# Supplementary material for: Impact of extreme drought and incentive programs on flooded agriculture and wetlands in California’s Central Valley
Source: PeerJ. 2018 Jun 29;6:e5147. doi: 10.7717/peerj.5147 (PMC6056266; doi:10.7717/peerj.5147)
Supplement: Supplemental Information 2 [file peerj-06-5147-s002.csv]

landcoverCode	landcover	date	year	month	interval	mo	water.year	int	index	dayofyear.x	yday	precip.4wk	precip.2wk	n.flooded	n.sampled	n.total	prop.flooded	prop.sampled
11	Alfalfa	1/8/2000	2000	Jan	1	7	1999	A	7	7	191	0.4	0.4	96959	603487	3612185	0.160664604	0.167069793
3	Corn	1/8/2000	2000	Jan	1	7	1999	A	7	7	191	0.4	0.4	213645	574561	1740339	0.371840414	0.33014315
5	Field Crop	1/8/2000	2000	Jan	1	7	1999	A	7	7	191	0.4	0.4	11644	118165	4989171	0.098540177	0.023684295
7	Grains	1/8/2000	2000	Jan	1	7	1999	A	7	7	191	0.4	0.4	32191	253131	1858026	0.127171307	0.136236522
1	Grass/Pasture	1/8/2000	2000	Jan	1	7	1999	A	7	7	191	0.4	0.4	39936	1039234	30007183	0.038428304	0.034632841
12	Rice	1/8/2000	2000	Jan	1	7	1999	A	7	7	191	0.4	0.4	13721	29124	2706961	0.471123472	0.010758929
13	Row Crop	1/8/2000	2000	Jan	1	7	1999	A	7	7	191	0.4	0.4	17763	81713	908310	0.217382791	0.089961577
99	Suitable-unassigned	1/8/2000	2000	Jan	1	7	1999	A	7	7	191	0.4	0.4	52356	312236	2770456	0.167680857	0.112702025
0	Unsuitable	1/8/2000	2000	Jan	1	7	1999	A	7	7	191	0.4	0.4	553480	1761741	78690574	0.314166498	0.022388209
100	Vineyard/Orchard	1/8/2000	2000	Jan	1	7	1999	A	7	7	191	0.4	0.4	215948	1318942	15100270	0.1637282	0.087345591
11	Alfalfa	2/2/2000	2000	Feb	2	8	1999	A	8	32	216	113.75	84.75	19257	1395417	3612185	0.013800176	0.386308287
3	Corn	2/2/2000	2000	Feb	2	8	1999	A	8	32	216	113.75	84.75	10555	576369	1740339	0.018312921	0.331182028
5	Field Crop	2/2/2000	2000	Feb	2	8	1999	A	8	32	216	113.75	84.75	11978	548095	4989171	0.021853876	0.109856928
7	Grains	2/2/2000	2000	Feb	2	8	1999	A	8	32	216	113.75	84.75	9568	545193	1858026	0.017549748	0.293425926
1	Grass/Pasture	2/2/2000	2000	Feb	2	8	1999	A	8	32	216	113.75	84.75	28919	2543261	30007183	0.011370835	0.084755073
12	Rice	2/2/2000	2000	Feb	2	8	1999	A	8	32	216	113.75	84.75	1943	35760	2706961	0.054334452	0.013210386
13	Row Crop	2/2/2000	2000	Feb	2	8	1999	A	8	32	216	113.75	84.75	10453	350221	908310	0.029846868	0.385574308
99	Suitable-unassigned	2/2/2000	2000	Feb	2	8	1999	A	8	32	216	113.75	84.75	19751	706898	2770456	0.027940382	0.25515583
0	Unsuitable	2/2/2000	2000	Feb	2	8	1999	A	8	32	216	113.75	84.75	130673	2046523	78690574	0.063851225	0.026007219
100	Vineyard/Orchard	2/2/2000	2000	Feb	2	8	1999	A	8	32	216	113.75	84.75	71227	4828535	15100270	0.014751265	0.319764812
11	Alfalfa	2/22/2000	2000	Feb	2	8	1999	B	8.5	52.5	236.5	147.6	122.7	32677	1560843	3612185	0.020935482	0.432104945
3	Corn	2/22/2000	2000	Feb	2	8	1999	B	8.5	52.5	236.5	147.6	122.7	34834	733752	1740339	0.047473806	0.42161441
5	Field Crop	2/22/2000	2000	Feb	2	8	1999	B	8.5	52.5	236.5	147.6	122.7	65776	2172665	4989171	0.03027434	0.435476154
7	Grains	2/22/2000	2000	Feb	2	8	1999	B	8.5	52.5	236.5	147.6	122.7	16285	722838	1858026	0.022529253	0.38903546
1	Grass/Pasture	2/22/2000	2000	Feb	2	8	1999	B	8.5	52.5	236.5	147.6	122.7	33659	994364	30007183	0.033849777	0.033137532
12	Rice	2/22/2000	2000	Feb	2	8	1999	B	8.5	52.5	236.5	147.6	122.7	3473	27121	2706961	0.12805575	0.010018984
13	Row Crop	2/22/2000	2000	Feb	2	8	1999	B	8.5	52.5	236.5	147.6	122.7	5079	441834	908310	0.011495267	0.486435248
99	Suitable-unassigned	2/22/2000	2000	Feb	2	8	1999	B	8.5	52.5	236.5	147.6	122.7	33972	995808	2770456	0.03411501	0.359438302
0	Unsuitable	2/22/2000	2000	Feb	2	8	1999	B	8.5	52.5	236.5	147.6	122.7	149074	1776979	78690574	0.083891819	0.022581853
100	Vineyard/Orchard	2/22/2000	2000	Feb	2	8	1999	B	8.5	52.5	236.5	147.6	122.7	88139	3174747	15100270	0.027762527	0.210244386
11	Alfalfa	3/5/2000	2000	Mar	3	9	1999	A	9	64	248	200.6	109.2	11363	1049134	3612185	0.010830838	0.290443042
3	Corn	3/5/2000	2000	Mar	3	9	1999	A	9	64	248	200.6	109.2	2511	328296	1740339	0.007648585	0.18863911
5	Field Crop	3/5/2000	2000	Mar	3	9	1999	A	9	64	248	200.6	109.2	7670	551815	4989171	0.013899586	0.110602543
7	Grains	3/5/2000	2000	Mar	3	9	1999	A	9	64	248	200.6	109.2	4647	425637	1858026	0.010917754	0.229080217
1	Grass/Pasture	3/5/2000	2000	Mar	3	9	1999	A	9	64	248	200.6	109.2	27190	1502751	30007183	0.018093483	0.050079709
12	Rice	3/5/2000	2000	Mar	3	9	1999	A	9	64	248	200.6	109.2	462	21927	2706961	0.021069914	0.008100228
13	Row Crop	3/5/2000	2000	Mar	3	9	1999	A	9	64	248	200.6	109.2	7873	329170	908310	0.023917732	0.3623983
99	Suitable-unassigned	3/5/2000	2000	Mar	3	9	1999	A	9	64	248	200.6	109.2	14796	551834	2770456	0.026812411	0.19918526
0	Unsuitable	3/5/2000	2000	Mar	3	9	1999	A	9	64	248	200.6	109.2	94814	1609010	78690574	0.058926918	0.020447303
100	Vineyard/Orchard	3/5/2000	2000	Mar	3	9	1999	A	9	64	248	200.6	109.2	56864	3904926	15100270	0.01456212	0.258599747
11	Alfalfa	3/25/2000	2000	Mar	3	9	1999	B	9.5	84.5	268.5	79.95	0.3	68535	1975934	3612185	0.034684863	0.547019048
3	Corn	3/25/2000	2000	Mar	3	9	1999	B	9.5	84.5	268.5	79.95	0.3	29679	836201	1740339	0.035492663	0.480481676
5	Field Crop	3/25/2000	2000	Mar	3	9	1999	B	9.5	84.5	268.5	79.95	0.3	62146	2111807	4989171	0.029427879	0.423278136
7	Grains	3/25/2000	2000	Mar	3	9	1999	B	9.5	84.5	268.5	79.95	0.3	20220	847521	1858026	0.023857816	0.456140549
1	Grass/Pasture	3/25/2000	2000	Mar	3	9	1999	B	9.5	84.5	268.5	79.95	0.3	28707	2789084	30007183	0.010292627	0.092947212
12	Rice	3/25/2000	2000	Mar	3	9	1999	B	9.5	84.5	268.5	79.95	0.3	800	35760	2706961	0.022371365	0.013210386
13	Row Crop	3/25/2000	2000	Mar	3	9	1999	B	9.5	84.5	268.5	79.95	0.3	24576	531533	908310	0.046236076	0.585188977
99	Suitable-unassigned	3/25/2000	2000	Mar	3	9	1999	B	9.5	84.5	268.5	79.95	0.3	41682	1171629	2770456	0.035576108	0.42290114
0	Unsuitable	3/25/2000	2000	Mar	3	9	1999	B	9.5	84.5	268.5	79.95	0.3	205971	2740623	78690574	0.07515481	0.034827844
100	Vineyard/Orchard	3/25/2000	2000	Mar	3	9	1999	B	9.5	84.5	268.5	79.95	0.3	347848	6747410	15100270	0.051552818	0.446840355
11	Alfalfa	4/13/2000	2000	Apr	4	10	1999	A	10	103	287	5.6	5.6	17690	684837	3612185	0.025830964	0.189590788
3	Corn	4/13/2000	2000	Apr	4	10	1999	A	10	103	287	5.6	5.6	39363	389073	1740339	0.101171245	0.223561616
5	Field Crop	4/13/2000	2000	Apr	4	10	1999	A	10	103	287	5.6	5.6	25564	408332	4989171	0.062605919	0.081843657
7	Grains	4/13/2000	2000	Apr	4	10	1999	A	10	103	287	5.6	5.6	6840	340667	1858026	0.020078258	0.183348887
1	Grass/Pasture	4/13/2000	2000	Apr	4	10	1999	A	10	103	287	5.6	5.6	12546	1466939	30007183	0.008552503	0.048886262
12	Rice	4/13/2000	2000	Apr	4	10	1999	A	10	103	287	5.6	5.6	60895	691691	2706961	0.088037867	0.255523076
13	Row Crop	4/13/2000	2000	Apr	4	10	1999	A	10	103	287	5.6	5.6	8167	188162	908310	0.043404088	0.207156147
99	Suitable-unassigned	4/13/2000	2000	Apr	4	10	1999	A	10	103	287	5.6	5.6	17839	472099	2770456	0.037786566	0.1704048
0	Unsuitable	4/13/2000	2000	Apr	4	10	1999	A	10	103	287	5.6	5.6	289903	1309747	78690574	0.221342748	0.016644268
100	Vineyard/Orchard	4/13/2000	2000	Apr	4	10	1999	A	10	103	287	5.6	5.6	36325	2095207	15100270	0.017337189	0.138752949
11	Alfalfa	4/27/2000	2000	Apr	4	10	1999	B	10.5	117.3333333	301.3333333	31.75	27.7	196749	2726489	3612185	0.072162037	0.754803256
3	Corn	4/27/2000	2000	Apr	4	10	1999	B	10.5	117.3333333	301.3333333	31.75	27.7	273215	1318430	1740339	0.207227536	0.757570795
5	Field Crop	4/27/2000	2000	Apr	4	10	1999	B	10.5	117.3333333	301.3333333	31.75	27.7	127168	3852476	4989171	0.03300942	0.772167561
7	Grains	4/27/2000	2000	Apr	4	10	1999	B	10.5	117.3333333	301.3333333	31.75	27.7	57409	1312455	1858026	0.04374169	0.706370632
1	Grass/Pasture	4/27/2000	2000	Apr	4	10	1999	B	10.5	117.3333333	301.3333333	31.75	27.7	48652	4693305	30007183	0.010366256	0.156406051
12	Rice	4/27/2000	2000	Apr	4	10	1999	B	10.5	117.3333333	301.3333333	31.75	27.7	425268	2687486	2706961	0.15824008	0.992805585
13	Row Crop	4/27/2000	2000	Apr	4	10	1999	B	10.5	117.3333333	301.3333333	31.75	27.7	64910	621214	908310	0.104488952	0.68392289
99	Suitable-unassigned	4/27/2000	2000	Apr	4	10	1999	B	10.5	117.3333333	301.3333333	31.75	27.7	116537	1902820	2770456	0.061244364	0.686825562
0	Unsuitable	4/27/2000	2000	Apr	4	10	1999	B	10.5	117.3333333	301.3333333	31.75	27.7	701303	5136796	78690574	0.136525375	0.065278416
100	Vineyard/Orchard	4/27/2000	2000	Apr	4	10	1999	B	10.5	117.3333333	301.3333333	31.75	27.7	367332	7937362	15100270	0.046278852	0.525643714
11	Alfalfa	5/31/2000	2000	May	5	11	1999	B	11.5	151	335	8.5	0	31284	813315	3612185	0.038464801	0.225158734
3	Corn	5/31/2000	2000	May	5	11	1999	B	11.5	151	335	8.5	0	24828	504801	1740339	0.049183738	0.290059006
5	Field Crop	5/31/2000	2000	May	5	11	1999	B	11.5	151	335	8.5	0	144314	1243106	4989171	0.116091468	0.249160833
7	Grains	5/31/2000	2000	May	5	11	1999	B	11.5	151	335	8.5	0	29826	418624	1858026	0.071247707	0.225305782
1	Grass/Pasture	5/31/2000	2000	May	5	11	1999	B	11.5	151	335	8.5	0	26670	3347798	30007183	0.00796643	0.111566554
12	Rice	5/31/2000	2000	May	5	11	1999	B	11.5	151	335	8.5	0	1723757	2671749	2706961	0.645179244	0.986992055
13	Row Crop	5/31/2000	2000	May	5	11	1999	B	11.5	151	335	8.5	0	5789	143801	908310	0.040257022	0.158317094
99	Suitable-unassigned	5/31/2000	2000	May	5	11	1999	B	11.5	151	335	8.5	0	69932	711996	2770456	0.098219653	0.25699596
0	Unsuitable	5/31/2000	2000	May	5	11	1999	B	11.5	151	335	8.5	0	396939	2914064	78690574	0.136214922	0.037031932
100	Vineyard/Orchard	5/31/2000	2000	May	5	11	1999	B	11.5	151	335	8.5	0	85444	3100141	15100270	0.027561327	0.20530368
11	Alfalfa	6/9/2000	2000	Jun	6	12	1999	A	12	160	343	8.75	7.35	31757	1892388	3612185	0.016781442	0.523890111
3	Corn	6/9/2000	2000	Jun	6	12	1999	A	12	160	343	8.75	7.35	24632	951933	1740339	0.025875771	0.546981364
5	Field Crop	6/9/2000	2000	Jun	6	12	1999	A	12	160	343	8.75	7.35	108491	3575311	4989171	0.030344493	0.716614243
7	Grains	6/9/2000	2000	Jun	6	12	1999	A	12	160	343	8.75	7.35	25195	955978	1858026	0.026355209	0.514512714
1	Grass/Pasture	6/9/2000	2000	Jun	6	12	1999	A	12	160	343	8.75	7.35	25226	4054083	30007183	0.006222369	0.135103752
12	Rice	6/9/2000	2000	Jun	6	12	1999	A	12	160	343	8.75	7.35	402196	2671516	2706961	0.150549725	0.986905981
13	Row Crop	6/9/2000	2000	Jun	6	12	1999	A	12	160	343	8.75	7.35	4789	349052	908310	0.013720019	0.384287303
99	Suitable-unassigned	6/9/2000	2000	Jun	6	12	1999	A	12	160	343	8.75	7.35	44826	1482459	2770456	0.030237598	0.535095667
0	Unsuitable	6/9/2000	2000	Jun	6	12	1999	A	12	160	343	8.75	7.35	435122	4079588	78690574	0.106658319	0.051843414
100	Vineyard/Orchard	6/9/2000	2000	Jun	6	12	1999	A	12	160	343	8.75	7.35	70874	6612429	15100270	0.0107183	0.437901375
11	Alfalfa	6/21/2000	2000	Jun	6	12	1999	B	12.5	172.5	355.5	7.35	7.35	29901	2460177	3612185	0.012154004	0.681077243
3	Corn	6/21/2000	2000	Jun	6	12	1999	B	12.5	172.5	355.5	7.35	7.35	16880	1182307	1740339	0.014277172	0.679354425
5	Field Crop	6/21/2000	2000	Jun	6	12	1999	B	12.5	172.5	355.5	7.35	7.35	50658	2858160	4989171	0.01772399	0.572872728
7	Grains	6/21/2000	2000	Jun	6	12	1999	B	12.5	172.5	355.5	7.35	7.35	16894	1140037	1858026	0.014818817	0.613574299
1	Grass/Pasture	6/21/2000	2000	Jun	6	12	1999	B	12.5	172.5	355.5	7.35	7.35	13760	3238035	30007183	0.004249491	0.107908663
12	Rice	6/21/2000	2000	Jun	6	12	1999	B	12.5	172.5	355.5	7.35	7.35	4464	44120	2706961	0.101178604	0.01629872
13	Row Crop	6/21/2000	2000	Jun	6	12	1999	B	12.5	172.5	355.5	7.35	7.35	4682	558011	908310	0.008390516	0.614339818
99	Suitable-unassigned	6/21/2000	2000	Jun	6	12	1999	B	12.5	172.5	355.5	7.35	7.35	22960	1510382	2770456	0.015201452	0.545174513
0	Unsuitable	6/21/2000	2000	Jun	6	12	1999	B	12.5	172.5	355.5	7.35	7.35	241592	3142628	78690574	0.076875787	0.039936524
100	Vineyard/Orchard	6/21/2000	2000	Jun	6	12	1999	B	12.5	172.5	355.5	7.35	7.35	46216	7416611	15100270	0.006231418	0.491157509
11	Alfalfa	7/3/2000	2000	Jul	7	1	2000	A	1	184	3	7.35	0	33672	1811052	3612185	0.018592509	0.501372992
3	Corn	7/3/2000	2000	Jul	7	1	2000	A	1	184	3	7.35	0	18593	1065987	1740339	0.017442051	0.612516872
5	Field Crop	7/3/2000	2000	Jul	7	1	2000	A	1	184	3	7.35	0	37183	2888982	4989171	0.012870624	0.579050508
7	Grains	7/3/2000	2000	Jul	7	1	2000	A	1	184	3	7.35	0	27011	952073	1858026	0.028370724	0.512411021
1	Grass/Pasture	7/3/2000	2000	Jul	7	1	2000	A	1	184	3	7.35	0	69036	8873444	30007183	0.007780068	0.295710664
12	Rice	7/3/2000	2000	Jul	7	1	2000	A	1	184	3	7.35	0	437	13915	2706961	0.031404959	0.005140451
13	Row Crop	7/3/2000	2000	Jul	7	1	2000	A	1	184	3	7.35	0	9233	400455	908310	0.023056273	0.440879215
99	Suitable-unassigned	7/3/2000	2000	Jul	7	1	2000	A	1	184	3	7.35	0	29277	1336754	2770456	0.021901562	0.482503241
0	Unsuitable	7/3/2000	2000	Jul	7	1	2000	A	1	184	3	7.35	0	642580	10866108	78690574	0.059136169	0.138086526
100	Vineyard/Orchard	7/3/2000	2000	Jul	7	1	2000	A	1	184	3	7.35	0	72155	8051560	15100270	0.008961617	0.53320636
11	Alfalfa	7/19/2000	2000	Jul	7	1	2000	B	1.5	200	19	0	0	25976	2403916	3612185	0.010805702	0.665501905
3	Corn	7/19/2000	2000	Jul	7	1	2000	B	1.5	200	19	0	0	13734	1269727	1740339	0.010816498	0.729586017
5	Field Crop	7/19/2000	2000	Jul	7	1	2000	B	1.5	200	19	0	0	55462	3666003	4989171	0.015128738	0.734792013
7	Grains	7/19/2000	2000	Jul	7	1	2000	B	1.5	200	19	0	0	16647	1217203	1858026	0.013676437	0.655105472
1	Grass/Pasture	7/19/2000	2000	Jul	7	1	2000	B	1.5	200	19	0	0	54066	13284628	30007183	0.004069817	0.442714933
12	Rice	7/19/2000	2000	Jul	7	1	2000	B	1.5	200	19	0	0	12452	1074853	2706961	0.01158484	0.397069998
13	Row Crop	7/19/2000	2000	Jul	7	1	2000	B	1.5	200	19	0	0	4001	495991	908310	0.008066679	0.546059165
99	Suitable-unassigned	7/19/2000	2000	Jul	7	1	2000	B	1.5	200	19	0	0	24311	1785641	2770456	0.013614719	0.644529637
0	Unsuitable	7/19/2000	2000	Jul	7	1	2000	B	1.5	200	19	0	0	894376	20259796	78690574	0.044145361	0.257461535
100	Vineyard/Orchard	7/19/2000	2000	Jul	7	1	2000	B	1.5	200	19	0	0	96261	10117109	15100270	0.009514675	0.669995238
11	Alfalfa	8/4/2000	2000	Aug	8	2	2000	A	2	216	35	0	0	27852	1749520	3612185	0.015919795	0.484338427
3	Corn	8/4/2000	2000	Aug	8	2	2000	A	2	216	35	0	0	13880	1051735	1740339	0.013197241	0.604327663
5	Field Crop	8/4/2000	2000	Aug	8	2	2000	A	2	216	35	0	0	34875	2984797	4989171	0.011684212	0.598255101
7	Grains	8/4/2000	2000	Aug	8	2	2000	A	2	216	35	0	0	15472	1048461	1858026	0.014756867	0.564287583
1	Grass/Pasture	8/4/2000	2000	Aug	8	2	2000	A	2	216	35	0	0	37105	12523083	30007183	0.002962929	0.417336176
12	Rice	8/4/2000	2000	Aug	8	2	2000	A	2	216	35	0	0	217	12180	2706961	0.017816092	0.004499511
13	Row Crop	8/4/2000	2000	Aug	8	2	2000	A	2	216	35	0	0	7910	481183	908310	0.016438652	0.529756361
99	Suitable-unassigned	8/4/2000	2000	Aug	8	2	2000	A	2	216	35	0	0	23682	1430637	2770456	0.016553465	0.516390443
0	Unsuitable	8/4/2000	2000	Aug	8	2	2000	A	2	216	35	0	0	577569	14823670	78690574	0.038962619	0.188379233
100	Vineyard/Orchard	8/4/2000	2000	Aug	8	2	2000	A	2	216	35	0	0	105349	8482434	15100270	0.012419666	0.561740552
11	Alfalfa	8/22/2000	2000	Aug	8	2	2000	B	2.5	234.6666667	53.66666667	0	0	42776	3121916	3612185	0.013701842	0.864273563
3	Corn	8/22/2000	2000	Aug	8	2	2000	B	2.5	234.6666667	53.66666667	0	0	30345	1629902	1740339	0.018617684	0.936542823
5	Field Crop	8/22/2000	2000	Aug	8	2	2000	B	2.5	234.6666667	53.66666667	0	0	79310	4317369	4989171	0.018369984	0.865347971
7	Grains	8/22/2000	2000	Aug	8	2	2000	B	2.5	234.6666667	53.66666667	0	0	31252	1528360	1858026	0.020448062	0.822571912
1	Grass/Pasture	8/22/2000	2000	Aug	8	2	2000	B	2.5	234.6666667	53.66666667	0	0	99564	19687090	30007183	0.005057324	0.656079246
12	Rice	8/22/2000	2000	Aug	8	2	2000	B	2.5	234.6666667	53.66666667	0	0	21871	2699521	2706961	0.008101808	0.99725153
13	Row Crop	8/22/2000	2000	Aug	8	2	2000	B	2.5	234.6666667	53.66666667	0	0	13939	688940	908310	0.020232531	0.758485539
99	Suitable-unassigned	8/22/2000	2000	Aug	8	2	2000	B	2.5	234.6666667	53.66666667	0	0	47781	2352777	2770456	0.020308342	0.849238176
0	Unsuitable	8/22/2000	2000	Aug	8	2	2000	B	2.5	234.6666667	53.66666667	0	0	1768591	30810989	78690574	0.057401306	0.391546121
100	Vineyard/Orchard	8/22/2000	2000	Aug	8	2	2000	B	2.5	234.6666667	53.66666667	0	0	152910	12686524	15100270	0.012052947	0.84015213
11	Alfalfa	9/8/2000	2000	Sep	9	3	2000	A	3	251.5	70.5	5.95	5.95	41185	831298	3612185	0.049543004	0.230137161
3	Corn	9/8/2000	2000	Sep	9	3	2000	A	3	251.5	70.5	5.95	5.95	42293	589145	1740339	0.071787081	0.338523127
5	Field Crop	9/8/2000	2000	Sep	9	3	2000	A	3	251.5	70.5	5.95	5.95	99434	878333	4989171	0.113207633	0.176047885
7	Grains	9/8/2000	2000	Sep	9	3	2000	A	3	251.5	70.5	5.95	5.95	20407	455947	1858026	0.044757395	0.245393229
1	Grass/Pasture	9/8/2000	2000	Sep	9	3	2000	A	3	251.5	70.5	5.95	5.95	177157	7497738	30007183	0.02362806	0.249864774
12	Rice	9/8/2000	2000	Sep	9	3	2000	A	3	251.5	70.5	5.95	5.95	64293	1815672	2706961	0.03541003	0.670741839
13	Row Crop	9/8/2000	2000	Sep	9	3	2000	A	3	251.5	70.5	5.95	5.95	7488	133050	908310	0.056279594	0.146480827
99	Suitable-unassigned	9/8/2000	2000	Sep	9	3	2000	A	3	251.5	70.5	5.95	5.95	45909	663158	2770456	0.069227846	0.239367815
0	Unsuitable	9/8/2000	2000	Sep	9	3	2000	A	3	251.5	70.5	5.95	5.95	1587087	13168587	78690574	0.120520675	0.167346435
100	Vineyard/Orchard	9/8/2000	2000	Sep	9	3	2000	A	3	251.5	70.5	5.95	5.95	221504	3768280	15100270	0.058781195	0.249550505
11	Alfalfa	9/23/2000	2000	Sep	9	3	2000	B	3.5	266.6666667	85.66666667	5.95	0	63389	3523303	3612185	0.017991356	0.975393841
3	Corn	9/23/2000	2000	Sep	9	3	2000	B	3.5	266.6666667	85.66666667	5.95	0	41487	1714821	1740339	0.024193196	0.985337339
5	Field Crop	9/23/2000	2000	Sep	9	3	2000	B	3.5	266.6666667	85.66666667	5.95	0	98929	4751018	4989171	0.020822695	0.952266018
7	Grains	9/23/2000	2000	Sep	9	3	2000	B	3.5	266.6666667	85.66666667	5.95	0	27472	1824342	1858026	0.01505858	0.981871083
1	Grass/Pasture	9/23/2000	2000	Sep	9	3	2000	B	3.5	266.6666667	85.66666667	5.95	0	102347	25009240	30007183	0.004092367	0.83344178
12	Rice	9/23/2000	2000	Sep	9	3	2000	B	3.5	266.6666667	85.66666667	5.95	0	50877	2706855	2706961	0.018795613	0.999960842
13	Row Crop	9/23/2000	2000	Sep	9	3	2000	B	3.5	266.6666667	85.66666667	5.95	0	17933	890441	908310	0.020139459	0.980327201
99	Suitable-unassigned	9/23/2000	2000	Sep	9	3	2000	B	3.5	266.6666667	85.66666667	5.95	0	60728	2659593	2770456	0.022833569	0.959983844
0	Unsuitable	9/23/2000	2000	Sep	9	3	2000	B	3.5	266.6666667	85.66666667	5.95	0	2050583	39011359	78690574	0.052563742	0.495756442
100	Vineyard/Orchard	9/23/2000	2000	Sep	9	3	2000	B	3.5	266.6666667	85.66666667	5.95	0	182958	14640004	15100270	0.012497128	0.969519353
11	Alfalfa	10/9/2000	2000	Oct	10	4	2000	A	4	282.6666667	101.6666667	3.2	3.2	59301	3280698	3612185	0.018075727	0.908230891
3	Corn	10/9/2000	2000	Oct	10	4	2000	A	4	282.6666667	101.6666667	3.2	3.2	47578	1493257	1740339	0.031861897	0.858026511
5	Field Crop	10/9/2000	2000	Oct	10	4	2000	A	4	282.6666667	101.6666667	3.2	3.2	122552	3743515	4989171	0.032737147	0.750328061
7	Grains	10/9/2000	2000	Oct	10	4	2000	A	4	282.6666667	101.6666667	3.2	3.2	32080	1479320	1858026	0.021685639	0.79617831
1	Grass/Pasture	10/9/2000	2000	Oct	10	4	2000	A	4	282.6666667	101.6666667	3.2	3.2	127724	18139174	30007183	0.007041335	0.604494397
12	Rice	10/9/2000	2000	Oct	10	4	2000	A	4	282.6666667	101.6666667	3.2	3.2	128884	2706777	2706961	0.0476153	0.999932027
13	Row Crop	10/9/2000	2000	Oct	10	4	2000	A	4	282.6666667	101.6666667	3.2	3.2	8200	600409	908310	0.013657357	0.661017714
99	Suitable-unassigned	10/9/2000	2000	Oct	10	4	2000	A	4	282.6666667	101.6666667	3.2	3.2	66357	2192232	2770456	0.03026915	0.791289232
0	Unsuitable	10/9/2000	2000	Oct	10	4	2000	A	4	282.6666667	101.6666667	3.2	3.2	1452844	28170002	78690574	0.051574153	0.357984452
100	Vineyard/Orchard	10/9/2000	2000	Oct	10	4	2000	A	4	282.6666667	101.6666667	3.2	3.2	147294	13301777	15100270	0.011073257	0.880896633
11	Alfalfa	10/25/2000	2000	Oct	10	4	2000	B	4.5	298.6666667	117.6666667	17.6	4.6	81118	2386586	3612185	0.033989138	0.660704255
3	Corn	10/25/2000	2000	Oct	10	4	2000	B	4.5	298.6666667	117.6666667	17.6	4.6	98518	1267418	1740339	0.077731262	0.728259264
5	Field Crop	10/25/2000	2000	Oct	10	4	2000	B	4.5	298.6666667	117.6666667	17.6	4.6	147724	3678305	4989171	0.040160889	0.737257753
7	Grains	10/25/2000	2000	Oct	10	4	2000	B	4.5	298.6666667	117.6666667	17.6	4.6	35432	1235600	1858026	0.028675947	0.665006841
1	Grass/Pasture	10/25/2000	2000	Oct	10	4	2000	B	4.5	298.6666667	117.6666667	17.6	4.6	197063	11153317	30007183	0.017668555	0.371688239
12	Rice	10/25/2000	2000	Oct	10	4	2000	B	4.5	298.6666667	117.6666667	17.6	4.6	402800	2676094	2706961	0.150517882	0.988597176
13	Row Crop	10/25/2000	2000	Oct	10	4	2000	B	4.5	298.6666667	117.6666667	17.6	4.6	16240	526727	908310	0.030831911	0.579897832
99	Suitable-unassigned	10/25/2000	2000	Oct	10	4	2000	B	4.5	298.6666667	117.6666667	17.6	4.6	69081	1817472	2770456	0.038009389	0.656019081
0	Unsuitable	10/25/2000	2000	Oct	10	4	2000	B	4.5	298.6666667	117.6666667	17.6	4.6	1314174	18031454	78690574	0.072882309	0.22914376
100	Vineyard/Orchard	10/25/2000	2000	Oct	10	4	2000	B	4.5	298.6666667	117.6666667	17.6	4.6	123036	9976413	15100270	0.012332689	0.660677789
11	Alfalfa	11/25/2000	2000	Nov	11	5	2000	B	5.5	329	148	29.1	7.9	2193	871500	3612185	0.002516351	0.241266713
3	Corn	11/25/2000	2000	Nov	11	5	2000	B	5.5	329	148	29.1	7.9	977	417725	1740339	0.002338859	0.240025076
5	Field Crop	11/25/2000	2000	Nov	11	5	2000	B	5.5	329	148	29.1	7.9	6656	2061576	4989171	0.003228598	0.413210131
7	Grains	11/25/2000	2000	Nov	11	5	2000	B	5.5	329	148	29.1	7.9	2888	460227	1858026	0.006275164	0.247696749
1	Grass/Pasture	11/25/2000	2000	Nov	11	5	2000	B	5.5	329	148	29.1	7.9	1866	561408	30007183	0.003323786	0.01870912
12	Rice	11/25/2000	2000	Nov	11	5	2000	B	5.5	329	148	29.1	7.9	0	0	2706961	NA	0
13	Row Crop	11/25/2000	2000	Nov	11	5	2000	B	5.5	329	148	29.1	7.9	1173	161135	908310	0.00727961	0.177400887
99	Suitable-unassigned	11/25/2000	2000	Nov	11	5	2000	B	5.5	329	148	29.1	7.9	3313	684110	2770456	0.004842788	0.246930469
0	Unsuitable	11/25/2000	2000	Nov	11	5	2000	B	5.5	329	148	29.1	7.9	18817	843745	78690574	0.022301762	0.010722313
100	Vineyard/Orchard	11/25/2000	2000	Nov	11	5	2000	B	5.5	329	148	29.1	7.9	4228	2106938	15100270	0.002006704	0.139529823
11	Alfalfa	12/10/2000	2000	Dec	12	6	2000	A	6	344	163	12.85	4.95	67699	1230309	3612185	0.055026014	0.340599665
3	Corn	12/10/2000	2000	Dec	12	6	2000	A	6	344	163	12.85	4.95	155687	746179	1740339	0.208645647	0.428754972
5	Field Crop	12/10/2000	2000	Dec	12	6	2000	A	6	344	163	12.85	4.95	215406	1285341	4989171	0.167586656	0.257626167
7	Grains	12/10/2000	2000	Dec	12	6	2000	A	6	344	163	12.85	4.95	47145	587582	1858026	0.08023561	0.316239923
1	Grass/Pasture	12/10/2000	2000	Dec	12	6	2000	A	6	344	163	12.85	4.95	83139	3557391	30007183	0.023370779	0.118551315
12	Rice	12/10/2000	2000	Dec	12	6	2000	A	6	344	163	12.85	4.95	1175690	2675813	2706961	0.439376743	0.98849337
13	Row Crop	12/10/2000	2000	Dec	12	6	2000	A	6	344	163	12.85	4.95	14824	237162	908310	0.062505798	0.261102487
99	Suitable-unassigned	12/10/2000	2000	Dec	12	6	2000	A	6	344	163	12.85	4.95	91439	896883	2770456	0.101951983	0.323731184
0	Unsuitable	12/10/2000	2000	Dec	12	6	2000	A	6	344	163	12.85	4.95	778357	3651395	78690574	0.213167022	0.046401936
100	Vineyard/Orchard	12/10/2000	2000	Dec	12	6	2000	A	6	344	163	12.85	4.95	346967	3968021	15100270	0.087440817	0.262778149
11	Alfalfa	1/7/2001	2001	Jan	1	7	2000	A	7	6.5	190.5	6.35	0.3	12002	614062	3612185	0.019545258	0.169997384
3	Corn	1/7/2001	2001	Jan	1	7	2000	A	7	6.5	190.5	6.35	0.3	825	269195	1740339	0.003064693	0.154679634
5	Field Crop	1/7/2001	2001	Jan	1	7	2000	A	7	6.5	190.5	6.35	0.3	26237	969572	4989171	0.027060394	0.194335291
7	Grains	1/7/2001	2001	Jan	1	7	2000	A	7	6.5	190.5	6.35	0.3	9117	334670	1858026	0.027241761	0.180121268
1	Grass/Pasture	1/7/2001	2001	Jan	1	7	2000	A	7	6.5	190.5	6.35	0.3	29750	636708	30007183	0.046724715	0.02121852
12	Rice	1/7/2001	2001	Jan	1	7	2000	A	7	6.5	190.5	6.35	0.3	18	4314	2706961	0.004172462	0.001593669
13	Row Crop	1/7/2001	2001	Jan	1	7	2000	A	7	6.5	190.5	6.35	0.3	463	110584	908310	0.004186862	0.121746981
99	Suitable-unassigned	1/7/2001	2001	Jan	1	7	2000	A	7	6.5	190.5	6.35	0.3	14075	416645	2770456	0.033781757	0.1503886
0	Unsuitable	1/7/2001	2001	Jan	1	7	2000	A	7	6.5	190.5	6.35	0.3	44453	593909	78690574	0.074848167	0.007547397
100	Vineyard/Orchard	1/7/2001	2001	Jan	1	7	2000	A	7	6.5	190.5	6.35	0.3	19772	897172	15100270	0.022038138	0.059414302
11	Alfalfa	2/4/2001	2001	Feb	2	8	2000	A	8	34	218	77.45	31.3	59432	1396861	3612185	0.042546825	0.386708045
3	Corn	2/4/2001	2001	Feb	2	8	2000	A	8	34	218	77.45	31.3	22208	577314	1740339	0.038467801	0.331725026
5	Field Crop	2/4/2001	2001	Feb	2	8	2000	A	8	34	218	77.45	31.3	33326	548305	4989171	0.06078004	0.109899019
7	Grains	2/4/2001	2001	Feb	2	8	2000	A	8	34	218	77.45	31.3	17429	545731	1858026	0.03193698	0.293715481
1	Grass/Pasture	2/4/2001	2001	Feb	2	8	2000	A	8	34	218	77.45	31.3	20797	2546062	30007183	0.008168301	0.084848418
12	Rice	2/4/2001	2001	Feb	2	8	2000	A	8	34	218	77.45	31.3	2364	35760	2706961	0.066107383	0.013210386
13	Row Crop	2/4/2001	2001	Feb	2	8	2000	A	8	34	218	77.45	31.3	28300	350225	908310	0.080805197	0.385578712
99	Suitable-unassigned	2/4/2001	2001	Feb	2	8	2000	A	8	34	218	77.45	31.3	41979	707824	2770456	0.059307116	0.255490071
0	Unsuitable	2/4/2001	2001	Feb	2	8	2000	A	8	34	218	77.45	31.3	191532	2060710	78690574	0.092944665	0.026187508
100	Vineyard/Orchard	2/4/2001	2001	Feb	2	8	2000	A	8	34	218	77.45	31.3	158981	4853226	15100270	0.032757799	0.321399948
11	Alfalfa	2/28/2001	2001	Feb	2	8	2000	B	8.5	58	242	92.25	49.45	15861	898340	3612185	0.017655899	0.248697118
3	Corn	2/28/2001	2001	Feb	2	8	2000	B	8.5	58	242	92.25	49.45	13455	398722	1740339	0.033745316	0.229105939
5	Field Crop	2/28/2001	2001	Feb	2	8	2000	B	8.5	58	242	92.25	49.45	139083	2525020	4989171	0.05508194	0.506100112
7	Grains	2/28/2001	2001	Feb	2	8	2000	B	8.5	58	242	92.25	49.45	13056	458334	1858026	0.028485777	0.246677926
1	Grass/Pasture	2/28/2001	2001	Feb	2	8	2000	B	8.5	58	242	92.25	49.45	23545	1567189	30007183	0.015023714	0.052227128
12	Rice	2/28/2001	2001	Feb	2	8	2000	B	8.5	58	242	92.25	49.45	922228	1782644	2706961	0.517337169	0.658540703
13	Row Crop	2/28/2001	2001	Feb	2	8	2000	B	8.5	58	242	92.25	49.45	3902	152654	908310	0.025561073	0.168063767
99	Suitable-unassigned	2/28/2001	2001	Feb	2	8	2000	B	8.5	58	242	92.25	49.45	44285	800823	2770456	0.055299361	0.289058191
0	Unsuitable	2/28/2001	2001	Feb	2	8	2000	B	8.5	58	242	92.25	49.45	142507	2111046	78690574	0.067505398	0.026827178
100	Vineyard/Orchard	2/28/2001	2001	Feb	2	8	2000	B	8.5	58	242	92.25	49.45	65027	3015279	15100270	0.021565832	0.19968378
11	Alfalfa	3/11/2001	2001	Mar	3	9	2000	A	9	69.5	253.5	110.9	39.6	34725	1944413	3612185	0.01785886	0.538292751
3	Corn	3/11/2001	2001	Mar	3	9	2000	A	9	69.5	253.5	110.9	39.6	17647	957958	1740339	0.018421476	0.550443333
5	Field Crop	3/11/2001	2001	Mar	3	9	2000	A	9	69.5	253.5	110.9	39.6	152142	1306284	4989171	0.116469313	0.261823858
7	Grains	3/11/2001	2001	Mar	3	9	2000	A	9	69.5	253.5	110.9	39.6	20499	828959	1858026	0.024728605	0.446150377
1	Grass/Pasture	3/11/2001	2001	Mar	3	9	2000	A	9	69.5	253.5	110.9	39.6	34077	4254437	30007183	0.008009755	0.14178062
12	Rice	3/11/2001	2001	Mar	3	9	2000	A	9	69.5	253.5	110.9	39.6	565343	1627264	2706961	0.347419349	0.601140541
13	Row Crop	3/11/2001	2001	Mar	3	9	2000	A	9	69.5	253.5	110.9	39.6	25746	475016	908310	0.05420028	0.522966829
99	Suitable-unassigned	3/11/2001	2001	Mar	3	9	2000	A	9	69.5	253.5	110.9	39.6	68778	1149779	2770456	0.059818452	0.415014351
0	Unsuitable	3/11/2001	2001	Mar	3	9	2000	A	9	69.5	253.5	110.9	39.6	305329	3827343	78690574	0.079775709	0.048637884
100	Vineyard/Orchard	3/11/2001	2001	Mar	3	9	2000	A	9	69.5	253.5	110.9	39.6	120713	5717026	15100270	0.021114649	0.378604224
11	Alfalfa	3/24/2001	2001	Mar	3	9	2000	B	9.5	82	266	54.55	0.75	172116	2783853	3612185	0.06182654	0.770683949
3	Corn	3/24/2001	2001	Mar	3	9	2000	B	9.5	82	266	54.55	0.75	200726	1327903	1740339	0.151160137	0.763013988
5	Field Crop	3/24/2001	2001	Mar	3	9	2000	B	9.5	82	266	54.55	0.75	157097	3559284	4989171	0.044137248	0.713401886
7	Grains	3/24/2001	2001	Mar	3	9	2000	B	9.5	82	266	54.55	0.75	43565	1290555	1858026	0.033756795	0.694583929
1	Grass/Pasture	3/24/2001	2001	Mar	3	9	2000	B	9.5	82	266	54.55	0.75	54309	5371496	30007183	0.010110591	0.179007006
12	Rice	3/24/2001	2001	Mar	3	9	2000	B	9.5	82	266	54.55	0.75	201107	2703633	2706961	0.074383986	0.998770577
13	Row Crop	3/24/2001	2001	Mar	3	9	2000	B	9.5	82	266	54.55	0.75	57850	685217	908310	0.08442581	0.754386718
99	Suitable-unassigned	3/24/2001	2001	Mar	3	9	2000	B	9.5	82	266	54.55	0.75	117745	1913450	2770456	0.061535446	0.690662476
0	Unsuitable	3/24/2001	2001	Mar	3	9	2000	B	9.5	82	266	54.55	0.75	720276	5542196	78690574	0.129962203	0.07043024
100	Vineyard/Orchard	3/24/2001	2001	Mar	3	9	2000	B	9.5	82	266	54.55	0.75	525369	9005638	15100270	0.058337788	0.596389204
11	Alfalfa	4/2/2001	2001	Apr	4	10	2000	A	10	91	275	9.7	0.9	46783	1046871	3612185	0.04468841	0.289816551
3	Corn	4/2/2001	2001	Apr	4	10	2000	A	10	91	275	9.7	0.9	36470	436965	1740339	0.083462062	0.251080393
5	Field Crop	4/2/2001	2001	Apr	4	10	2000	A	10	91	275	9.7	0.9	49387	2232183	4989171	0.022124978	0.447405591
7	Grains	4/2/2001	2001	Apr	4	10	2000	A	10	91	275	9.7	0.9	16240	508886	1858026	0.031912845	0.273885295
1	Grass/Pasture	4/2/2001	2001	Apr	4	10	2000	A	10	91	275	9.7	0.9	9936	674939	30007183	0.01472133	0.022492581
12	Rice	4/2/2001	2001	Apr	4	10	2000	A	10	91	275	9.7	0.9	0	0	2706961	NA	0
13	Row Crop	4/2/2001	2001	Apr	4	10	2000	A	10	91	275	9.7	0.9	1621	202050	908310	0.008022767	0.222446081
99	Suitable-unassigned	4/2/2001	2001	Apr	4	10	2000	A	10	91	275	9.7	0.9	24702	746809	2770456	0.03307673	0.269561762
0	Unsuitable	4/2/2001	2001	Apr	4	10	2000	A	10	91	275	9.7	0.9	92926	1118959	78690574	0.083046832	0.014219734
100	Vineyard/Orchard	4/2/2001	2001	Apr	4	10	2000	A	10	91	275	9.7	0.9	93667	3383009	15100270	0.027687482	0.224036325
11	Alfalfa	4/21/2001	2001	Apr	4	10	2000	B	10.5	110.5	294.5	42.4	35.4	51763	2340261	3612185	0.022118473	0.647879607
3	Corn	4/21/2001	2001	Apr	4	10	2000	B	10.5	110.5	294.5	42.4	35.4	24538	1005075	1740339	0.024414098	0.577516794
5	Field Crop	4/21/2001	2001	Apr	4	10	2000	B	10.5	110.5	294.5	42.4	35.4	48088	2735444	4989171	0.017579596	0.548276257
7	Grains	4/21/2001	2001	Apr	4	10	2000	B	10.5	110.5	294.5	42.4	35.4	15138	1044657	1858026	0.014490881	0.562240249
1	Grass/Pasture	4/21/2001	2001	Apr	4	10	2000	B	10.5	110.5	294.5	42.4	35.4	20232	3123022	30007183	0.006478341	0.104075814
12	Rice	4/21/2001	2001	Apr	4	10	2000	B	10.5	110.5	294.5	42.4	35.4	1120	35760	2706961	0.031319911	0.013210386
13	Row Crop	4/21/2001	2001	Apr	4	10	2000	B	10.5	110.5	294.5	42.4	35.4	15184	536963	908310	0.028277554	0.591167113
99	Suitable-unassigned	4/21/2001	2001	Apr	4	10	2000	B	10.5	110.5	294.5	42.4	35.4	30544	1429123	2770456	0.021372548	0.515843962
0	Unsuitable	4/21/2001	2001	Apr	4	10	2000	B	10.5	110.5	294.5	42.4	35.4	205021	3010580	78690574	0.068100167	0.038258458
100	Vineyard/Orchard	4/21/2001	2001	Apr	4	10	2000	B	10.5	110.5	294.5	42.4	35.4	136624	7277143	15100270	0.018774401	0.481921383
11	Alfalfa	5/5/2001	2001	May	5	11	2000	A	11	124.6666667	308.6666667	35.4	0	32909	1712122	3612185	0.019221177	0.473985136
3	Corn	5/5/2001	2001	May	5	11	2000	A	11	124.6666667	308.6666667	35.4	0	72587	866537	1740339	0.083766764	0.497912763
5	Field Crop	5/5/2001	2001	May	5	11	2000	A	11	124.6666667	308.6666667	35.4	0	55889	3021884	4989171	0.018494754	0.6056886
7	Grains	5/5/2001	2001	May	5	11	2000	A	11	124.6666667	308.6666667	35.4	0	14612	833041	1858026	0.017540553	0.448347332
1	Grass/Pasture	5/5/2001	2001	May	5	11	2000	A	11	124.6666667	308.6666667	35.4	0	25427	3264552	30007183	0.007788818	0.108792351
12	Rice	5/5/2001	2001	May	5	11	2000	A	11	124.6666667	308.6666667	35.4	0	196827	862885	2706961	0.228103397	0.318765213
13	Row Crop	5/5/2001	2001	May	5	11	2000	A	11	124.6666667	308.6666667	35.4	0	7994	317559	908310	0.025173275	0.349615219
99	Suitable-unassigned	5/5/2001	2001	May	5	11	2000	A	11	124.6666667	308.6666667	35.4	0	31944	1258370	2770456	0.025385221	0.454210426
0	Unsuitable	5/5/2001	2001	May	5	11	2000	A	11	124.6666667	308.6666667	35.4	0	304487	3333301	78690574	0.091346986	0.042359597
100	Vineyard/Orchard	5/5/2001	2001	May	5	11	2000	A	11	124.6666667	308.6666667	35.4	0	111301	5287810	15100270	0.0210486	0.350179831
11	Alfalfa	5/23/2001	2001	May	5	11	2000	B	11.5	142.5	326.5	0	0	16532	1080225	3612185	0.015304219	0.299050298
3	Corn	5/23/2001	2001	May	5	11	2000	B	11.5	142.5	326.5	0	0	15628	453833	1740339	0.034435574	0.260772757
5	Field Crop	5/23/2001	2001	May	5	11	2000	B	11.5	142.5	326.5	0	0	16461	2326924	4989171	0.007074146	0.466394918
7	Grains	5/23/2001	2001	May	5	11	2000	B	11.5	142.5	326.5	0	0	6686	521112	1858026	0.012830255	0.280465397
1	Grass/Pasture	5/23/2001	2001	May	5	11	2000	B	11.5	142.5	326.5	0	0	2869	698163	30007183	0.004109356	0.023266529
12	Rice	5/23/2001	2001	May	5	11	2000	B	11.5	142.5	326.5	0	0	0	2	2706961	0	7.39E-07
13	Row Crop	5/23/2001	2001	May	5	11	2000	B	11.5	142.5	326.5	0	0	991	203961	908310	0.004858772	0.224549988
99	Suitable-unassigned	5/23/2001	2001	May	5	11	2000	B	11.5	142.5	326.5	0	0	8712	766821	2770456	0.011361191	0.276785121
0	Unsuitable	5/23/2001	2001	May	5	11	2000	B	11.5	142.5	326.5	0	0	78448	1161556	78690574	0.067536993	0.014761056
100	Vineyard/Orchard	5/23/2001	2001	May	5	11	2000	B	11.5	142.5	326.5	0	0	19093	3472594	15100270	0.005498195	0.229969001
11	Alfalfa	6/6/2001	2001	Jun	6	12	2000	A	12	156.6666667	339.6666667	0	0	98300	3208644	3612185	0.030635995	0.888283407
3	Corn	6/6/2001	2001	Jun	6	12	2000	A	12	156.6666667	339.6666667	0	0	101125	1572505	1740339	0.064308222	0.903562467
5	Field Crop	6/6/2001	2001	Jun	6	12	2000	A	12	156.6666667	339.6666667	0	0	169077	4112297	4989171	0.041114978	0.824244549
7	Grains	6/6/2001	2001	Jun	6	12	2000	A	12	156.6666667	339.6666667	0	0	59677	1508289	1858026	0.039566025	0.811769588
1	Grass/Pasture	6/6/2001	2001	Jun	6	12	2000	A	12	156.6666667	339.6666667	0	0	53977	5860880	30007183	0.009209709	0.195315902
12	Rice	6/6/2001	2001	Jun	6	12	2000	A	12	156.6666667	339.6666667	0	0	940218	2706865	2706961	0.34734573	0.999964536
13	Row Crop	6/6/2001	2001	Jun	6	12	2000	A	12	156.6666667	339.6666667	0	0	15145	699180	908310	0.021661089	0.769759223
99	Suitable-unassigned	6/6/2001	2001	Jun	6	12	2000	A	12	156.6666667	339.6666667	0	0	98997	2168302	2770456	0.045656463	0.782651665
0	Unsuitable	6/6/2001	2001	Jun	6	12	2000	A	12	156.6666667	339.6666667	0	0	580619	5807703	78690574	0.099973948	0.073804303
100	Vineyard/Orchard	6/6/2001	2001	Jun	6	12	2000	A	12	156.6666667	339.6666667	0	0	125072	9822610	15100270	0.012733072	0.650492342
11	Alfalfa	6/20/2001	2001	Jun	6	12	2000	B	12.5	170	353	0	0	37589	1884072	3612185	0.019950936	0.521587903
3	Corn	6/20/2001	2001	Jun	6	12	2000	B	12.5	170	353	0	0	22792	944466	1740339	0.024132155	0.542690821
5	Field Crop	6/20/2001	2001	Jun	6	12	2000	B	12.5	170	353	0	0	93100	3560410	4989171	0.026148674	0.713627575
7	Grains	6/20/2001	2001	Jun	6	12	2000	B	12.5	170	353	0	0	23110	979863	1858026	0.02358493	0.527367755
1	Grass/Pasture	6/20/2001	2001	Jun	6	12	2000	B	12.5	170	353	0	0	19519	4062785	30007183	0.00480434	0.135393749
12	Rice	6/20/2001	2001	Jun	6	12	2000	B	12.5	170	353	0	0	163047	2671380	2706961	0.061034746	0.98685574
13	Row Crop	6/20/2001	2001	Jun	6	12	2000	B	12.5	170	353	0	0	4508	349591	908310	0.012895069	0.384880713
99	Suitable-unassigned	6/20/2001	2001	Jun	6	12	2000	B	12.5	170	353	0	0	33527	1484489	2770456	0.022584876	0.535828398
0	Unsuitable	6/20/2001	2001	Jun	6	12	2000	B	12.5	170	353	0	0	386446	4078357	78690574	0.094755314	0.05182777
100	Vineyard/Orchard	6/20/2001	2001	Jun	6	12	2000	B	12.5	170	353	0	0	76983	6656463	15100270	0.011565151	0.440817482
11	Alfalfa	7/8/2001	2001	Jul	7	1	2001	A	1	188.6666667	7.666666667	2.55	2.55	92205	3471596	3612185	0.02655983	0.961079236
3	Corn	7/8/2001	2001	Jul	7	1	2001	A	1	188.6666667	7.666666667	2.55	2.55	52695	1712501	1740339	0.030770785	0.984004266
5	Field Crop	7/8/2001	2001	Jul	7	1	2001	A	1	188.6666667	7.666666667	2.55	2.55	241046	4647998	4989171	0.051860177	0.931617297
7	Grains	7/8/2001	2001	Jul	7	1	2001	A	1	188.6666667	7.666666667	2.55	2.55	41963	1681404	1858026	0.024957119	0.90494105
1	Grass/Pasture	7/8/2001	2001	Jul	7	1	2001	A	1	188.6666667	7.666666667	2.55	2.55	887131	20068778	30007183	0.044204535	0.668799134
12	Rice	7/8/2001	2001	Jul	7	1	2001	A	1	188.6666667	7.666666667	2.55	2.55	402625	2706855	2706961	0.148742729	0.999960842
13	Row Crop	7/8/2001	2001	Jul	7	1	2001	A	1	188.6666667	7.666666667	2.55	2.55	54666	835368	908310	0.065439423	0.919694818
99	Suitable-unassigned	7/8/2001	2001	Jul	7	1	2001	A	1	188.6666667	7.666666667	2.55	2.55	97999	2526089	2770456	0.038794753	0.911795387
0	Unsuitable	7/8/2001	2001	Jul	7	1	2001	A	1	188.6666667	7.666666667	2.55	2.55	2734711	31210258	78690574	0.087622185	0.396620032
100	Vineyard/Orchard	7/8/2001	2001	Jul	7	1	2001	A	1	188.6666667	7.666666667	2.55	2.55	586900	13634504	15100270	0.043045204	0.90293114
11	Alfalfa	7/26/2001	2001	Jul	7	1	2001	B	1.5	206.5	25.5	1.05	0	24912	2073797	3612185	0.012012748	0.574111514
3	Corn	7/26/2001	2001	Jul	7	1	2001	B	1.5	206.5	25.5	1.05	0	11062	991290	1740339	0.011159197	0.569595924
5	Field Crop	7/26/2001	2001	Jul	7	1	2001	B	1.5	206.5	25.5	1.05	0	20064	2044991	4989171	0.00981129	0.409885931
7	Grains	7/26/2001	2001	Jul	7	1	2001	B	1.5	206.5	25.5	1.05	0	11271	1048967	1858026	0.010744857	0.564559915
1	Grass/Pasture	7/26/2001	2001	Jul	7	1	2001	B	1.5	206.5	25.5	1.05	0	60918	15532948	30007183	0.003921857	0.517640993
12	Rice	7/26/2001	2001	Jul	7	1	2001	B	1.5	206.5	25.5	1.05	0	420	35760	2706961	0.011744966	0.013210386
13	Row Crop	7/26/2001	2001	Jul	7	1	2001	B	1.5	206.5	25.5	1.05	0	9402	699159	908310	0.013447585	0.769736103
99	Suitable-unassigned	7/26/2001	2001	Jul	7	1	2001	B	1.5	206.5	25.5	1.05	0	19341	1382479	2770456	0.013990086	0.499007745
0	Unsuitable	7/26/2001	2001	Jul	7	1	2001	B	1.5	206.5	25.5	1.05	0	1079408	21614005	78690574	0.049940212	0.274670827
100	Vineyard/Orchard	7/26/2001	2001	Jul	7	1	2001	B	1.5	206.5	25.5	1.05	0	125272	9126323	15100270	0.013726448	0.604381445
11	Alfalfa	8/9/2001	2001	Aug	8	2	2001	A	2	220.6666667	39.66666667	0	0	34943	2576838	3612185	0.013560418	0.713373761
3	Corn	8/9/2001	2001	Aug	8	2	2001	A	2	220.6666667	39.66666667	0	0	15481	1127335	1740339	0.013732387	0.647767475
5	Field Crop	8/9/2001	2001	Aug	8	2	2001	A	2	220.6666667	39.66666667	0	0	30679	3241718	4989171	0.009463809	0.64975083
7	Grains	8/9/2001	2001	Aug	8	2	2001	A	2	220.6666667	39.66666667	0	0	15775	1248076	1858026	0.012639455	0.671721494
1	Grass/Pasture	8/9/2001	2001	Aug	8	2	2001	A	2	220.6666667	39.66666667	0	0	33426	14718396	30007183	0.002271036	0.490495759
12	Rice	8/9/2001	2001	Aug	8	2	2001	A	2	220.6666667	39.66666667	0	0	204	35760	2706961	0.005704698	0.013210386
13	Row Crop	8/9/2001	2001	Aug	8	2	2001	A	2	220.6666667	39.66666667	0	0	10460	654781	908310	0.015974807	0.720878334
99	Suitable-unassigned	8/9/2001	2001	Aug	8	2	2001	A	2	220.6666667	39.66666667	0	0	24548	1776071	2770456	0.01382152	0.641075332
0	Unsuitable	8/9/2001	2001	Aug	8	2	2001	A	2	220.6666667	39.66666667	0	0	949027	18539757	78690574	0.051188751	0.235603276
100	Vineyard/Orchard	8/9/2001	2001	Aug	8	2	2001	A	2	220.6666667	39.66666667	0	0	119644	11112377	15100270	0.010766733	0.735905848
11	Alfalfa	8/25/2001	2001	Aug	8	2	2001	B	2.5	236.6666667	55.66666667	0	0	48008	2585531	3612185	0.018567946	0.715780338
3	Corn	8/25/2001	2001	Aug	8	2	2001	B	2.5	236.6666667	55.66666667	0	0	27187	1329361	1740339	0.020451179	0.763851755
5	Field Crop	8/25/2001	2001	Aug	8	2	2001	B	2.5	236.6666667	55.66666667	0	0	81969	4336171	4989171	0.018903544	0.869116533
7	Grains	8/25/2001	2001	Aug	8	2	2001	B	2.5	236.6666667	55.66666667	0	0	25478	1520295	1858026	0.01675859	0.818231284
1	Grass/Pasture	8/25/2001	2001	Aug	8	2	2001	B	2.5	236.6666667	55.66666667	0	0	94655	18560406	30007183	0.005099835	0.618532103
12	Rice	8/25/2001	2001	Aug	8	2	2001	B	2.5	236.6666667	55.66666667	0	0	31074	2676096	2706961	0.011611691	0.988597915
13	Row Crop	8/25/2001	2001	Aug	8	2	2001	B	2.5	236.6666667	55.66666667	0	0	19199	659862	908310	0.029095478	0.72647224
99	Suitable-unassigned	8/25/2001	2001	Aug	8	2	2001	B	2.5	236.6666667	55.66666667	0	0	51097	2148269	2770456	0.023785196	0.775420725
0	Unsuitable	8/25/2001	2001	Aug	8	2	2001	B	2.5	236.6666667	55.66666667	0	0	1399046	29160277	78690574	0.047977802	0.370568869
100	Vineyard/Orchard	8/25/2001	2001	Aug	8	2	2001	B	2.5	236.6666667	55.66666667	0	0	164069	11862605	15100270	0.013830773	0.785588933
11	Alfalfa	9/10/2001	2001	Sep	9	3	2001	A	3	252.6666667	71.66666667	0	0	94551	3481340	3612185	0.02715937	0.963776772
3	Corn	9/10/2001	2001	Sep	9	3	2001	A	3	252.6666667	71.66666667	0	0	60860	1707738	1740339	0.035637785	0.981267443
5	Field Crop	9/10/2001	2001	Sep	9	3	2001	A	3	252.6666667	71.66666667	0	0	104633	4743896	4989171	0.022056344	0.950838526
7	Grains	9/10/2001	2001	Sep	9	3	2001	A	3	252.6666667	71.66666667	0	0	45390	1814752	1858026	0.025011682	0.976709691
1	Grass/Pasture	9/10/2001	2001	Sep	9	3	2001	A	3	252.6666667	71.66666667	0	0	97205	24985765	30007183	0.003890415	0.832659467
12	Rice	9/10/2001	2001	Sep	9	3	2001	A	3	252.6666667	71.66666667	0	0	49446	2496090	2706961	0.019809382	0.922100466
13	Row Crop	9/10/2001	2001	Sep	9	3	2001	A	3	252.6666667	71.66666667	0	0	24440	880317	908310	0.027762726	0.969181227
99	Suitable-unassigned	9/10/2001	2001	Sep	9	3	2001	A	3	252.6666667	71.66666667	0	0	73800	2624870	2770456	0.028115678	0.947450528
0	Unsuitable	9/10/2001	2001	Sep	9	3	2001	A	3	252.6666667	71.66666667	0	0	2190450	39106873	78690574	0.056011893	0.496970234
100	Vineyard/Orchard	9/10/2001	2001	Sep	9	3	2001	A	3	252.6666667	71.66666667	0	0	244979	14334814	15100270	0.017089793	0.949308456
11	Alfalfa	9/24/2001	2001	Sep	9	3	2001	B	3.5	266	85	2.55	2.55	45890	1425635	3612185	0.032189165	0.394673861
3	Corn	9/24/2001	2001	Sep	9	3	2001	B	3.5	266	85	2.55	2.55	26870	634109	1740339	0.042374418	0.364359472
5	Field Crop	9/24/2001	2001	Sep	9	3	2001	B	3.5	266	85	2.55	2.55	63170	2144898	4989171	0.029451284	0.429910701
7	Grains	9/24/2001	2001	Sep	9	3	2001	B	3.5	266	85	2.55	2.55	25139	714832	1858026	0.035167704	0.384726586
1	Grass/Pasture	9/24/2001	2001	Sep	9	3	2001	B	3.5	266	85	2.55	2.55	81595	7579070	30007183	0.010765833	0.252575192
12	Rice	9/24/2001	2001	Sep	9	3	2001	B	3.5	266	85	2.55	2.55	48814	2039841	2706961	0.023930297	0.753553893
13	Row Crop	9/24/2001	2001	Sep	9	3	2001	B	3.5	266	85	2.55	2.55	9313	303164	908310	0.030719347	0.333767106
99	Suitable-unassigned	9/24/2001	2001	Sep	9	3	2001	B	3.5	266	85	2.55	2.55	38848	1107201	2770456	0.035086674	0.399645762
0	Unsuitable	9/24/2001	2001	Sep	9	3	2001	B	3.5	266	85	2.55	2.55	737744	14356591	78690574	0.051387129	0.182443592
100	Vineyard/Orchard	9/24/2001	2001	Sep	9	3	2001	B	3.5	266	85	2.55	2.55	123730	6992307	15100270	0.017695161	0.463058409
11	Alfalfa	10/7/2001	2001	Oct	10	4	2001	A	4	279.3333333	98.33333333	2.7	2.7	40734	1739419	3612185	0.023418164	0.481542058
3	Corn	10/7/2001	2001	Oct	10	4	2001	A	4	279.3333333	98.33333333	2.7	2.7	35326	852828	1740339	0.041422186	0.490035562
5	Field Crop	10/7/2001	2001	Oct	10	4	2001	A	4	279.3333333	98.33333333	2.7	2.7	65941	2125609	4989171	0.031022168	0.426044527
7	Grains	10/7/2001	2001	Oct	10	4	2001	A	4	279.3333333	98.33333333	2.7	2.7	23558	1045626	1858026	0.022530044	0.56276177
1	Grass/Pasture	10/7/2001	2001	Oct	10	4	2001	A	4	279.3333333	98.33333333	2.7	2.7	75431	17526421	30007183	0.004303845	0.584074187
12	Rice	10/7/2001	2001	Oct	10	4	2001	A	4	279.3333333	98.33333333	2.7	2.7	153863	2325643	2706961	0.066159337	0.859134284
13	Row Crop	10/7/2001	2001	Oct	10	4	2001	A	4	279.3333333	98.33333333	2.7	2.7	16356	758252	908310	0.021570665	0.834794288
99	Suitable-unassigned	10/7/2001	2001	Oct	10	4	2001	A	4	279.3333333	98.33333333	2.7	2.7	52286	1439224	2770456	0.0363293	0.519489932
0	Unsuitable	10/7/2001	2001	Oct	10	4	2001	A	4	279.3333333	98.33333333	2.7	2.7	1070887	23573667	78690574	0.045427256	0.299574216
100	Vineyard/Orchard	10/7/2001	2001	Oct	10	4	2001	A	4	279.3333333	98.33333333	2.7	2.7	141919	8273356	15100270	0.01715374	0.547894574
11	Alfalfa	10/23/2001	2001	Oct	10	4	2001	B	4.5	295.3333333	114.3333333	0.15	0	89303	2102731	3612185	0.042470007	0.582121624
3	Corn	10/23/2001	2001	Oct	10	4	2001	B	4.5	295.3333333	114.3333333	0.15	0	80199	1146246	1740339	0.069966656	0.658633749
5	Field Crop	10/23/2001	2001	Oct	10	4	2001	B	4.5	295.3333333	114.3333333	0.15	0	146101	3154272	4989171	0.046318453	0.63222367
7	Grains	10/23/2001	2001	Oct	10	4	2001	B	4.5	295.3333333	114.3333333	0.15	0	49427	1135688	1858026	0.043521636	0.611233643
1	Grass/Pasture	10/23/2001	2001	Oct	10	4	2001	B	4.5	295.3333333	114.3333333	0.15	0	195948	18834596	30007183	0.010403621	0.627669582
12	Rice	10/23/2001	2001	Oct	10	4	2001	B	4.5	295.3333333	114.3333333	0.15	0	452628	1876331	2706961	0.241230359	0.693150363
13	Row Crop	10/23/2001	2001	Oct	10	4	2001	B	4.5	295.3333333	114.3333333	0.15	0	43369	579087	908310	0.074892028	0.63754335
99	Suitable-unassigned	10/23/2001	2001	Oct	10	4	2001	B	4.5	295.3333333	114.3333333	0.15	0	94134	1800701	2770456	0.052276308	0.649965565
0	Unsuitable	10/23/2001	2001	Oct	10	4	2001	B	4.5	295.3333333	114.3333333	0.15	0	2031792	28892786	78690574	0.070321775	0.367169593
100	Vineyard/Orchard	10/23/2001	2001	Oct	10	4	2001	B	4.5	295.3333333	114.3333333	0.15	0	201242	8280340	15100270	0.024303591	0.548357082
11	Alfalfa	11/8/2001	2001	Nov	11	5	2001	A	5	311.3333333	130.3333333	9.35	9.35	56718	1893155	3612185	0.029959512	0.524102448
3	Corn	11/8/2001	2001	Nov	11	5	2001	A	5	311.3333333	130.3333333	9.35	9.35	59580	1006318	1740339	0.059205937	0.578231023
5	Field Crop	11/8/2001	2001	Nov	11	5	2001	A	5	311.3333333	130.3333333	9.35	9.35	148675	1985978	4989171	0.07486236	0.398057713
7	Grains	11/8/2001	2001	Nov	11	5	2001	A	5	311.3333333	130.3333333	9.35	9.35	28607	903650	1858026	0.031657168	0.486349491
1	Grass/Pasture	11/8/2001	2001	Nov	11	5	2001	A	5	311.3333333	130.3333333	9.35	9.35	44586	4602506	30007183	0.009687331	0.153380142
12	Rice	11/8/2001	2001	Nov	11	5	2001	A	5	311.3333333	130.3333333	9.35	9.35	941598	2686763	2706961	0.350458154	0.992538496
13	Row Crop	11/8/2001	2001	Nov	11	5	2001	A	5	311.3333333	130.3333333	9.35	9.35	14977	514709	908310	0.029097995	0.566666667
99	Suitable-unassigned	11/8/2001	2001	Nov	11	5	2001	A	5	311.3333333	130.3333333	9.35	9.35	64527	1309758	2770456	0.049266353	0.472758997
0	Unsuitable	11/8/2001	2001	Nov	11	5	2001	A	5	311.3333333	130.3333333	9.35	9.35	650484	4656109	78690574	0.139705492	0.059169844
100	Vineyard/Orchard	11/8/2001	2001	Nov	11	5	2001	A	5	311.3333333	130.3333333	9.35	9.35	117091	6131465	15100270	0.019096741	0.406050024
11	Alfalfa	11/28/2001	2001	Nov	11	5	2001	B	5.5	331	150	58.3	25	3631	1055844	3612185	0.003438955	0.292300644
3	Corn	11/28/2001	2001	Nov	11	5	2001	B	5.5	331	150	58.3	25	920	439690	1740339	0.002092383	0.25264618
5	Field Crop	11/28/2001	2001	Nov	11	5	2001	B	5.5	331	150	58.3	25	8985	2297310	4989171	0.003911096	0.460459263
7	Grains	11/28/2001	2001	Nov	11	5	2001	B	5.5	331	150	58.3	25	1174	558026	1858026	0.002103845	0.300332719
1	Grass/Pasture	11/28/2001	2001	Nov	11	5	2001	B	5.5	331	150	58.3	25	1549	717589	30007183	0.002158617	0.023913908
12	Rice	11/28/2001	2001	Nov	11	5	2001	B	5.5	331	150	58.3	25	0	2	2706961	0	7.39E-07
13	Row Crop	11/28/2001	2001	Nov	11	5	2001	B	5.5	331	150	58.3	25	569	205442	908310	0.002769638	0.226180489
99	Suitable-unassigned	11/28/2001	2001	Nov	11	5	2001	B	5.5	331	150	58.3	25	1981	762998	2770456	0.002596337	0.275405204
0	Unsuitable	11/28/2001	2001	Nov	11	5	2001	B	5.5	331	150	58.3	25	7888	1139139	78690574	0.006924528	0.014476181
100	Vineyard/Orchard	11/28/2001	2001	Nov	11	5	2001	B	5.5	331	150	58.3	25	4649	3396584	15100270	0.001368728	0.224935316
11	Alfalfa	12/10/2001	2001	Dec	12	6	2001	A	6	343.3333333	162.3333333	79.85	34.05	29050	1402231	3612185	0.020716986	0.38819468
3	Corn	12/10/2001	2001	Dec	12	6	2001	A	6	343.3333333	162.3333333	79.85	34.05	52959	770274	1740339	0.068753457	0.442599976
5	Field Crop	12/10/2001	2001	Dec	12	6	2001	A	6	343.3333333	162.3333333	79.85	34.05	122209	1539325	4989171	0.079391292	0.308533221
7	Grains	12/10/2001	2001	Dec	12	6	2001	A	6	343.3333333	162.3333333	79.85	34.05	15683	748944	1858026	0.02094015	0.403085856
1	Grass/Pasture	12/10/2001	2001	Dec	12	6	2001	A	6	343.3333333	162.3333333	79.85	34.05	10893	3762558	30007183	0.002895105	0.125388578
12	Rice	12/10/2001	2001	Dec	12	6	2001	A	6	343.3333333	162.3333333	79.85	34.05	1161780	2685227	2706961	0.432656159	0.99197107
13	Row Crop	12/10/2001	2001	Dec	12	6	2001	A	6	343.3333333	162.3333333	79.85	34.05	14055	351998	908310	0.039929204	0.387530689
99	Suitable-unassigned	12/10/2001	2001	Dec	12	6	2001	A	6	343.3333333	162.3333333	79.85	34.05	47912	1030358	2770456	0.046500343	0.371909173
0	Unsuitable	12/10/2001	2001	Dec	12	6	2001	A	6	343.3333333	162.3333333	79.85	34.05	498805	3978162	78690574	0.125385794	0.050554492
100	Vineyard/Orchard	12/10/2001	2001	Dec	12	6	2001	A	6	343.3333333	162.3333333	79.85	34.05	65151	4612033	15100270	0.014126308	0.305427188
11	Alfalfa	2/7/2002	2002	Feb	2	8	2001	A	8	37	221	16.6	15.65	16911	769301	3612185	0.021982293	0.212973865
3	Corn	2/7/2002	2002	Feb	2	8	2001	A	8	37	221	16.6	15.65	10533	411657	1740339	0.025586836	0.236538399
5	Field Crop	2/7/2002	2002	Feb	2	8	2001	A	8	37	221	16.6	15.65	14384	471423	4989171	0.030511876	0.094489245
7	Grains	2/7/2002	2002	Feb	2	8	2001	A	8	37	221	16.6	15.65	6209	467752	1858026	0.013274128	0.251746746
1	Grass/Pasture	2/7/2002	2002	Feb	2	8	2001	A	8	37	221	16.6	15.65	14877	2138757	30007183	0.006955909	0.071274834
12	Rice	2/7/2002	2002	Feb	2	8	2001	A	8	37	221	16.6	15.65	5174	38207	2706961	0.135420211	0.014114352
13	Row Crop	2/7/2002	2002	Feb	2	8	2001	A	8	37	221	16.6	15.65	13850	255407	908310	0.054227175	0.281189242
99	Suitable-unassigned	2/7/2002	2002	Feb	2	8	2001	A	8	37	221	16.6	15.65	20951	495585	2770456	0.042275291	0.178882105
0	Unsuitable	2/7/2002	2002	Feb	2	8	2001	A	8	37	221	16.6	15.65	116882	1589658	78690574	0.073526507	0.020201378
100	Vineyard/Orchard	2/7/2002	2002	Feb	2	8	2001	A	8	37	221	16.6	15.65	52908	3313682	15100270	0.015966529	0.219445215
11	Alfalfa	2/23/2002	2002	Feb	2	8	2001	B	8.5	53	237	26.75	10.95	4069	329998	3612185	0.012330378	0.091356893
3	Corn	2/23/2002	2002	Feb	2	8	2001	B	8.5	53	237	26.75	10.95	821	206109	1740339	0.003983329	0.118430375
5	Field Crop	2/23/2002	2002	Feb	2	8	2001	B	8.5	53	237	26.75	10.95	1354	190598	4989171	0.007103957	0.038202339
7	Grains	2/23/2002	2002	Feb	2	8	2001	B	8.5	53	237	26.75	10.95	404	262903	1858026	0.001536688	0.141495867
1	Grass/Pasture	2/23/2002	2002	Feb	2	8	2001	B	8.5	53	237	26.75	10.95	1612	806874	30007183	0.001997834	0.026889362
12	Rice	2/23/2002	2002	Feb	2	8	2001	B	8.5	53	237	26.75	10.95	124	11240	2706961	0.011032028	0.004152258
13	Row Crop	2/23/2002	2002	Feb	2	8	2001	B	8.5	53	237	26.75	10.95	666	117986	908310	0.005644738	0.129896181
99	Suitable-unassigned	2/23/2002	2002	Feb	2	8	2001	B	8.5	53	237	26.75	10.95	994	211000	2770456	0.0047109	0.076160748
0	Unsuitable	2/23/2002	2002	Feb	2	8	2001	B	8.5	53	237	26.75	10.95	29288	983223	78690574	0.029787749	0.0124948
100	Vineyard/Orchard	2/23/2002	2002	Feb	2	8	2001	B	8.5	53	237	26.75	10.95	38804	3038558	15100270	0.012770531	0.201225409
11	Alfalfa	3/4/2002	2002	Mar	3	9	2001	A	9	62	246	16.45	2.7	7777	1046871	3612185	0.007428805	0.289816551
3	Corn	3/4/2002	2002	Mar	3	9	2001	A	9	62	246	16.45	2.7	3204	436965	1740339	0.007332395	0.251080393
5	Field Crop	3/4/2002	2002	Mar	3	9	2001	A	9	62	246	16.45	2.7	19843	2232249	4989171	0.008889241	0.44741882
7	Grains	3/4/2002	2002	Mar	3	9	2001	A	9	62	246	16.45	2.7	3286	508886	1858026	0.006457242	0.273885295
1	Grass/Pasture	3/4/2002	2002	Mar	3	9	2001	A	9	62	246	16.45	2.7	8467	674935	30007183	0.012544912	0.022492448
12	Rice	3/4/2002	2002	Mar	3	9	2001	A	9	62	246	16.45	2.7	0	0	2706961	NA	0
13	Row Crop	3/4/2002	2002	Mar	3	9	2001	A	9	62	246	16.45	2.7	1706	202050	908310	0.008443455	0.222446081
99	Suitable-unassigned	3/4/2002	2002	Mar	3	9	2001	A	9	62	246	16.45	2.7	7791	746813	2770456	0.01043233	0.269563205
0	Unsuitable	3/4/2002	2002	Mar	3	9	2001	A	9	62	246	16.45	2.7	51311	1119148	78690574	0.04584827	0.014222135
100	Vineyard/Orchard	3/4/2002	2002	Mar	3	9	2001	A	9	62	246	16.45	2.7	23237	3383011	15100270	0.006868733	0.224036458
11	Alfalfa	5/8/2002	2002	May	5	11	2001	A	11	127.6666667	311.6666667	6.3	1.4	51422	2490790	3612185	0.020644856	0.689552169
3	Corn	5/8/2002	2002	May	5	11	2001	A	11	127.6666667	311.6666667	6.3	1.4	66324	1308046	1740339	0.050704639	0.751604141
5	Field Crop	5/8/2002	2002	May	5	11	2001	A	11	127.6666667	311.6666667	6.3	1.4	21985	2865682	4989171	0.007671821	0.574380393
7	Grains	5/8/2002	2002	May	5	11	2001	A	11	127.6666667	311.6666667	6.3	1.4	18163	1157493	1858026	0.015691672	0.622969216
1	Grass/Pasture	5/8/2002	2002	May	5	11	2001	A	11	127.6666667	311.6666667	6.3	1.4	16134	3263578	30007183	0.004943654	0.108759893
12	Rice	5/8/2002	2002	May	5	11	2001	A	11	127.6666667	311.6666667	6.3	1.4	22081	48439	2706961	0.45585169	0.017894236
13	Row Crop	5/8/2002	2002	May	5	11	2001	A	11	127.6666667	311.6666667	6.3	1.4	8951	559669	908310	0.015993382	0.616165186
99	Suitable-unassigned	5/8/2002	2002	May	5	11	2001	A	11	127.6666667	311.6666667	6.3	1.4	33176	1531858	2770456	0.02165736	0.552926305
0	Unsuitable	5/8/2002	2002	May	5	11	2001	A	11	127.6666667	311.6666667	6.3	1.4	232689	3202968	78690574	0.072647932	0.040703325
100	Vineyard/Orchard	5/8/2002	2002	May	5	11	2001	A	11	127.6666667	311.6666667	6.3	1.4	71904	7460723	15100270	0.009637672	0.494078781
11	Alfalfa	5/23/2002	2002	May	5	11	2001	B	11.5	142	326	20.15	18.75	7884	1090973	3612185	0.007226577	0.302025782
3	Corn	5/23/2002	2002	May	5	11	2001	B	11.5	142	326	20.15	18.75	7729	452253	1740339	0.017089992	0.259864888
5	Field Crop	5/23/2002	2002	May	5	11	2001	B	11.5	142	326	20.15	18.75	9351	2344008	4989171	0.003989321	0.469819134
7	Grains	5/23/2002	2002	May	5	11	2001	B	11.5	142	326	20.15	18.75	5456	624859	1858026	0.00873157	0.336302614
1	Grass/Pasture	5/23/2002	2002	May	5	11	2001	B	11.5	142	326	20.15	18.75	1152	742462	30007183	0.001551595	0.024742809
12	Rice	5/23/2002	2002	May	5	11	2001	B	11.5	142	326	20.15	18.75	0	2	2706961	0	7.39E-07
13	Row Crop	5/23/2002	2002	May	5	11	2001	B	11.5	142	326	20.15	18.75	725	210050	908310	0.003451559	0.231253647
99	Suitable-unassigned	5/23/2002	2002	May	5	11	2001	B	11.5	142	326	20.15	18.75	5108	786613	2770456	0.006493663	0.283929072
0	Unsuitable	5/23/2002	2002	May	5	11	2001	B	11.5	142	326	20.15	18.75	47542	1210506	78690574	0.039274485	0.015383113
100	Vineyard/Orchard	5/23/2002	2002	May	5	11	2001	B	11.5	142	326	20.15	18.75	9259	3596517	15100270	0.002574435	0.238175675
11	Alfalfa	6/9/2002	2002	Jun	6	12	2001	A	12	159.6666667	342.6666667	19.5	0.75	36904	1904468	3612185	0.01937759	0.527234347
3	Corn	6/9/2002	2002	Jun	6	12	2001	A	12	159.6666667	342.6666667	19.5	0.75	27186	927881	1740339	0.029299016	0.533161068
5	Field Crop	6/9/2002	2002	Jun	6	12	2001	A	12	159.6666667	342.6666667	19.5	0.75	143427	3609708	4989171	0.039733685	0.723508575
7	Grains	6/9/2002	2002	Jun	6	12	2001	A	12	159.6666667	342.6666667	19.5	0.75	36282	1054787	1858026	0.034397466	0.567692271
1	Grass/Pasture	6/9/2002	2002	Jun	6	12	2001	A	12	159.6666667	342.6666667	19.5	0.75	22088	4039008	30007183	0.00546867	0.134601372
12	Rice	6/9/2002	2002	Jun	6	12	2001	A	12	159.6666667	342.6666667	19.5	0.75	917811	2671183	2706961	0.3435972	0.986782964
13	Row Crop	6/9/2002	2002	Jun	6	12	2001	A	12	159.6666667	342.6666667	19.5	0.75	6283	359412	908310	0.017481331	0.3956931
99	Suitable-unassigned	6/9/2002	2002	Jun	6	12	2001	A	12	159.6666667	342.6666667	19.5	0.75	62313	1494485	2770456	0.0416953	0.539436468
0	Unsuitable	6/9/2002	2002	Jun	6	12	2001	A	12	159.6666667	342.6666667	19.5	0.75	373766	4042079	78690574	0.092468752	0.051366749
100	Vineyard/Orchard	6/9/2002	2002	Jun	6	12	2001	A	12	159.6666667	342.6666667	19.5	0.75	71083	6695339	15100270	0.010616789	0.443392006
11	Alfalfa	6/25/2002	2002	Jun	6	12	2001	B	12.5	175.6666667	358.6666667	0.75	0	21784	1895783	3612185	0.011490767	0.524829985
3	Corn	6/25/2002	2002	Jun	6	12	2001	B	12.5	175.6666667	358.6666667	0.75	0	14942	933741	1740339	0.016002296	0.536528228
5	Field Crop	6/25/2002	2002	Jun	6	12	2001	B	12.5	175.6666667	358.6666667	0.75	0	71179	3593360	4989171	0.01980848	0.720231878
7	Grains	6/25/2002	2002	Jun	6	12	2001	B	12.5	175.6666667	358.6666667	0.75	0	15461	1041857	1858026	0.014839848	0.560733273
1	Grass/Pasture	6/25/2002	2002	Jun	6	12	2001	B	12.5	175.6666667	358.6666667	0.75	0	20096	4048625	30007183	0.004963661	0.134921862
12	Rice	6/25/2002	2002	Jun	6	12	2001	B	12.5	175.6666667	358.6666667	0.75	0	125066	2671188	2706961	0.046820366	0.986784811
13	Row Crop	6/25/2002	2002	Jun	6	12	2001	B	12.5	175.6666667	358.6666667	0.75	0	3460	353682	908310	0.009782799	0.389384681
99	Suitable-unassigned	6/25/2002	2002	Jun	6	12	2001	B	12.5	175.6666667	358.6666667	0.75	0	27579	1492139	2770456	0.018482863	0.538589676
0	Unsuitable	6/25/2002	2002	Jun	6	12	2001	B	12.5	175.6666667	358.6666667	0.75	0	356234	4046858	78690574	0.088027304	0.051427481
100	Vineyard/Orchard	6/25/2002	2002	Jun	6	12	2001	B	12.5	175.6666667	358.6666667	0.75	0	53102	6666341	15100270	0.007965689	0.441471643
11	Alfalfa	7/9/2002	2002	Jul	7	1	2002	A	1	189	8	0	0	69442	2361487	3612185	0.029406048	0.653755829
3	Corn	7/9/2002	2002	Jul	7	1	2002	A	1	189	8	0	0	40905	1233143	1740339	0.033171335	0.708564826
5	Field Crop	7/9/2002	2002	Jul	7	1	2002	A	1	189	8	0	0	128178	3642576	4989171	0.035188833	0.730096443
7	Grains	7/9/2002	2002	Jul	7	1	2002	A	1	189	8	0	0	39094	1239526	1858026	0.031539476	0.667119836
1	Grass/Pasture	7/9/2002	2002	Jul	7	1	2002	A	1	189	8	0	0	97228	13674450	30007183	0.007110195	0.455705889
12	Rice	7/9/2002	2002	Jul	7	1	2002	A	1	189	8	0	0	452095	1858189	2706961	0.243298717	0.686448383
13	Row Crop	7/9/2002	2002	Jul	7	1	2002	A	1	189	8	0	0	26759	521818	908310	0.051280331	0.57449329
99	Suitable-unassigned	7/9/2002	2002	Jul	7	1	2002	A	1	189	8	0	0	70195	1845004	2770456	0.038045988	0.665956796
0	Unsuitable	7/9/2002	2002	Jul	7	1	2002	A	1	189	8	0	0	1183387	19947806	78690574	0.059324168	0.253496766
100	Vineyard/Orchard	7/9/2002	2002	Jul	7	1	2002	A	1	189	8	0	0	144143	9641037	15100270	0.014950985	0.638467855
11	Alfalfa	7/22/2002	2002	Jul	7	1	2002	B	1.5	202.3333333	21.33333333	0	0	76436	3416714	3612185	0.022371202	0.945885662
3	Corn	7/22/2002	2002	Jul	7	1	2002	B	1.5	202.3333333	21.33333333	0	0	43750	1675336	1740339	0.026114165	0.962649231
5	Field Crop	7/22/2002	2002	Jul	7	1	2002	B	1.5	202.3333333	21.33333333	0	0	137523	4396854	4989171	0.031277591	0.881279475
7	Grains	7/22/2002	2002	Jul	7	1	2002	B	1.5	202.3333333	21.33333333	0	0	41196	1757926	1858026	0.023434434	0.946125619
1	Grass/Pasture	7/22/2002	2002	Jul	7	1	2002	B	1.5	202.3333333	21.33333333	0	0	109189	24188951	30007183	0.004514003	0.806105358
12	Rice	7/22/2002	2002	Jul	7	1	2002	B	1.5	202.3333333	21.33333333	0	0	452375	1888950	2706961	0.239484899	0.697812048
13	Row Crop	7/22/2002	2002	Jul	7	1	2002	B	1.5	202.3333333	21.33333333	0	0	33219	872955	908310	0.038053508	0.961076064
99	Suitable-unassigned	7/22/2002	2002	Jul	7	1	2002	B	1.5	202.3333333	21.33333333	0	0	80085	2506066	2770456	0.031956461	0.904568057
0	Unsuitable	7/22/2002	2002	Jul	7	1	2002	B	1.5	202.3333333	21.33333333	0	0	1940467	36053980	78690574	0.053821159	0.458174063
100	Vineyard/Orchard	7/22/2002	2002	Jul	7	1	2002	B	1.5	202.3333333	21.33333333	0	0	197235	13603574	15100270	0.014498763	0.900882832
11	Alfalfa	8/7/2002	2002	Aug	8	2	2002	A	2	218.3333333	37.33333333	0	0	16751	1396997	3612185	0.01199072	0.386745695
3	Corn	8/7/2002	2002	Aug	8	2	2002	A	2	218.3333333	37.33333333	0	0	6129	603899	1740339	0.010149048	0.347000785
5	Field Crop	8/7/2002	2002	Aug	8	2	2002	A	2	218.3333333	37.33333333	0	0	50928	2862947	4989171	0.017788663	0.573832206
7	Grains	8/7/2002	2002	Aug	8	2	2002	A	2	218.3333333	37.33333333	0	0	8469	936552	1858026	0.009042744	0.504057532
1	Grass/Pasture	8/7/2002	2002	Aug	8	2	2002	A	2	218.3333333	37.33333333	0	0	41280	14721081	30007183	0.002804142	0.490585238
12	Rice	8/7/2002	2002	Aug	8	2	2002	A	2	218.3333333	37.33333333	0	0	22400	2671130	2706961	0.008385964	0.986763385
13	Row Crop	8/7/2002	2002	Aug	8	2	2002	A	2	218.3333333	37.33333333	0	0	6231	533389	908310	0.011681906	0.587232333
99	Suitable-unassigned	8/7/2002	2002	Aug	8	2	2002	A	2	218.3333333	37.33333333	0	0	18773	1369518	2770456	0.013707742	0.494329453
0	Unsuitable	8/7/2002	2002	Aug	8	2	2002	A	2	218.3333333	37.33333333	0	0	830170	22291355	78690574	0.037241792	0.283278592
100	Vineyard/Orchard	8/7/2002	2002	Aug	8	2	2002	A	2	218.3333333	37.33333333	0	0	66030	8694897	15100270	0.00759411	0.575810697
11	Alfalfa	8/21/2002	2002	Aug	8	2	2002	B	2.5	232.5	51.5	0	0	19188	1389211	3612185	0.013812157	0.384590213
3	Corn	8/21/2002	2002	Aug	8	2	2002	B	2.5	232.5	51.5	0	0	12728	887444	1740339	0.014342313	0.50992594
5	Field Crop	8/21/2002	2002	Aug	8	2	2002	B	2.5	232.5	51.5	0	0	12203	591851	4989171	0.020618365	0.118627123
7	Grains	8/21/2002	2002	Aug	8	2	2002	B	2.5	232.5	51.5	0	0	14371	599524	1858026	0.023970683	0.322667175
1	Grass/Pasture	8/21/2002	2002	Aug	8	2	2002	B	2.5	232.5	51.5	0	0	58452	7701706	30007183	0.007589487	0.25666208
12	Rice	8/21/2002	2002	Aug	8	2	2002	B	2.5	232.5	51.5	0	0	257	35177	2706961	0.00730591	0.012995015
13	Row Crop	8/21/2002	2002	Aug	8	2	2002	B	2.5	232.5	51.5	0	0	12696	399988	908310	0.031740952	0.440365074
99	Suitable-unassigned	8/21/2002	2002	Aug	8	2	2002	B	2.5	232.5	51.5	0	0	19523	789905	2770456	0.02471563	0.285117324
0	Unsuitable	8/21/2002	2002	Aug	8	2	2002	B	2.5	232.5	51.5	0	0	922121	14688372	78690574	0.062778979	0.186659866
100	Vineyard/Orchard	8/21/2002	2002	Aug	8	2	2002	B	2.5	232.5	51.5	0	0	79262	4079088	15100270	0.019431304	0.270133448
11	Alfalfa	9/8/2002	2002	Sep	9	3	2002	A	3	250.3333333	69.33333333	0	0	56813	3322965	3612185	0.01709708	0.919932119
3	Corn	9/8/2002	2002	Sep	9	3	2002	A	3	250.3333333	69.33333333	0	0	32411	1604350	1740339	0.020201951	0.921860626
5	Field Crop	9/8/2002	2002	Sep	9	3	2002	A	3	250.3333333	69.33333333	0	0	82832	4511842	4989171	0.018358799	0.904326991
7	Grains	9/8/2002	2002	Sep	9	3	2002	A	3	250.3333333	69.33333333	0	0	21389	1713425	1858026	0.012483184	0.922174932
1	Grass/Pasture	9/8/2002	2002	Sep	9	3	2002	A	3	250.3333333	69.33333333	0	0	96916	25790650	30007183	0.003757796	0.859482545
12	Rice	9/8/2002	2002	Sep	9	3	2002	A	3	250.3333333	69.33333333	0	0	23725	2706913	2706961	0.008764596	0.999982268
13	Row Crop	9/8/2002	2002	Sep	9	3	2002	A	3	250.3333333	69.33333333	0	0	23589	879319	908310	0.026826442	0.968082483
99	Suitable-unassigned	9/8/2002	2002	Sep	9	3	2002	A	3	250.3333333	69.33333333	0	0	46133	2549216	2770456	0.018096936	0.92014311
0	Unsuitable	9/8/2002	2002	Sep	9	3	2002	A	3	250.3333333	69.33333333	0	0	2093066	44729847	78690574	0.046793498	0.568427001
100	Vineyard/Orchard	9/8/2002	2002	Sep	9	3	2002	A	3	250.3333333	69.33333333	0	0	176208	14048418	15100270	0.012542907	0.930342173
11	Alfalfa	9/24/2002	2002	Sep	9	3	2002	B	3.5	266.3333333	85.33333333	0	0	73262	3085749	3612185	0.023742048	0.854261064
3	Corn	9/24/2002	2002	Sep	9	3	2002	B	3.5	266.3333333	85.33333333	0	0	47053	1440266	1740339	0.03266966	0.827577845
5	Field Crop	9/24/2002	2002	Sep	9	3	2002	B	3.5	266.3333333	85.33333333	0	0	89107	3727728	4989171	0.023903836	0.747163807
7	Grains	9/24/2002	2002	Sep	9	3	2002	B	3.5	266.3333333	85.33333333	0	0	33210	1616958	1858026	0.020538567	0.870255852
1	Grass/Pasture	9/24/2002	2002	Sep	9	3	2002	B	3.5	266.3333333	85.33333333	0	0	95147	24259366	30007183	0.003922073	0.808451963
12	Rice	9/24/2002	2002	Sep	9	3	2002	B	3.5	266.3333333	85.33333333	0	0	71256	2706913	2706961	0.026323713	0.999982268
13	Row Crop	9/24/2002	2002	Sep	9	3	2002	B	3.5	266.3333333	85.33333333	0	0	24852	853477	908310	0.029118535	0.939631844
99	Suitable-unassigned	9/24/2002	2002	Sep	9	3	2002	B	3.5	266.3333333	85.33333333	0	0	59612	2323279	2770456	0.025658563	0.838590831
0	Unsuitable	9/24/2002	2002	Sep	9	3	2002	B	3.5	266.3333333	85.33333333	0	0	2170914	42848873	78690574	0.050664436	0.544523579
100	Vineyard/Orchard	9/24/2002	2002	Sep	9	3	2002	B	3.5	266.3333333	85.33333333	0	0	186342	12420901	15100270	0.015002293	0.822561517
11	Alfalfa	10/10/2002	2002	Oct	10	4	2002	A	4	282.3333333	101.3333333	0	0	106616	2953144	3612185	0.03610254	0.817550596
3	Corn	10/10/2002	2002	Oct	10	4	2002	A	4	282.3333333	101.3333333	0	0	74127	1492037	1740339	0.049681744	0.857325498
5	Field Crop	10/10/2002	2002	Oct	10	4	2002	A	4	282.3333333	101.3333333	0	0	117427	2729620	4989171	0.043019541	0.547108929
7	Grains	10/10/2002	2002	Oct	10	4	2002	A	4	282.3333333	101.3333333	0	0	52748	1346242	1858026	0.039181663	0.724554985
1	Grass/Pasture	10/10/2002	2002	Oct	10	4	2002	A	4	282.3333333	101.3333333	0	0	121489	17576863	30007183	0.00691187	0.585755184
12	Rice	10/10/2002	2002	Oct	10	4	2002	A	4	282.3333333	101.3333333	0	0	251769	2706913	2706961	0.093009639	0.999982268
13	Row Crop	10/10/2002	2002	Oct	10	4	2002	A	4	282.3333333	101.3333333	0	0	37116	690338	908310	0.053764967	0.760024661
99	Suitable-unassigned	10/10/2002	2002	Oct	10	4	2002	A	4	282.3333333	101.3333333	0	0	92589	1961030	2770456	0.047214474	0.707836544
0	Unsuitable	10/10/2002	2002	Oct	10	4	2002	A	4	282.3333333	101.3333333	0	0	1561738	33330117	78690574	0.046856661	0.423559205
100	Vineyard/Orchard	10/10/2002	2002	Oct	10	4	2002	A	4	282.3333333	101.3333333	0	0	210329	12269953	15100270	0.017141793	0.81256514
11	Alfalfa	10/26/2002	2002	Oct	10	4	2002	B	4.5	298.3333333	117.3333333	0	0	74051	3386971	3612185	0.021863488	0.937651588
3	Corn	10/26/2002	2002	Oct	10	4	2002	B	4.5	298.3333333	117.3333333	0	0	64624	1617116	1740339	0.039962501	0.929195978
5	Field Crop	10/26/2002	2002	Oct	10	4	2002	B	4.5	298.3333333	117.3333333	0	0	166495	4479360	4989171	0.037169372	0.897816491
7	Grains	10/26/2002	2002	Oct	10	4	2002	B	4.5	298.3333333	117.3333333	0	0	30003	1643277	1858026	0.01825803	0.884420885
1	Grass/Pasture	10/26/2002	2002	Oct	10	4	2002	B	4.5	298.3333333	117.3333333	0	0	231544	21228484	30007183	0.010907232	0.707446747
12	Rice	10/26/2002	2002	Oct	10	4	2002	B	4.5	298.3333333	117.3333333	0	0	553315	2696988	2706961	0.205160349	0.996315795
13	Row Crop	10/26/2002	2002	Oct	10	4	2002	B	4.5	298.3333333	117.3333333	0	0	30500	812252	908310	0.037549923	0.894245357
99	Suitable-unassigned	10/26/2002	2002	Oct	10	4	2002	B	4.5	298.3333333	117.3333333	0	0	80132	2476654	2770456	0.032354943	0.893951754
0	Unsuitable	10/26/2002	2002	Oct	10	4	2002	B	4.5	298.3333333	117.3333333	0	0	2118232	37269914	78690574	0.056834904	0.473626155
100	Vineyard/Orchard	10/26/2002	2002	Oct	10	4	2002	B	4.5	298.3333333	117.3333333	0	0	184900	13404844	15100270	0.013793521	0.88772214
11	Alfalfa	12/8/2002	2002	Dec	12	6	2002	A	6	341	160	4.25	0	10227	1130184	3612185	0.009048969	0.312880985
3	Corn	12/8/2002	2002	Dec	12	6	2002	A	6	341	160	4.25	0	13373	735296	1740339	0.018187233	0.422501593
5	Field Crop	12/8/2002	2002	Dec	12	6	2002	A	6	341	160	4.25	0	3762	508551	4989171	0.007397488	0.101930962
7	Grains	12/8/2002	2002	Dec	12	6	2002	A	6	341	160	4.25	0	3587	486403	1858026	0.007374543	0.261784819
1	Grass/Pasture	12/8/2002	2002	Dec	12	6	2002	A	6	341	160	4.25	0	11334	2155108	30007183	0.005259133	0.071819737
12	Rice	12/8/2002	2002	Dec	12	6	2002	A	6	341	160	4.25	0	1885	31824	2706961	0.059232026	0.011756357
13	Row Crop	12/8/2002	2002	Dec	12	6	2002	A	6	341	160	4.25	0	3791	309554	908310	0.012246652	0.340802149
99	Suitable-unassigned	12/8/2002	2002	Dec	12	6	2002	A	6	341	160	4.25	0	10208	611436	2770456	0.016695124	0.220698686
0	Unsuitable	12/8/2002	2002	Dec	12	6	2002	A	6	341	160	4.25	0	101390	1955782	78690574	0.051841156	0.024854082
100	Vineyard/Orchard	12/8/2002	2002	Dec	12	6	2002	A	6	341	160	4.25	0	54309	3935876	15100270	0.013798453	0.260649379
11	Alfalfa	12/24/2002	2002	Dec	12	6	2002	B	6.5	357	176	99.4	98.75	4620	1517192	3612185	0.003045099	0.420020569
3	Corn	12/24/2002	2002	Dec	12	6	2002	B	6.5	357	176	99.4	98.75	4043	816996	1740339	0.004948617	0.46944647
5	Field Crop	12/24/2002	2002	Dec	12	6	2002	B	6.5	357	176	99.4	98.75	2787	603825	4989171	0.004615576	0.121027121
7	Grains	12/24/2002	2002	Dec	12	6	2002	B	6.5	357	176	99.4	98.75	2484	619203	1858026	0.004011608	0.333258523
1	Grass/Pasture	12/24/2002	2002	Dec	12	6	2002	B	6.5	357	176	99.4	98.75	7741	2681406	30007183	0.002886918	0.089358805
12	Rice	12/24/2002	2002	Dec	12	6	2002	B	6.5	357	176	99.4	98.75	1194	47389	2706961	0.025195721	0.017506348
13	Row Crop	12/24/2002	2002	Dec	12	6	2002	B	6.5	357	176	99.4	98.75	7200	371646	908310	0.019373275	0.40916207
99	Suitable-unassigned	12/24/2002	2002	Dec	12	6	2002	B	6.5	357	176	99.4	98.75	6924	785139	2770456	0.008818821	0.283397029
0	Unsuitable	12/24/2002	2002	Dec	12	6	2002	B	6.5	357	176	99.4	98.75	76018	2259491	78690574	0.03364386	0.028713617
100	Vineyard/Orchard	12/24/2002	2002	Dec	12	6	2002	B	6.5	357	176	99.4	98.75	25011	5115552	15100270	0.004889208	0.338772221
11	Alfalfa	1/9/2003	2003	Jan	1	7	2002	A	7	8	192	128.45	30.6	86531	1454866	3612185	0.059476955	0.402766193
3	Corn	1/9/2003	2003	Jan	1	7	2002	A	7	8	192	128.45	30.6	209819	607881	1740339	0.345164596	0.349288845
5	Field Crop	1/9/2003	2003	Jan	1	7	2002	A	7	8	192	128.45	30.6	198770	2895699	4989171	0.068643184	0.580396823
7	Grains	1/9/2003	2003	Jan	1	7	2002	A	7	8	192	128.45	30.6	29671	720964	1858026	0.041154621	0.388026863
1	Grass/Pasture	1/9/2003	2003	Jan	1	7	2002	A	7	8	192	128.45	30.6	61262	2400473	30007183	0.025520804	0.079996613
12	Rice	1/9/2003	2003	Jan	1	7	2002	A	7	8	192	128.45	30.6	1370239	2613371	2706961	0.524318591	0.965426173
13	Row Crop	1/9/2003	2003	Jan	1	7	2002	A	7	8	192	128.45	30.6	17800	366299	908310	0.048594181	0.403275313
99	Suitable-unassigned	1/9/2003	2003	Jan	1	7	2002	A	7	8	192	128.45	30.6	86162	1178583	2770456	0.073106434	0.425411196
0	Unsuitable	1/9/2003	2003	Jan	1	7	2002	A	7	8	192	128.45	30.6	610993	3141916	78690574	0.194465097	0.039927476
100	Vineyard/Orchard	1/9/2003	2003	Jan	1	7	2002	A	7	8	192	128.45	30.6	127652	4212427	15100270	0.030303671	0.278963687
11	Alfalfa	2/6/2003	2003	Feb	2	8	2002	A	8	36.5	220.5	28.8	2.7	92396	2228113	3612185	0.041468274	0.616832471
3	Corn	2/6/2003	2003	Feb	2	8	2002	A	8	36.5	220.5	28.8	2.7	22544	895299	1740339	0.025180415	0.514439428
5	Field Crop	2/6/2003	2003	Feb	2	8	2002	A	8	36.5	220.5	28.8	2.7	196971	2704361	4989171	0.072834581	0.542046164
7	Grains	2/6/2003	2003	Feb	2	8	2002	A	8	36.5	220.5	28.8	2.7	34172	1018531	1858026	0.03355028	0.548179089
1	Grass/Pasture	2/6/2003	2003	Feb	2	8	2002	A	8	36.5	220.5	28.8	2.7	35351	3098089	30007183	0.011410582	0.103244913
12	Rice	2/6/2003	2003	Feb	2	8	2002	A	8	36.5	220.5	28.8	2.7	986	35760	2706961	0.027572707	0.013210386
13	Row Crop	2/6/2003	2003	Feb	2	8	2002	A	8	36.5	220.5	28.8	2.7	46130	536933	908310	0.085913885	0.591134084
99	Suitable-unassigned	2/6/2003	2003	Feb	2	8	2002	A	8	36.5	220.5	28.8	2.7	72999	1384316	2770456	0.052732902	0.499670812
0	Unsuitable	2/6/2003	2003	Feb	2	8	2002	A	8	36.5	220.5	28.8	2.7	223194	2850854	78690574	0.078290225	0.036228659
100	Vineyard/Orchard	2/6/2003	2003	Feb	2	8	2002	A	8	36.5	220.5	28.8	2.7	335171	6733428	15100270	0.049777171	0.445914411
11	Alfalfa	2/18/2003	2003	Feb	2	8	2002	B	8.5	48	232	33.4	24.25	1692	962191	3612185	0.001758487	0.266373677
3	Corn	2/18/2003	2003	Feb	2	8	2002	B	8.5	48	232	33.4	24.25	2049	420716	1740339	0.004870269	0.241743706
5	Field Crop	2/18/2003	2003	Feb	2	8	2002	B	8.5	48	232	33.4	24.25	6080	2721526	4989171	0.002234041	0.545486615
7	Grains	2/18/2003	2003	Feb	2	8	2002	B	8.5	48	232	33.4	24.25	1206	556616	1858026	0.002166664	0.299573849
1	Grass/Pasture	2/18/2003	2003	Feb	2	8	2002	B	8.5	48	232	33.4	24.25	1608	1411089	30007183	0.001139545	0.047025041
12	Rice	2/18/2003	2003	Feb	2	8	2002	B	8.5	48	232	33.4	24.25	0	1987736	2706961	0	0.73430537
13	Row Crop	2/18/2003	2003	Feb	2	8	2002	B	8.5	48	232	33.4	24.25	1029	253620	908310	0.004057251	0.279221852
99	Suitable-unassigned	2/18/2003	2003	Feb	2	8	2002	B	8.5	48	232	33.4	24.25	2012	896750	2770456	0.002243658	0.323683177
0	Unsuitable	2/18/2003	2003	Feb	2	8	2002	B	8.5	48	232	33.4	24.25	4728	1859394	78690574	0.002542764	0.023629183
100	Vineyard/Orchard	2/18/2003	2003	Feb	2	8	2002	B	8.5	48	232	33.4	24.25	8541	4188926	15100270	0.002038947	0.277407358
11	Alfalfa	3/8/2003	2003	Mar	3	9	2002	A	9	66.66666667	250.6666667	34.5	7.7	5553	1852402	3612185	0.002997729	0.512820357
3	Corn	3/8/2003	2003	Mar	3	9	2002	A	9	66.66666667	250.6666667	34.5	7.7	2684	909969	1740339	0.002949551	0.52286882
5	Field Crop	3/8/2003	2003	Mar	3	9	2002	A	9	66.66666667	250.6666667	34.5	7.7	26602	3467159	4989171	0.007672564	0.694936894
7	Grains	3/8/2003	2003	Mar	3	9	2002	A	9	66.66666667	250.6666667	34.5	7.7	2060	925117	1858026	0.002226745	0.497903151
1	Grass/Pasture	3/8/2003	2003	Mar	3	9	2002	A	9	66.66666667	250.6666667	34.5	7.7	11843	3762251	30007183	0.00314785	0.125378347
12	Rice	3/8/2003	2003	Mar	3	9	2002	A	9	66.66666667	250.6666667	34.5	7.7	4340	2671164	2706961	0.00162476	0.986775945
13	Row Crop	3/8/2003	2003	Mar	3	9	2002	A	9	66.66666667	250.6666667	34.5	7.7	784	348404	908310	0.002250261	0.38357389
99	Suitable-unassigned	3/8/2003	2003	Mar	3	9	2002	A	9	66.66666667	250.6666667	34.5	7.7	8745	1448360	2770456	0.006037864	0.522787584
0	Unsuitable	3/8/2003	2003	Mar	3	9	2002	A	9	66.66666667	250.6666667	34.5	7.7	120354	3797715	78690574	0.031691162	0.048261371
100	Vineyard/Orchard	3/8/2003	2003	Mar	3	9	2002	A	9	66.66666667	250.6666667	34.5	7.7	33478	6463366	15100270	0.005179654	0.42802983
11	Alfalfa	3/24/2003	2003	Mar	3	9	2002	B	9.5	82.66666667	266.6666667	56.9	49.2	84042	3020582	3612185	0.027823115	0.836220183
3	Corn	3/24/2003	2003	Mar	3	9	2002	B	9.5	82.66666667	266.6666667	56.9	49.2	47246	1279019	1740339	0.036939248	0.734925207
5	Field Crop	3/24/2003	2003	Mar	3	9	2002	B	9.5	82.66666667	266.6666667	56.9	49.2	116086	3729995	4989171	0.031122294	0.747618191
7	Grains	3/24/2003	2003	Mar	3	9	2002	B	9.5	82.66666667	266.6666667	56.9	49.2	20569	1346903	1858026	0.01527133	0.724910739
1	Grass/Pasture	3/24/2003	2003	Mar	3	9	2002	B	9.5	82.66666667	266.6666667	56.9	49.2	39464	4946455	30007183	0.007978239	0.164842365
12	Rice	3/24/2003	2003	Mar	3	9	2002	B	9.5	82.66666667	266.6666667	56.9	49.2	83820	1753302	2706961	0.047806938	0.647701241
13	Row Crop	3/24/2003	2003	Mar	3	9	2002	B	9.5	82.66666667	266.6666667	56.9	49.2	34643	672808	908310	0.051490173	0.740725083
99	Suitable-unassigned	3/24/2003	2003	Mar	3	9	2002	B	9.5	82.66666667	266.6666667	56.9	49.2	61602	2002014	2770456	0.030770015	0.722629776
0	Unsuitable	3/24/2003	2003	Mar	3	9	2002	B	9.5	82.66666667	266.6666667	56.9	49.2	522240	4995808	78690574	0.104535643	0.06348674
100	Vineyard/Orchard	3/24/2003	2003	Mar	3	9	2002	B	9.5	82.66666667	266.6666667	56.9	49.2	387502	8728588	15100270	0.04439458	0.57804185
11	Alfalfa	4/7/2003	2003	Apr	4	10	2002	A	10	96	280	63.1	14.05	78622	2192205	3612185	0.035864347	0.606891674
3	Corn	4/7/2003	2003	Apr	4	10	2002	A	10	96	280	63.1	14.05	100596	1102017	1740339	0.091283528	0.633219735
5	Field Crop	4/7/2003	2003	Apr	4	10	2002	A	10	96	280	63.1	14.05	84884	3505602	4989171	0.024213815	0.702642182
7	Grains	4/7/2003	2003	Apr	4	10	2002	A	10	96	280	63.1	14.05	28893	1018098	1858026	0.02837939	0.547946046
1	Grass/Pasture	4/7/2003	2003	Apr	4	10	2002	A	10	96	280	63.1	14.05	20173	4119501	30007183	0.004896952	0.13728383
12	Rice	4/7/2003	2003	Apr	4	10	2002	A	10	96	280	63.1	14.05	255131	2672000	2706961	0.095483159	0.987084779
13	Row Crop	4/7/2003	2003	Apr	4	10	2002	A	10	96	280	63.1	14.05	35031	418189	908310	0.083768344	0.460403387
99	Suitable-unassigned	4/7/2003	2003	Apr	4	10	2002	A	10	96	280	63.1	14.05	65471	1585764	2770456	0.041286724	0.572383752
0	Unsuitable	4/7/2003	2003	Apr	4	10	2002	A	10	96	280	63.1	14.05	538239	4445116	78690574	0.121085479	0.056488545
100	Vineyard/Orchard	4/7/2003	2003	Apr	4	10	2002	A	10	96	280	63.1	14.05	174897	6961809	15100270	0.02512235	0.46103871
11	Alfalfa	4/27/2003	2003	Apr	4	10	2002	B	10.5	116.5	300.5	56.35	32.8	901	485528	3612185	0.001855712	0.134413935
3	Corn	4/27/2003	2003	Apr	4	10	2002	B	10.5	116.5	300.5	56.35	32.8	668	271991	1740339	0.002455964	0.156286218
5	Field Crop	4/27/2003	2003	Apr	4	10	2002	B	10.5	116.5	300.5	56.35	32.8	2323	770587	4989171	0.003014585	0.154451912
7	Grains	4/27/2003	2003	Apr	4	10	2002	B	10.5	116.5	300.5	56.35	32.8	1125	265470	1858026	0.004237767	0.142877441
1	Grass/Pasture	4/27/2003	2003	Apr	4	10	2002	B	10.5	116.5	300.5	56.35	32.8	3540	253157	30007183	0.013983417	0.008436547
12	Rice	4/27/2003	2003	Apr	4	10	2002	B	10.5	116.5	300.5	56.35	32.8	0	0	2706961	NA	0
13	Row Crop	4/27/2003	2003	Apr	4	10	2002	B	10.5	116.5	300.5	56.35	32.8	430	45582	908310	0.009433548	0.050183307
99	Suitable-unassigned	4/27/2003	2003	Apr	4	10	2002	B	10.5	116.5	300.5	56.35	32.8	1512	310736	2770456	0.004865867	0.112160597
0	Unsuitable	4/27/2003	2003	Apr	4	10	2002	B	10.5	116.5	300.5	56.35	32.8	15717	542433	78690574	0.028975007	0.00689324
100	Vineyard/Orchard	4/27/2003	2003	Apr	4	10	2002	B	10.5	116.5	300.5	56.35	32.8	7825	1470111	15100270	0.005322727	0.097356604
11	Alfalfa	5/10/2003	2003	May	5	11	2002	A	11	129	313	78.95	38.05	652	127439	3612185	0.005116173	0.035280308
3	Corn	5/10/2003	2003	May	5	11	2002	A	11	129	313	78.95	38.05	697	19959	1740339	0.034921589	0.011468455
5	Field Crop	5/10/2003	2003	May	5	11	2002	A	11	129	313	78.95	38.05	3158	464246	4989171	0.006802428	0.093050729
7	Grains	5/10/2003	2003	May	5	11	2002	A	11	129	313	78.95	38.05	1052	114207	1858026	0.009211344	0.061466847
1	Grass/Pasture	5/10/2003	2003	May	5	11	2002	A	11	129	313	78.95	38.05	83	99883	30007183	0.000830972	0.003328636
12	Rice	5/10/2003	2003	May	5	11	2002	A	11	129	313	78.95	38.05	0	0	2706961	NA	0
13	Row Crop	5/10/2003	2003	May	5	11	2002	A	11	129	313	78.95	38.05	1166	118183	908310	0.009866055	0.130113067
99	Suitable-unassigned	5/10/2003	2003	May	5	11	2002	A	11	129	313	78.95	38.05	935	131200	2770456	0.007126524	0.047356825
0	Unsuitable	5/10/2003	2003	May	5	11	2002	A	11	129	313	78.95	38.05	847	260986	78690574	0.003245385	0.003316611
100	Vineyard/Orchard	5/10/2003	2003	May	5	11	2002	A	11	129	313	78.95	38.05	2199	793717	15100270	0.002770509	0.0525631
11	Alfalfa	5/22/2003	2003	May	5	11	2002	B	11.5	141.3333333	325.3333333	45	2.8	7196	1005998	3612185	0.007153096	0.27850124
3	Corn	5/22/2003	2003	May	5	11	2002	B	11.5	141.3333333	325.3333333	45	2.8	8118	566260	1740339	0.014336171	0.32537339
5	Field Crop	5/22/2003	2003	May	5	11	2002	B	11.5	141.3333333	325.3333333	45	2.8	7690	2170506	4989171	0.003542953	0.435043417
7	Grains	5/22/2003	2003	May	5	11	2002	B	11.5	141.3333333	325.3333333	45	2.8	2747	551238	1858026	0.004983328	0.296679379
1	Grass/Pasture	5/22/2003	2003	May	5	11	2002	B	11.5	141.3333333	325.3333333	45	2.8	2170	1229184	30007183	0.001765399	0.040962992
12	Rice	5/22/2003	2003	May	5	11	2002	B	11.5	141.3333333	325.3333333	45	2.8	138	5407	2706961	0.025522471	0.001997443
13	Row Crop	5/22/2003	2003	May	5	11	2002	B	11.5	141.3333333	325.3333333	45	2.8	240	214278	908310	0.00112004	0.235908445
99	Suitable-unassigned	5/22/2003	2003	May	5	11	2002	B	11.5	141.3333333	325.3333333	45	2.8	4408	767711	2770456	0.005741744	0.277106368
0	Unsuitable	5/22/2003	2003	May	5	11	2002	B	11.5	141.3333333	325.3333333	45	2.8	64658	1668222	78690574	0.03875863	0.021199769
100	Vineyard/Orchard	5/22/2003	2003	May	5	11	2002	B	11.5	141.3333333	325.3333333	45	2.8	8772	3752305	15100270	0.002337763	0.248492577
11	Alfalfa	6/7/2003	2003	Jun	6	12	2002	A	12	157.3333333	340.3333333	0	0	47244	2436242	3612185	0.019392162	0.674451059
3	Corn	6/7/2003	2003	Jun	6	12	2002	A	12	157.3333333	340.3333333	0	0	42665	1124945	1740339	0.037926299	0.64639418
5	Field Crop	6/7/2003	2003	Jun	6	12	2002	A	12	157.3333333	340.3333333	0	0	35166	2839111	4989171	0.012386272	0.569054659
7	Grains	6/7/2003	2003	Jun	6	12	2002	A	12	157.3333333	340.3333333	0	0	20661	1120947	1858026	0.018431737	0.603299954
1	Grass/Pasture	6/7/2003	2003	Jun	6	12	2002	A	12	157.3333333	340.3333333	0	0	14135	3212757	30007183	0.004399648	0.107066265
12	Rice	6/7/2003	2003	Jun	6	12	2002	A	12	157.3333333	340.3333333	0	0	23350	40596	2706961	0.575179821	0.014996891
13	Row Crop	6/7/2003	2003	Jun	6	12	2002	A	12	157.3333333	340.3333333	0	0	8046	554236	908310	0.014517281	0.610183748
99	Suitable-unassigned	6/7/2003	2003	Jun	6	12	2002	A	12	157.3333333	340.3333333	0	0	32044	1488597	2770456	0.02152631	0.537311186
0	Unsuitable	6/7/2003	2003	Jun	6	12	2002	A	12	157.3333333	340.3333333	0	0	183069	3105973	78690574	0.05894095	0.039470712
100	Vineyard/Orchard	6/7/2003	2003	Jun	6	12	2002	A	12	157.3333333	340.3333333	0	0	71017	7388906	15100270	0.009611301	0.489322774
11	Alfalfa	6/26/2003	2003	Jun	6	12	2002	B	12.5	176	359	0	0	6940	1077256	3612185	0.006442294	0.298228358
3	Corn	6/26/2003	2003	Jun	6	12	2002	B	12.5	176	359	0	0	3730	454365	1740339	0.008209259	0.261078445
5	Field Crop	6/26/2003	2003	Jun	6	12	2002	B	12.5	176	359	0	0	22745	2314678	4989171	0.009826421	0.463940402
7	Grains	6/26/2003	2003	Jun	6	12	2002	B	12.5	176	359	0	0	4234	530566	1858026	0.007980157	0.285553593
1	Grass/Pasture	6/26/2003	2003	Jun	6	12	2002	B	12.5	176	359	0	0	847	701175	30007183	0.001207972	0.023366905
12	Rice	6/26/2003	2003	Jun	6	12	2002	B	12.5	176	359	0	0	0	2	2706961	0	7.39E-07
13	Row Crop	6/26/2003	2003	Jun	6	12	2002	B	12.5	176	359	0	0	828	204902	908310	0.004040956	0.225585978
99	Suitable-unassigned	6/26/2003	2003	Jun	6	12	2002	B	12.5	176	359	0	0	4265	768771	2770456	0.005547816	0.277488977
0	Unsuitable	6/26/2003	2003	Jun	6	12	2002	B	12.5	176	359	0	0	44801	1167266	78690574	0.03838114	0.014833619
100	Vineyard/Orchard	6/26/2003	2003	Jun	6	12	2002	B	12.5	176	359	0	0	8889	3488232	15100270	0.002548282	0.231004611
11	Alfalfa	7/9/2003	2003	Jul	7	1	2003	A	1	189.3333333	8.333333333	0	0	66317	3353395	3612185	0.019776078	0.928356383
3	Corn	7/9/2003	2003	Jul	7	1	2003	A	1	189.3333333	8.333333333	0	0	42869	1605681	1740339	0.026698329	0.92262542
5	Field Crop	7/9/2003	2003	Jul	7	1	2003	A	1	189.3333333	8.333333333	0	0	94151	4515299	4989171	0.020851554	0.905019892
7	Grains	7/9/2003	2003	Jul	7	1	2003	A	1	189.3333333	8.333333333	0	0	35145	1715007	1858026	0.020492628	0.923026373
1	Grass/Pasture	7/9/2003	2003	Jul	7	1	2003	A	1	189.3333333	8.333333333	0	0	120744	25787394	30007183	0.004682288	0.859374037
12	Rice	7/9/2003	2003	Jul	7	1	2003	A	1	189.3333333	8.333333333	0	0	61302	2706913	2706961	0.022646461	0.999982268
13	Row Crop	7/9/2003	2003	Jul	7	1	2003	A	1	189.3333333	8.333333333	0	0	16404	881674	908310	0.018605516	0.97067521
99	Suitable-unassigned	7/9/2003	2003	Jul	7	1	2003	A	1	189.3333333	8.333333333	0	0	59022	2556637	2770456	0.023085796	0.92282173
0	Unsuitable	7/9/2003	2003	Jul	7	1	2003	A	1	189.3333333	8.333333333	0	0	2199317	44742514	78690574	0.049154971	0.568587973
100	Vineyard/Orchard	7/9/2003	2003	Jul	7	1	2003	A	1	189.3333333	8.333333333	0	0	197916	14244615	15100270	0.013894093	0.943335119
11	Alfalfa	7/25/2003	2003	Jul	7	1	2003	B	1.5	205.3333333	24.33333333	0	0	31282	1813889	3612185	0.017245818	0.502158389
3	Corn	7/25/2003	2003	Jul	7	1	2003	B	1.5	205.3333333	24.33333333	0	0	18101	1248623	1740339	0.01449677	0.717459644
5	Field Crop	7/25/2003	2003	Jul	7	1	2003	B	1.5	205.3333333	24.33333333	0	0	30976	1879672	4989171	0.016479471	0.376750366
7	Grains	7/25/2003	2003	Jul	7	1	2003	B	1.5	205.3333333	24.33333333	0	0	20147	1056652	1858026	0.019066826	0.568696025
1	Grass/Pasture	7/25/2003	2003	Jul	7	1	2003	B	1.5	205.3333333	24.33333333	0	0	92542	14903850	30007183	0.006209268	0.496676079
12	Rice	7/25/2003	2003	Jul	7	1	2003	B	1.5	205.3333333	24.33333333	0	0	752	24906	2706961	0.030193528	0.009200724
13	Row Crop	7/25/2003	2003	Jul	7	1	2003	B	1.5	205.3333333	24.33333333	0	0	11309	512133	908310	0.022082154	0.563830631
99	Suitable-unassigned	7/25/2003	2003	Jul	7	1	2003	B	1.5	205.3333333	24.33333333	0	0	30695	1293946	2770456	0.02372201	0.467051633
0	Unsuitable	7/25/2003	2003	Jul	7	1	2003	B	1.5	205.3333333	24.33333333	0	0	979011	21510336	78690574	0.045513515	0.273353401
100	Vineyard/Orchard	7/25/2003	2003	Jul	7	1	2003	B	1.5	205.3333333	24.33333333	0	0	140666	9268426	15100270	0.015176903	0.613792071
11	Alfalfa	8/8/2003	2003	Aug	8	2	2003	A	2	219.5	38.5	0.25	0.25	27940	2418634	3612185	0.011551975	0.669576447
3	Corn	8/8/2003	2003	Aug	8	2	2003	A	2	219.5	38.5	0.25	0.25	13865	1185652	1740339	0.011693988	0.681276464
5	Field Crop	8/8/2003	2003	Aug	8	2	2003	A	2	219.5	38.5	0.25	0.25	46013	2706171	4989171	0.017002991	0.542408949
7	Grains	8/8/2003	2003	Aug	8	2	2003	A	2	219.5	38.5	0.25	0.25	15103	1293681	1858026	0.011674439	0.69626636
1	Grass/Pasture	8/8/2003	2003	Aug	8	2	2003	A	2	219.5	38.5	0.25	0.25	79552	21888505	30007183	0.003634419	0.729442181
12	Rice	8/8/2003	2003	Aug	8	2	2003	A	2	219.5	38.5	0.25	0.25	20846	2706913	2706961	0.007701023	0.999982268
13	Row Crop	8/8/2003	2003	Aug	8	2	2003	A	2	219.5	38.5	0.25	0.25	10006	851928	908310	0.011745124	0.937926479
99	Suitable-unassigned	8/8/2003	2003	Aug	8	2	2003	A	2	219.5	38.5	0.25	0.25	30338	1871814	2770456	0.016207807	0.675633903
0	Unsuitable	8/8/2003	2003	Aug	8	2	2003	A	2	219.5	38.5	0.25	0.25	1889949	35818949	78690574	0.052763943	0.455187288
100	Vineyard/Orchard	8/8/2003	2003	Aug	8	2	2003	A	2	219.5	38.5	0.25	0.25	126206	9647147	15100270	0.01308221	0.638872484
11	Alfalfa	8/24/2003	2003	Aug	8	2	2003	B	2.5	235.5	54.5	10.3	10.05	24876	1435592	3612185	0.017328043	0.397430364
3	Corn	8/24/2003	2003	Aug	8	2	2003	B	2.5	235.5	54.5	10.3	10.05	15492	795287	1740339	0.01947976	0.456972463
5	Field Crop	8/24/2003	2003	Aug	8	2	2003	B	2.5	235.5	54.5	10.3	10.05	65779	2240019	4989171	0.029365376	0.448976193
7	Grains	8/24/2003	2003	Aug	8	2	2003	B	2.5	235.5	54.5	10.3	10.05	20375	981952	1858026	0.020749487	0.528492066
1	Grass/Pasture	8/24/2003	2003	Aug	8	2	2003	B	2.5	235.5	54.5	10.3	10.05	86367	16061822	30007183	0.005377161	0.535265906
12	Rice	8/24/2003	2003	Aug	8	2	2003	B	2.5	235.5	54.5	10.3	10.05	35919	2676154	2706961	0.013421873	0.988619341
13	Row Crop	8/24/2003	2003	Aug	8	2	2003	B	2.5	235.5	54.5	10.3	10.05	15188	619742	908310	0.024506972	0.682302298
99	Suitable-unassigned	8/24/2003	2003	Aug	8	2	2003	B	2.5	235.5	54.5	10.3	10.05	34354	1349989	2770456	0.025447615	0.487280433
0	Unsuitable	8/24/2003	2003	Aug	8	2	2003	B	2.5	235.5	54.5	10.3	10.05	1222809	31541776	78690574	0.038767918	0.400832964
100	Vineyard/Orchard	8/24/2003	2003	Aug	8	2	2003	B	2.5	235.5	54.5	10.3	10.05	82094	6225403	15100270	0.013186937	0.412270973
11	Alfalfa	9/11/2003	2003	Sep	9	3	2003	A	3	253.3333333	72.33333333	10.55	0	51548	3460195	3612185	0.014897426	0.957922975
3	Corn	9/11/2003	2003	Sep	9	3	2003	A	3	253.3333333	72.33333333	10.55	0	42993	1692694	1740339	0.025399157	0.97262315
5	Field Crop	9/11/2003	2003	Sep	9	3	2003	A	3	253.3333333	72.33333333	10.55	0	73376	4669874	4989171	0.01571263	0.936001993
7	Grains	9/11/2003	2003	Sep	9	3	2003	A	3	253.3333333	72.33333333	10.55	0	24576	1801028	1858026	0.01364554	0.969323357
1	Grass/Pasture	9/11/2003	2003	Sep	9	3	2003	A	3	253.3333333	72.33333333	10.55	0	94128	25884738	30007183	0.003636429	0.86261806
12	Rice	9/11/2003	2003	Sep	9	3	2003	A	3	253.3333333	72.33333333	10.55	0	20914	2706913	2706961	0.007726144	0.999982268
13	Row Crop	9/11/2003	2003	Sep	9	3	2003	A	3	253.3333333	72.33333333	10.55	0	25764	879248	908310	0.029302313	0.968004316
99	Suitable-unassigned	9/11/2003	2003	Sep	9	3	2003	A	3	253.3333333	72.33333333	10.55	0	50279	2621764	2770456	0.019177546	0.946329413
0	Unsuitable	9/11/2003	2003	Sep	9	3	2003	A	3	253.3333333	72.33333333	10.55	0	1799386	42106909	78690574	0.042733747	0.535094699
100	Vineyard/Orchard	9/11/2003	2003	Sep	9	3	2003	A	3	253.3333333	72.33333333	10.55	0	167197	14264486	15100270	0.011721207	0.944651056
11	Alfalfa	9/26/2003	2003	Sep	9	3	2003	B	3.5	268.5	87.5	0	0	13328	1209159	3612185	0.011022537	0.334744483
3	Corn	9/26/2003	2003	Sep	9	3	2003	B	3.5	268.5	87.5	0	0	9758	527435	1740339	0.018500858	0.303064518
5	Field Crop	9/26/2003	2003	Sep	9	3	2003	B	3.5	268.5	87.5	0	0	37665	2628352	4989171	0.014330272	0.526811368
7	Grains	9/26/2003	2003	Sep	9	3	2003	B	3.5	268.5	87.5	0	0	7408	670332	1858026	0.01105124	0.360776437
1	Grass/Pasture	9/26/2003	2003	Sep	9	3	2003	B	3.5	268.5	87.5	0	0	22569	6049614	30007183	0.003730651	0.201605529
12	Rice	9/26/2003	2003	Sep	9	3	2003	B	3.5	268.5	87.5	0	0	0	0	2706961	NA	0
13	Row Crop	9/26/2003	2003	Sep	9	3	2003	B	3.5	268.5	87.5	0	0	1857	286207	908310	0.006488311	0.315098369
99	Suitable-unassigned	9/26/2003	2003	Sep	9	3	2003	B	3.5	268.5	87.5	0	0	9687	1014377	2770456	0.009549704	0.366140809
0	Unsuitable	9/26/2003	2003	Sep	9	3	2003	B	3.5	268.5	87.5	0	0	131968	4896339	78690574	0.026952382	0.062222688
100	Vineyard/Orchard	9/26/2003	2003	Sep	9	3	2003	B	3.5	268.5	87.5	0	0	23204	6242204	15100270	0.003717277	0.413383602
11	Alfalfa	10/11/2003	2003	Oct	10	4	2003	A	4	283.5	102.5	0.15	0.15	33163	1392647	3612185	0.023812926	0.385541438
3	Corn	10/11/2003	2003	Oct	10	4	2003	A	4	283.5	102.5	0.15	0.15	48423	790252	1740339	0.061275391	0.454079349
5	Field Crop	10/11/2003	2003	Oct	10	4	2003	A	4	283.5	102.5	0.15	0.15	86306	2149651	4989171	0.040148843	0.430863364
7	Grains	10/11/2003	2003	Oct	10	4	2003	A	4	283.5	102.5	0.15	0.15	13012	961939	1858026	0.013526845	0.517720958
1	Grass/Pasture	10/11/2003	2003	Oct	10	4	2003	A	4	283.5	102.5	0.15	0.15	94247	14857322	30007183	0.006343472	0.495125517
12	Rice	10/11/2003	2003	Oct	10	4	2003	A	4	283.5	102.5	0.15	0.15	157245	2676096	2706961	0.058759103	0.988597915
13	Row Crop	10/11/2003	2003	Oct	10	4	2003	A	4	283.5	102.5	0.15	0.15	11814	598491	908310	0.019739645	0.6589061
99	Suitable-unassigned	10/11/2003	2003	Oct	10	4	2003	A	4	283.5	102.5	0.15	0.15	42272	1314030	2770456	0.032169737	0.474300981
0	Unsuitable	10/11/2003	2003	Oct	10	4	2003	A	4	283.5	102.5	0.15	0.15	1507242	25585914	78690574	0.058909054	0.325145855
100	Vineyard/Orchard	10/11/2003	2003	Oct	10	4	2003	A	4	283.5	102.5	0.15	0.15	109041	5957020	15100270	0.018304622	0.394497582
11	Alfalfa	10/20/2003	2003	Oct	10	4	2003	B	4.5	292.5	111.5	0.15	0.15	86460	2295470	3612185	0.037665489	0.635479634
3	Corn	10/20/2003	2003	Oct	10	4	2003	B	4.5	292.5	111.5	0.15	0.15	65783	1009014	1740339	0.065195329	0.579780146
5	Field Crop	10/20/2003	2003	Oct	10	4	2003	B	4.5	292.5	111.5	0.15	0.15	51931	3213410	4989171	0.016160714	0.644076942
7	Grains	10/20/2003	2003	Oct	10	4	2003	B	4.5	292.5	111.5	0.15	0.15	29125	1141468	1858026	0.025515389	0.614344471
1	Grass/Pasture	10/20/2003	2003	Oct	10	4	2003	B	4.5	292.5	111.5	0.15	0.15	112274	12034370	30007183	0.009329446	0.401049642
12	Rice	10/20/2003	2003	Oct	10	4	2003	B	4.5	292.5	111.5	0.15	0.15	583	34600	2706961	0.016849711	0.012781861
13	Row Crop	10/20/2003	2003	Oct	10	4	2003	B	4.5	292.5	111.5	0.15	0.15	21696	626803	908310	0.034613746	0.690076075
99	Suitable-unassigned	10/20/2003	2003	Oct	10	4	2003	B	4.5	292.5	111.5	0.15	0.15	52634	1631836	2770456	0.032254467	0.589013505
0	Unsuitable	10/20/2003	2003	Oct	10	4	2003	B	4.5	292.5	111.5	0.15	0.15	822613	14958805	78690574	0.054991893	0.190096529
100	Vineyard/Orchard	10/20/2003	2003	Oct	10	4	2003	B	4.5	292.5	111.5	0.15	0.15	118642	9265021	15100270	0.012805368	0.613566579
11	Alfalfa	12/27/2003	2003	Dec	12	6	2003	B	6.5	360	179	77.9	48.9	166	501852	3612185	0.000330775	0.138933083
3	Corn	12/27/2003	2003	Dec	12	6	2003	B	6.5	360	179	77.9	48.9	74	326418	1740339	0.000226703	0.18756001
5	Field Crop	12/27/2003	2003	Dec	12	6	2003	B	6.5	360	179	77.9	48.9	298	165408	4989171	0.001801606	0.033153404
7	Grains	12/27/2003	2003	Dec	12	6	2003	B	6.5	360	179	77.9	48.9	69	320844	1858026	0.000215058	0.172680038
1	Grass/Pasture	12/27/2003	2003	Dec	12	6	2003	B	6.5	360	179	77.9	48.9	733	1345213	30007183	0.000544895	0.0448297
12	Rice	12/27/2003	2003	Dec	12	6	2003	B	6.5	360	179	77.9	48.9	0	14946	2706961	0	0.005521321
13	Row Crop	12/27/2003	2003	Dec	12	6	2003	B	6.5	360	179	77.9	48.9	40	122192	908310	0.000327354	0.134526758
99	Suitable-unassigned	12/27/2003	2003	Dec	12	6	2003	B	6.5	360	179	77.9	48.9	178	253851	2770456	0.000701199	0.091627876
0	Unsuitable	12/27/2003	2003	Dec	12	6	2003	B	6.5	360	179	77.9	48.9	5838	1033653	78690574	0.00564793	0.013135665
100	Vineyard/Orchard	12/27/2003	2003	Dec	12	6	2003	B	6.5	360	179	77.9	48.9	4634	3118365	15100270	0.001486035	0.206510546
11	Alfalfa	2/9/2004	2004	Feb	2	8	2003	A	8	39.5	223.5	27.55	26.6	26367	2026343	3612185	0.013012111	0.560974313
3	Corn	2/9/2004	2004	Feb	2	8	2003	A	8	39.5	223.5	27.55	26.6	7514	849452	1740339	0.008845703	0.48809571
5	Field Crop	2/9/2004	2004	Feb	2	8	2003	A	8	39.5	223.5	27.55	26.6	24811	2416465	4989171	0.010267477	0.484341988
7	Grains	2/9/2004	2004	Feb	2	8	2003	A	8	39.5	223.5	27.55	26.6	5630	906662	1858026	0.006209591	0.487970567
1	Grass/Pasture	2/9/2004	2004	Feb	2	8	2003	A	8	39.5	223.5	27.55	26.6	20517	3081110	30007183	0.006658964	0.102679082
12	Rice	2/9/2004	2004	Feb	2	8	2003	A	8	39.5	223.5	27.55	26.6	1077	35760	2706961	0.03011745	0.013210386
13	Row Crop	2/9/2004	2004	Feb	2	8	2003	A	8	39.5	223.5	27.55	26.6	13732	515895	908310	0.02661782	0.567972388
99	Suitable-unassigned	2/9/2004	2004	Feb	2	8	2003	A	8	39.5	223.5	27.55	26.6	26171	1271529	2770456	0.020582307	0.458960186
0	Unsuitable	2/9/2004	2004	Feb	2	8	2003	A	8	39.5	223.5	27.55	26.6	160173	2719921	78690574	0.058888843	0.034564762
100	Vineyard/Orchard	2/9/2004	2004	Feb	2	8	2003	A	8	39.5	223.5	27.55	26.6	140219	6205366	15100270	0.022596411	0.410944043
11	Alfalfa	2/24/2004	2004	Feb	2	8	2003	B	8.5	54.5	238.5	77.3	50.7	76316	2041888	3612185	0.037375214	0.565277803
3	Corn	2/24/2004	2004	Feb	2	8	2003	B	8.5	54.5	238.5	77.3	50.7	59419	975607	1740339	0.060904647	0.560584461
5	Field Crop	2/24/2004	2004	Feb	2	8	2003	B	8.5	54.5	238.5	77.3	50.7	364814	1797544	4989171	0.20295136	0.360289114
7	Grains	2/24/2004	2004	Feb	2	8	2003	B	8.5	54.5	238.5	77.3	50.7	51270	867082	1858026	0.059129356	0.466668389
1	Grass/Pasture	2/24/2004	2004	Feb	2	8	2003	B	8.5	54.5	238.5	77.3	50.7	79631	4938029	30007183	0.01612607	0.164561565
12	Rice	2/24/2004	2004	Feb	2	8	2003	B	8.5	54.5	238.5	77.3	50.7	1603369	2699334	2706961	0.593986887	0.997182449
13	Row Crop	2/24/2004	2004	Feb	2	8	2003	B	8.5	54.5	238.5	77.3	50.7	86911	491528	908310	0.176818004	0.541145644
99	Suitable-unassigned	2/24/2004	2004	Feb	2	8	2003	B	8.5	54.5	238.5	77.3	50.7	125347	1322706	2770456	0.094765579	0.477432596
0	Unsuitable	2/24/2004	2004	Feb	2	8	2003	B	8.5	54.5	238.5	77.3	50.7	606006	4530252	78690574	0.133768718	0.057570453
100	Vineyard/Orchard	2/24/2004	2004	Feb	2	8	2003	B	8.5	54.5	238.5	77.3	50.7	542432	6803551	15100270	0.079727777	0.450558235
11	Alfalfa	3/10/2004	2004	Mar	3	9	2003	A	9	69.66666667	253.6666667	110.35	59.65	92575	3012726	3612185	0.030727985	0.834045322
3	Corn	3/10/2004	2004	Mar	3	9	2003	A	9	69.66666667	253.6666667	110.35	59.65	33030	1402257	1740339	0.023554883	0.805737848
5	Field Crop	3/10/2004	2004	Mar	3	9	2003	A	9	69.66666667	253.6666667	110.35	59.65	360464	3679613	4989171	0.097962476	0.737519921
7	Grains	3/10/2004	2004	Mar	3	9	2003	A	9	69.66666667	253.6666667	110.35	59.65	42330	1363661	1858026	0.031041439	0.733929988
1	Grass/Pasture	3/10/2004	2004	Mar	3	9	2003	A	9	69.66666667	253.6666667	110.35	59.65	66560	5391314	30007183	0.012345784	0.179667448
12	Rice	3/10/2004	2004	Mar	3	9	2003	A	9	69.66666667	253.6666667	110.35	59.65	1062003	2226628	2706961	0.476955738	0.822556365
13	Row Crop	3/10/2004	2004	Mar	3	9	2003	A	9	69.66666667	253.6666667	110.35	59.65	71597	643966	908310	0.111181336	0.708971607
99	Suitable-unassigned	3/10/2004	2004	Mar	3	9	2003	A	9	69.66666667	253.6666667	110.35	59.65	127665	1977146	2770456	0.064570345	0.713653637
0	Unsuitable	3/10/2004	2004	Mar	3	9	2003	A	9	69.66666667	253.6666667	110.35	59.65	509384	5160319	78690574	0.098711727	0.065577346
100	Vineyard/Orchard	3/10/2004	2004	Mar	3	9	2003	A	9	69.66666667	253.6666667	110.35	59.65	492688	9361775	15100270	0.052627627	0.619974014
11	Alfalfa	3/27/2004	2004	Mar	3	9	2003	B	9.5	86.5	270.5	29.1	8.3	77909	2184636	3612185	0.035662234	0.604796266
3	Corn	3/27/2004	2004	Mar	3	9	2003	B	9.5	86.5	270.5	29.1	8.3	45758	1115911	1740339	0.041005062	0.641203237
5	Field Crop	3/27/2004	2004	Mar	3	9	2003	B	9.5	86.5	270.5	29.1	8.3	228216	1813262	4989171	0.125859363	0.363439537
7	Grains	3/27/2004	2004	Mar	3	9	2003	B	9.5	86.5	270.5	29.1	8.3	28790	948530	1858026	0.030352229	0.510504159
1	Grass/Pasture	3/27/2004	2004	Mar	3	9	2003	B	9.5	86.5	270.5	29.1	8.3	56404	5178776	30007183	0.010891377	0.172584544
12	Rice	3/27/2004	2004	Mar	3	9	2003	B	9.5	86.5	270.5	29.1	8.3	464267	2706850	2706961	0.171515599	0.999958995
13	Row Crop	3/27/2004	2004	Mar	3	9	2003	B	9.5	86.5	270.5	29.1	8.3	37743	497342	908310	0.075889428	0.547546542
99	Suitable-unassigned	3/27/2004	2004	Mar	3	9	2003	B	9.5	86.5	270.5	29.1	8.3	89548	1401934	2770456	0.063874619	0.506030054
0	Unsuitable	3/27/2004	2004	Mar	3	9	2003	B	9.5	86.5	270.5	29.1	8.3	866392	4899920	78690574	0.176817581	0.062268195
100	Vineyard/Orchard	3/27/2004	2004	Mar	3	9	2003	B	9.5	86.5	270.5	29.1	8.3	222493	7000168	15100270	0.031783951	0.463578996
11	Alfalfa	4/9/2004	2004	Apr	4	10	2003	A	10	99	283	8.3	2.95	145168	2211584	3612185	0.065639831	0.61225657
3	Corn	4/9/2004	2004	Apr	4	10	2003	A	10	99	283	8.3	2.95	226208	1147090	1740339	0.197201615	0.659118712
5	Field Crop	4/9/2004	2004	Apr	4	10	2003	A	10	99	283	8.3	2.95	137445	3503639	4989171	0.039229213	0.70224873
7	Grains	4/9/2004	2004	Apr	4	10	2003	A	10	99	283	8.3	2.95	39629	1045825	1858026	0.037892573	0.562868873
1	Grass/Pasture	4/9/2004	2004	Apr	4	10	2003	A	10	99	283	8.3	2.95	46433	4097703	30007183	0.01133147	0.136557404
12	Rice	4/9/2004	2004	Apr	4	10	2003	A	10	99	283	8.3	2.95	357021	2674216	2706961	0.133504923	0.987903409
13	Row Crop	4/9/2004	2004	Apr	4	10	2003	A	10	99	283	8.3	2.95	36678	417220	908310	0.087910455	0.45933657
99	Suitable-unassigned	4/9/2004	2004	Apr	4	10	2003	A	10	99	283	8.3	2.95	92684	1608393	2770456	0.05762522	0.580551721
0	Unsuitable	4/9/2004	2004	Apr	4	10	2003	A	10	99	283	8.3	2.95	607692	4600516	78690574	0.132092139	0.058463368
100	Vineyard/Orchard	4/9/2004	2004	Apr	4	10	2003	A	10	99	283	8.3	2.95	274136	6936912	15100270	0.039518449	0.459389931
11	Alfalfa	4/25/2004	2004	Apr	4	10	2003	B	10.5	115	299	2.55	2.55	148494	2209989	3612185	0.06719219	0.611815009
3	Corn	4/25/2004	2004	Apr	4	10	2003	B	10.5	115	299	2.55	2.55	243608	1146878	1740339	0.21240969	0.658996897
5	Field Crop	4/25/2004	2004	Apr	4	10	2003	B	10.5	115	299	2.55	2.55	105630	3502509	4989171	0.030158381	0.70202224
7	Grains	4/25/2004	2004	Apr	4	10	2003	B	10.5	115	299	2.55	2.55	50138	1045310	1858026	0.047964719	0.562591697
1	Grass/Pasture	4/25/2004	2004	Apr	4	10	2003	B	10.5	115	299	2.55	2.55	113902	4095341	30007183	0.02781258	0.136478689
12	Rice	4/25/2004	2004	Apr	4	10	2003	B	10.5	115	299	2.55	2.55	573288	2674357	2706961	0.214364799	0.987955497
13	Row Crop	4/25/2004	2004	Apr	4	10	2003	B	10.5	115	299	2.55	2.55	41665	417162	908310	0.099877266	0.459272715
99	Suitable-unassigned	4/25/2004	2004	Apr	4	10	2003	B	10.5	115	299	2.55	2.55	98456	1607964	2770456	0.061230227	0.580396873
0	Unsuitable	4/25/2004	2004	Apr	4	10	2003	B	10.5	115	299	2.55	2.55	708985	4595711	78690574	0.154271015	0.058402306
100	Vineyard/Orchard	4/25/2004	2004	Apr	4	10	2003	B	10.5	115	299	2.55	2.55	263170	6931381	15100270	0.037967903	0.459023647
11	Alfalfa	5/8/2004	2004	May	5	11	2003	A	11	128.3333333	312.3333333	2.55	0	92614	3151150	3612185	0.02939054	0.872366725
3	Corn	5/8/2004	2004	May	5	11	2003	A	11	128.3333333	312.3333333	2.55	0	80764	1489951	1740339	0.054205809	0.856126881
5	Field Crop	5/8/2004	2004	May	5	11	2003	A	11	128.3333333	312.3333333	2.55	0	154847	4048962	4989171	0.038243629	0.811550055
7	Grains	5/8/2004	2004	May	5	11	2003	A	11	128.3333333	312.3333333	2.55	0	46392	1476906	1858026	0.031411613	0.794879081
1	Grass/Pasture	5/8/2004	2004	May	5	11	2003	A	11	128.3333333	312.3333333	2.55	0	34595	5827306	30007183	0.005936706	0.194197036
12	Rice	5/8/2004	2004	May	5	11	2003	A	11	128.3333333	312.3333333	2.55	0	1778344	2706839	2706961	0.656981815	0.999954931
13	Row Crop	5/8/2004	2004	May	5	11	2003	A	11	128.3333333	312.3333333	2.55	0	22850	690184	908310	0.033107113	0.759855116
99	Suitable-unassigned	5/8/2004	2004	May	5	11	2003	A	11	128.3333333	312.3333333	2.55	0	98199	2128732	2770456	0.046130278	0.768368817
0	Unsuitable	5/8/2004	2004	May	5	11	2003	A	11	128.3333333	312.3333333	2.55	0	514198	5695996	78690574	0.090273589	0.072384731
100	Vineyard/Orchard	5/8/2004	2004	May	5	11	2003	A	11	128.3333333	312.3333333	2.55	0	160536	9778112	15100270	0.016417893	0.647545507
11	Alfalfa	5/24/2004	2004	May	5	11	2003	B	11.5	144.3333333	328.3333333	0	0	6397	469527	3612185	0.01362435	0.129984206
3	Corn	5/24/2004	2004	May	5	11	2003	B	11.5	144.3333333	328.3333333	0	0	5211	187575	1740339	0.027780888	0.107780725
5	Field Crop	5/24/2004	2004	May	5	11	2003	B	11.5	144.3333333	328.3333333	0	0	9861	1371798	4989171	0.007188376	0.274955098
7	Grains	5/24/2004	2004	May	5	11	2003	B	11.5	144.3333333	328.3333333	0	0	5175	258271	1858026	0.020037093	0.139002899
1	Grass/Pasture	5/24/2004	2004	May	5	11	2003	B	11.5	144.3333333	328.3333333	0	0	1498	498674	30007183	0.003003967	0.016618488
12	Rice	5/24/2004	2004	May	5	11	2003	B	11.5	144.3333333	328.3333333	0	0	0	0	2706961	NA	0
13	Row Crop	5/24/2004	2004	May	5	11	2003	B	11.5	144.3333333	328.3333333	0	0	510	68840	908310	0.007408483	0.075789103
99	Suitable-unassigned	5/24/2004	2004	May	5	11	2003	B	11.5	144.3333333	328.3333333	0	0	5016	397238	2770456	0.012627191	0.143383616
0	Unsuitable	5/24/2004	2004	May	5	11	2003	B	11.5	144.3333333	328.3333333	0	0	23001	650720	78690574	0.035347	0.008269351
100	Vineyard/Orchard	5/24/2004	2004	May	5	11	2003	B	11.5	144.3333333	328.3333333	0	0	8598	1642778	15100270	0.005233817	0.1087913
11	Alfalfa	6/9/2004	2004	Jun	6	12	2003	A	12	160.3333333	343.3333333	1.95	1.95	26363	1869956	3612185	0.014098193	0.517680019
3	Corn	6/9/2004	2004	Jun	6	12	2003	A	12	160.3333333	343.3333333	1.95	1.95	21871	924810	1740339	0.023649182	0.531396469
5	Field Crop	6/9/2004	2004	Jun	6	12	2003	A	12	160.3333333	343.3333333	1.95	1.95	96435	3527754	4989171	0.02733609	0.707082199
7	Grains	6/9/2004	2004	Jun	6	12	2003	A	12	160.3333333	343.3333333	1.95	1.95	28705	929515	1858026	0.030881696	0.500270179
1	Grass/Pasture	6/9/2004	2004	Jun	6	12	2003	A	12	160.3333333	343.3333333	1.95	1.95	14632	4014208	30007183	0.003645053	0.133774903
12	Rice	6/9/2004	2004	Jun	6	12	2003	A	12	160.3333333	343.3333333	1.95	1.95	433424	2671186	2706961	0.162259012	0.986784073
13	Row Crop	6/9/2004	2004	Jun	6	12	2003	A	12	160.3333333	343.3333333	1.95	1.95	3389	345841	908310	0.009799301	0.380752166
99	Suitable-unassigned	6/9/2004	2004	Jun	6	12	2003	A	12	160.3333333	343.3333333	1.95	1.95	46378	1461278	2770456	0.031737972	0.527450355
0	Unsuitable	6/9/2004	2004	Jun	6	12	2003	A	12	160.3333333	343.3333333	1.95	1.95	344457	3971359	78690574	0.086735296	0.05046804
100	Vineyard/Orchard	6/9/2004	2004	Jun	6	12	2003	A	12	160.3333333	343.3333333	1.95	1.95	59096	6506575	15100270	0.009082505	0.430891302
11	Alfalfa	6/25/2004	2004	Jun	6	12	2003	B	12.5	176.3333333	359.3333333	0	0	49106	3172600	3612185	0.015478157	0.878304959
3	Corn	6/25/2004	2004	Jun	6	12	2003	B	12.5	176.3333333	359.3333333	0	0	43681	1516596	1740339	0.028802001	0.871437117
5	Field Crop	6/25/2004	2004	Jun	6	12	2003	B	12.5	176.3333333	359.3333333	0	0	67693	4070754	4989171	0.016629106	0.815917915
7	Grains	6/25/2004	2004	Jun	6	12	2003	B	12.5	176.3333333	359.3333333	0	0	20796	1479004	1858026	0.014060814	0.796008237
1	Grass/Pasture	6/25/2004	2004	Jun	6	12	2003	B	12.5	176.3333333	359.3333333	0	0	22511	5828881	30007183	0.003861976	0.194249524
12	Rice	6/25/2004	2004	Jun	6	12	2003	B	12.5	176.3333333	359.3333333	0	0	55017	2706839	2706961	0.020325184	0.999954931
13	Row Crop	6/25/2004	2004	Jun	6	12	2003	B	12.5	176.3333333	359.3333333	0	0	7352	692494	908310	0.010616698	0.7623983
99	Suitable-unassigned	6/25/2004	2004	Jun	6	12	2003	B	12.5	176.3333333	359.3333333	0	0	36274	2140485	2770456	0.016946627	0.772611079
0	Unsuitable	6/25/2004	2004	Jun	6	12	2003	B	12.5	176.3333333	359.3333333	0	0	461694	5712123	78690574	0.080827041	0.072589673
100	Vineyard/Orchard	6/25/2004	2004	Jun	6	12	2003	B	12.5	176.3333333	359.3333333	0	0	84148	9769253	15100270	0.008613555	0.646958829
11	Alfalfa	7/11/2004	2004	Jul	7	1	2004	A	1	192.3333333	11.33333333	0	0	63486	3510521	3612185	0.018084495	0.971855262
3	Corn	7/11/2004	2004	Jul	7	1	2004	A	1	192.3333333	11.33333333	0	0	55522	1706378	1740339	0.032537925	0.980485986
5	Field Crop	7/11/2004	2004	Jul	7	1	2004	A	1	192.3333333	11.33333333	0	0	84853	4841307	4989171	0.017526879	0.970363012
7	Grains	7/11/2004	2004	Jul	7	1	2004	A	1	192.3333333	11.33333333	0	0	37016	1829453	1858026	0.02023337	0.984621851
1	Grass/Pasture	7/11/2004	2004	Jul	7	1	2004	A	1	192.3333333	11.33333333	0	0	100601	25895494	30007183	0.003884884	0.862976508
12	Rice	7/11/2004	2004	Jul	7	1	2004	A	1	192.3333333	11.33333333	0	0	23304	2706913	2706961	0.008609069	0.999982268
13	Row Crop	7/11/2004	2004	Jul	7	1	2004	A	1	192.3333333	11.33333333	0	0	18358	885223	908310	0.020738277	0.974582466
99	Suitable-unassigned	7/11/2004	2004	Jul	7	1	2004	A	1	192.3333333	11.33333333	0	0	61021	2669971	2770456	0.022854555	0.963729798
0	Unsuitable	7/11/2004	2004	Jul	7	1	2004	A	1	192.3333333	11.33333333	0	0	2119864	44659794	78690574	0.047466945	0.567536767
100	Vineyard/Orchard	7/11/2004	2004	Jul	7	1	2004	A	1	192.3333333	11.33333333	0	0	223475	14726411	15100270	0.015175116	0.975241569
11	Alfalfa	7/27/2004	2004	Jul	7	1	2004	B	1.5	208.3333333	27.33333333	0	0	48658	2787066	3612185	0.017458503	0.771573438
3	Corn	7/27/2004	2004	Jul	7	1	2004	B	1.5	208.3333333	27.33333333	0	0	51706	1490167	1740339	0.034698124	0.856250995
5	Field Crop	7/27/2004	2004	Jul	7	1	2004	B	1.5	208.3333333	27.33333333	0	0	39530	3607103	4989171	0.010958933	0.722986444
7	Grains	7/27/2004	2004	Jul	7	1	2004	B	1.5	208.3333333	27.33333333	0	0	22771	1436329	1858026	0.01585361	0.773040313
1	Grass/Pasture	7/27/2004	2004	Jul	7	1	2004	B	1.5	208.3333333	27.33333333	0	0	63772	20124764	30007183	0.003168832	0.670664887
12	Rice	7/27/2004	2004	Jul	7	1	2004	B	1.5	208.3333333	27.33333333	0	0	150	44787	2706961	0.003349186	0.016545122
13	Row Crop	7/27/2004	2004	Jul	7	1	2004	B	1.5	208.3333333	27.33333333	0	0	15699	738244	908310	0.021265327	0.812766566
99	Suitable-unassigned	7/27/2004	2004	Jul	7	1	2004	B	1.5	208.3333333	27.33333333	0	0	36516	1985413	2770456	0.018392143	0.716637622
0	Unsuitable	7/27/2004	2004	Jul	7	1	2004	B	1.5	208.3333333	27.33333333	0	0	1491976	27177411	78690574	0.05489765	0.345370603
100	Vineyard/Orchard	7/27/2004	2004	Jul	7	1	2004	B	1.5	208.3333333	27.33333333	0	0	177251	12026639	15100270	0.014738199	0.796451918
11	Alfalfa	8/10/2004	2004	Aug	8	2	2004	A	2	222.5	41.5	0	0	107893	2145584	3612185	0.050286076	0.593985081
3	Corn	8/10/2004	2004	Aug	8	2	2004	A	2	222.5	41.5	0	0	54321	909258	1740339	0.059742119	0.522460279
5	Field Crop	8/10/2004	2004	Aug	8	2	2004	A	2	222.5	41.5	0	0	106665	2665166	4989171	0.040021897	0.534190149
7	Grains	8/10/2004	2004	Aug	8	2	2004	A	2	222.5	41.5	0	0	27807	1146914	1858026	0.024245061	0.617275539
1	Grass/Pasture	8/10/2004	2004	Aug	8	2	2004	A	2	222.5	41.5	0	0	80126	17416749	30007183	0.004600514	0.580419328
12	Rice	8/10/2004	2004	Aug	8	2	2004	A	2	222.5	41.5	0	0	25870	2687655	2706961	0.009625491	0.992868017
13	Row Crop	8/10/2004	2004	Aug	8	2	2004	A	2	222.5	41.5	0	0	31584	782756	908310	0.040349739	0.861771862
99	Suitable-unassigned	8/10/2004	2004	Aug	8	2	2004	A	2	222.5	41.5	0	0	68906	1665427	2770456	0.041374374	0.601138224
0	Unsuitable	8/10/2004	2004	Aug	8	2	2004	A	2	222.5	41.5	0	0	1260848	26975750	78690574	0.046740054	0.342807895
100	Vineyard/Orchard	8/10/2004	2004	Aug	8	2	2004	A	2	222.5	41.5	0	0	201847	8040042	15100270	0.025105217	0.532443592
11	Alfalfa	8/26/2004	2004	Aug	8	2	2004	B	2.5	238.5	57.5	0	0	46624	2406566	3612185	0.019373664	0.666235533
3	Corn	8/26/2004	2004	Aug	8	2	2004	B	2.5	238.5	57.5	0	0	47574	1184305	1740339	0.040170395	0.680502477
5	Field Crop	8/26/2004	2004	Aug	8	2	2004	B	2.5	238.5	57.5	0	0	61943	2625830	4989171	0.023589874	0.526305873
7	Grains	8/26/2004	2004	Aug	8	2	2004	B	2.5	238.5	57.5	0	0	20292	1267260	1858026	0.016012499	0.68204643
1	Grass/Pasture	8/26/2004	2004	Aug	8	2	2004	B	2.5	238.5	57.5	0	0	62242	19260586	30007183	0.003231574	0.641865849
12	Rice	8/26/2004	2004	Aug	8	2	2004	B	2.5	238.5	57.5	0	0	19704	2706913	2706961	0.00727914	0.999982268
13	Row Crop	8/26/2004	2004	Aug	8	2	2004	B	2.5	238.5	57.5	0	0	18252	812663	908310	0.022459494	0.894697845
99	Suitable-unassigned	8/26/2004	2004	Aug	8	2	2004	B	2.5	238.5	57.5	0	0	37778	1800196	2770456	0.020985493	0.649783285
0	Unsuitable	8/26/2004	2004	Aug	8	2	2004	B	2.5	238.5	57.5	0	0	1938405	37038646	78690574	0.052334661	0.470687201
100	Vineyard/Orchard	8/26/2004	2004	Aug	8	2	2004	B	2.5	238.5	57.5	0	0	154050	9181209	15100270	0.016778836	0.608016214
11	Alfalfa	9/8/2004	2004	Sep	9	3	2004	A	3	251	70	0	0	54382	1688466	3612185	0.032207933	0.467436192
3	Corn	9/8/2004	2004	Sep	9	3	2004	A	3	251	70	0	0	65557	965461	1740339	0.067902277	0.554754562
5	Field Crop	9/8/2004	2004	Sep	9	3	2004	A	3	251	70	0	0	20390	1474661	4989171	0.013826907	0.295572351
7	Grains	9/8/2004	2004	Sep	9	3	2004	A	3	251	70	0	0	17355	942858	1858026	0.018406801	0.507451457
1	Grass/Pasture	9/8/2004	2004	Sep	9	3	2004	A	3	251	70	0	0	49328	16777109	30007183	0.002940197	0.559103099
12	Rice	9/8/2004	2004	Sep	9	3	2004	A	3	251	70	0	0	452	44787	2706961	0.010092214	0.016545122
13	Row Crop	9/8/2004	2004	Sep	9	3	2004	A	3	251	70	0	0	21292	710431	908310	0.029970539	0.782145963
99	Suitable-unassigned	9/8/2004	2004	Sep	9	3	2004	A	3	251	70	0	0	34609	1228560	2770456	0.028170378	0.443450464
0	Unsuitable	9/8/2004	2004	Sep	9	3	2004	A	3	251	70	0	0	1320530	24145457	78690574	0.054690619	0.306840525
100	Vineyard/Orchard	9/8/2004	2004	Sep	9	3	2004	A	3	251	70	0	0	125505	6822167	15100270	0.018396647	0.451791061
11	Alfalfa	9/27/2004	2004	Sep	9	3	2004	B	3.5	270.5	89.5	2.8	2.8	34674	1633596	3612185	0.021225566	0.45224594
3	Corn	9/27/2004	2004	Sep	9	3	2004	B	3.5	270.5	89.5	2.8	2.8	27256	702307	1740339	0.038809239	0.403546091
5	Field Crop	9/27/2004	2004	Sep	9	3	2004	B	3.5	270.5	89.5	2.8	2.8	51231	1447791	4989171	0.035385632	0.290186686
7	Grains	9/27/2004	2004	Sep	9	3	2004	B	3.5	270.5	89.5	2.8	2.8	20554	737437	1858026	0.027872211	0.396892724
1	Grass/Pasture	9/27/2004	2004	Sep	9	3	2004	B	3.5	270.5	89.5	2.8	2.8	54120	11934459	30007183	0.004534768	0.397720073
12	Rice	9/27/2004	2004	Sep	9	3	2004	B	3.5	270.5	89.5	2.8	2.8	92336	2611126	2706961	0.035362522	0.96459683
13	Row Crop	9/27/2004	2004	Sep	9	3	2004	B	3.5	270.5	89.5	2.8	2.8	8464	332895	908310	0.025425434	0.366499323
99	Suitable-unassigned	9/27/2004	2004	Sep	9	3	2004	B	3.5	270.5	89.5	2.8	2.8	31889	1138631	2770456	0.028006439	0.410990465
0	Unsuitable	9/27/2004	2004	Sep	9	3	2004	B	3.5	270.5	89.5	2.8	2.8	1375751	22624180	78690574	0.060808878	0.287508133
100	Vineyard/Orchard	9/27/2004	2004	Sep	9	3	2004	B	3.5	270.5	89.5	2.8	2.8	114667	5540630	15100270	0.020695661	0.366922578
11	Alfalfa	10/6/2004	2004	Oct	10	4	2004	A	4	279.5	98.5	2.8	0	26056	2513825	3612185	0.010365081	0.695929195
3	Corn	10/6/2004	2004	Oct	10	4	2004	A	4	279.5	98.5	2.8	0	18493	1041663	1740339	0.017753342	0.598540284
5	Field Crop	10/6/2004	2004	Oct	10	4	2004	A	4	279.5	98.5	2.8	0	34758	3265077	4989171	0.010645384	0.65443277
7	Grains	10/6/2004	2004	Oct	10	4	2004	A	4	279.5	98.5	2.8	0	15054	1236521	1858026	0.01217448	0.665502528
1	Grass/Pasture	10/6/2004	2004	Oct	10	4	2004	A	4	279.5	98.5	2.8	0	32439	12936167	30007183	0.002507621	0.431102346
12	Rice	10/6/2004	2004	Oct	10	4	2004	A	4	279.5	98.5	2.8	0	15	34228	2706961	0.000438238	0.012644438
13	Row Crop	10/6/2004	2004	Oct	10	4	2004	A	4	279.5	98.5	2.8	0	4220	662609	908310	0.006368763	0.729496538
99	Suitable-unassigned	10/6/2004	2004	Oct	10	4	2004	A	4	279.5	98.5	2.8	0	14441	1742721	2770456	0.008286467	0.629037602
0	Unsuitable	10/6/2004	2004	Oct	10	4	2004	A	4	279.5	98.5	2.8	0	177151	13804902	78690574	0.012832471	0.175432727
100	Vineyard/Orchard	10/6/2004	2004	Oct	10	4	2004	A	4	279.5	98.5	2.8	0	51065	10366186	15100270	0.004926113	0.686490109
11	Alfalfa	10/20/2004	2004	Oct	10	4	2004	B	4.5	293.6666667	112.6666667	24.45	24.45	88854	2206688	3612185	0.040265774	0.610901158
3	Corn	10/20/2004	2004	Oct	10	4	2004	B	4.5	293.6666667	112.6666667	24.45	24.45	77827	1087676	1740339	0.071553477	0.624979386
5	Field Crop	10/20/2004	2004	Oct	10	4	2004	B	4.5	293.6666667	112.6666667	24.45	24.45	76048	2379802	4989171	0.0319556	0.476993472
7	Grains	10/20/2004	2004	Oct	10	4	2004	B	4.5	293.6666667	112.6666667	24.45	24.45	41150	1152423	1858026	0.035707375	0.620240513
1	Grass/Pasture	10/20/2004	2004	Oct	10	4	2004	B	4.5	293.6666667	112.6666667	24.45	24.45	1326156	17355993	30007183	0.076409111	0.578394613
12	Rice	10/20/2004	2004	Oct	10	4	2004	B	4.5	293.6666667	112.6666667	24.45	24.45	304061	2108659	2706961	0.144196383	0.778976498
13	Row Crop	10/20/2004	2004	Oct	10	4	2004	B	4.5	293.6666667	112.6666667	24.45	24.45	30417	806067	908310	0.037735077	0.887436008
99	Suitable-unassigned	10/20/2004	2004	Oct	10	4	2004	B	4.5	293.6666667	112.6666667	24.45	24.45	66617	1650969	2770456	0.040350243	0.595919589
0	Unsuitable	10/20/2004	2004	Oct	10	4	2004	B	4.5	293.6666667	112.6666667	24.45	24.45	1979836	22281374	78690574	0.0888561	0.283151753
100	Vineyard/Orchard	10/20/2004	2004	Oct	10	4	2004	B	4.5	293.6666667	112.6666667	24.45	24.45	262251	8526830	15100270	0.030755978	0.564680632
11	Alfalfa	11/3/2004	2004	Nov	11	5	2004	A	5	307	126	69.2	47.95	29993	1489101	3612185	0.020141683	0.412243836
3	Corn	11/3/2004	2004	Nov	11	5	2004	A	5	307	126	69.2	47.95	44039	832935	1740339	0.052872073	0.47860503
5	Field Crop	11/3/2004	2004	Nov	11	5	2004	A	5	307	126	69.2	47.95	130718	2365444	4989171	0.055261507	0.47411564
7	Grains	11/3/2004	2004	Nov	11	5	2004	A	5	307	126	69.2	47.95	13379	773087	1858026	0.017305944	0.416079753
1	Grass/Pasture	11/3/2004	2004	Nov	11	5	2004	A	5	307	126	69.2	47.95	24914	3769188	30007183	0.006609912	0.125609525
12	Rice	11/3/2004	2004	Nov	11	5	2004	A	5	307	126	69.2	47.95	884559	2675812	2706961	0.330575915	0.988493
13	Row Crop	11/3/2004	2004	Nov	11	5	2004	A	5	307	126	69.2	47.95	6385	378020	908310	0.016890641	0.416179498
99	Suitable-unassigned	11/3/2004	2004	Nov	11	5	2004	A	5	307	126	69.2	47.95	41928	1173853	2770456	0.035718271	0.423703896
0	Unsuitable	11/3/2004	2004	Nov	11	5	2004	A	5	307	126	69.2	47.95	539454	3989293	78690574	0.135225465	0.050695945
100	Vineyard/Orchard	11/3/2004	2004	Nov	11	5	2004	A	5	307	126	69.2	47.95	71385	4638335	15100270	0.015390221	0.307169011
11	Alfalfa	11/22/2004	2004	Nov	11	5	2004	B	5.5	326.5	145.5	63.6	19.7	30450	712213	3612185	0.042754064	0.19716958
3	Corn	11/22/2004	2004	Nov	11	5	2004	B	5.5	326.5	145.5	63.6	19.7	6272	269718	1740339	0.023253917	0.15498015
5	Field Crop	11/22/2004	2004	Nov	11	5	2004	B	5.5	326.5	145.5	63.6	19.7	53992	1221430	4989171	0.044203925	0.244816223
7	Grains	11/22/2004	2004	Nov	11	5	2004	B	5.5	326.5	145.5	63.6	19.7	13078	355311	1858026	0.036807191	0.19123037
1	Grass/Pasture	11/22/2004	2004	Nov	11	5	2004	B	5.5	326.5	145.5	63.6	19.7	63181	2533425	30007183	0.024938966	0.084427285
12	Rice	11/22/2004	2004	Nov	11	5	2004	B	5.5	326.5	145.5	63.6	19.7	477207	2658409	2706961	0.179508495	0.982064019
13	Row Crop	11/22/2004	2004	Nov	11	5	2004	B	5.5	326.5	145.5	63.6	19.7	7766	140432	908310	0.055300786	0.154608008
99	Suitable-unassigned	11/22/2004	2004	Nov	11	5	2004	B	5.5	326.5	145.5	63.6	19.7	32066	631964	2770456	0.050740232	0.228108297
0	Unsuitable	11/22/2004	2004	Nov	11	5	2004	B	5.5	326.5	145.5	63.6	19.7	117965	2390634	78690574	0.049344651	0.030380183
100	Vineyard/Orchard	11/22/2004	2004	Nov	11	5	2004	B	5.5	326.5	145.5	63.6	19.7	30439	2285359	15100270	0.013319133	0.151345572
11	Alfalfa	12/4/2004	2004	Dec	12	6	2004	A	6	338	157	36.05	15.8	28192	1252366	3612185	0.022510991	0.346705941
3	Corn	12/4/2004	2004	Dec	12	6	2004	A	6	338	157	36.05	15.8	75435	757869	1740339	0.099535672	0.435472055
5	Field Crop	12/4/2004	2004	Dec	12	6	2004	A	6	338	157	36.05	15.8	105420	1288628	4989171	0.081807938	0.258284994
7	Grains	12/4/2004	2004	Dec	12	6	2004	A	6	338	157	36.05	15.8	16164	591733	1858026	0.027316374	0.318474015
1	Grass/Pasture	12/4/2004	2004	Dec	12	6	2004	A	6	338	157	36.05	15.8	15445	3595849	30007183	0.00429523	0.119832941
12	Rice	12/4/2004	2004	Dec	12	6	2004	A	6	338	157	36.05	15.8	1065677	2675813	2706961	0.398262883	0.98849337
13	Row Crop	12/4/2004	2004	Dec	12	6	2004	A	6	338	157	36.05	15.8	12189	244930	908310	0.049765239	0.269654633
99	Suitable-unassigned	12/4/2004	2004	Dec	12	6	2004	A	6	338	157	36.05	15.8	46439	907743	2770456	0.051158753	0.327651116
0	Unsuitable	12/4/2004	2004	Dec	12	6	2004	A	6	338	157	36.05	15.8	499623	3665735	78690574	0.13629545	0.046584169
100	Vineyard/Orchard	12/4/2004	2004	Dec	12	6	2004	A	6	338	157	36.05	15.8	71964	4014076	15100270	0.017927912	0.265828094
11	Alfalfa	2/6/2005	2005	Feb	2	8	2004	A	8	36	220	43.25	14.7	149961	1041080	3612185	0.144043685	0.288213367
3	Corn	2/6/2005	2005	Feb	2	8	2004	A	8	36	220	43.25	14.7	222044	654623	1740339	0.339193704	0.376146831
5	Field Crop	2/6/2005	2005	Feb	2	8	2004	A	8	36	220	43.25	14.7	217955	1263729	4989171	0.17246973	0.253294385
7	Grains	2/6/2005	2005	Feb	2	8	2004	A	8	36	220	43.25	14.7	43758	470249	1858026	0.093052829	0.253090646
1	Grass/Pasture	2/6/2005	2005	Feb	2	8	2004	A	8	36	220	43.25	14.7	37086	3447388	30007183	0.01075771	0.114885426
12	Rice	2/6/2005	2005	Feb	2	8	2004	A	8	36	220	43.25	14.7	1405429	2674353	2706961	0.525521126	0.987954019
13	Row Crop	2/6/2005	2005	Feb	2	8	2004	A	8	36	220	43.25	14.7	52282	201734	908310	0.259163056	0.222098182
99	Suitable-unassigned	2/6/2005	2005	Feb	2	8	2004	A	8	36	220	43.25	14.7	129626	810030	2770456	0.160026172	0.292381471
0	Unsuitable	2/6/2005	2005	Feb	2	8	2004	A	8	36	220	43.25	14.7	659813	3216050	78690574	0.205162544	0.040869571
100	Vineyard/Orchard	2/6/2005	2005	Feb	2	8	2004	A	8	36	220	43.25	14.7	319381	3482212	15100270	0.091717851	0.230605943
11	Alfalfa	2/24/2005	2005	Feb	2	8	2004	B	8.5	54	238	65.9	58.65	2910	707069	3612185	0.004115581	0.195745511
3	Corn	2/24/2005	2005	Feb	2	8	2004	B	8.5	54	238	65.9	58.65	1321	285794	1740339	0.00462221	0.164217431
5	Field Crop	2/24/2005	2005	Feb	2	8	2004	B	8.5	54	238	65.9	58.65	12460	2040605	4989171	0.006106032	0.409006827
7	Grains	2/24/2005	2005	Feb	2	8	2004	B	8.5	54	238	65.9	58.65	1815	447079	1858026	0.004059685	0.240620422
1	Grass/Pasture	2/24/2005	2005	Feb	2	8	2004	B	8.5	54	238	65.9	58.65	1016	594633	30007183	0.001708617	0.019816355
12	Rice	2/24/2005	2005	Feb	2	8	2004	B	8.5	54	238	65.9	58.65	0	0	2706961	NA	0
13	Row Crop	2/24/2005	2005	Feb	2	8	2004	B	8.5	54	238	65.9	58.65	7478	181492	908310	0.041202918	0.199812839
99	Suitable-unassigned	2/24/2005	2005	Feb	2	8	2004	B	8.5	54	238	65.9	58.65	4479	632745	2770456	0.007078681	0.2283902
0	Unsuitable	2/24/2005	2005	Feb	2	8	2004	B	8.5	54	238	65.9	58.65	8000	795971	78690574	0.010050617	0.010115201
100	Vineyard/Orchard	2/24/2005	2005	Feb	2	8	2004	B	8.5	54	238	65.9	58.65	31678	2323020	15100270	0.013636559	0.153839633
11	Alfalfa	3/11/2005	2005	Mar	3	9	2004	A	9	69	253	85.3	26.65	70836	1479666	3612185	0.047872966	0.409631843
3	Corn	3/11/2005	2005	Mar	3	9	2004	A	9	69	253	85.3	26.65	87375	790190	1740339	0.110574672	0.454043724
5	Field Crop	3/11/2005	2005	Mar	3	9	2004	A	9	69	253	85.3	26.65	188869	2869999	4989171	0.065808037	0.575245667
7	Grains	3/11/2005	2005	Mar	3	9	2004	A	9	69	253	85.3	26.65	33806	777623	1858026	0.043473508	0.418521054
1	Grass/Pasture	3/11/2005	2005	Mar	3	9	2004	A	9	69	253	85.3	26.65	39604	3630162	30007183	0.010909706	0.120976434
12	Rice	3/11/2005	2005	Mar	3	9	2004	A	9	69	253	85.3	26.65	667250	2675583	2706961	0.2493849	0.988408403
13	Row Crop	3/11/2005	2005	Mar	3	9	2004	A	9	69	253	85.3	26.65	40491	408079	908310	0.099223435	0.449272825
99	Suitable-unassigned	3/11/2005	2005	Mar	3	9	2004	A	9	69	253	85.3	26.65	88571	1218519	2770456	0.072687418	0.439826151
0	Unsuitable	3/11/2005	2005	Mar	3	9	2004	A	9	69	253	85.3	26.65	463073	4134673	78690574	0.11199749	0.052543434
100	Vineyard/Orchard	3/11/2005	2005	Mar	3	9	2004	A	9	69	253	85.3	26.65	166151	5912415	15100270	0.028102053	0.391543661
11	Alfalfa	3/26/2005	2005	Mar	3	9	2004	B	9.5	84	268	70.5	43.85	121133	1166888	3612185	0.103808592	0.323042148
3	Corn	3/26/2005	2005	Mar	3	9	2004	B	9.5	84	268	70.5	43.85	180310	710461	1740339	0.25379296	0.408231385
5	Field Crop	3/26/2005	2005	Mar	3	9	2004	B	9.5	84	268	70.5	43.85	116504	1278502	4989171	0.091125395	0.256255398
7	Grains	3/26/2005	2005	Mar	3	9	2004	B	9.5	84	268	70.5	43.85	32732	538977	1858026	0.060729864	0.29008044
1	Grass/Pasture	3/26/2005	2005	Mar	3	9	2004	B	9.5	84	268	70.5	43.85	21235	3436338	30007183	0.006179543	0.114517181
12	Rice	3/26/2005	2005	Mar	3	9	2004	B	9.5	84	268	70.5	43.85	268187	2674239	2706961	0.100285352	0.987911906
13	Row Crop	3/26/2005	2005	Mar	3	9	2004	B	9.5	84	268	70.5	43.85	44403	217197	908310	0.204436525	0.239122106
99	Suitable-unassigned	3/26/2005	2005	Mar	3	9	2004	B	9.5	84	268	70.5	43.85	93232	863896	2770456	0.107920398	0.311824479
0	Unsuitable	3/26/2005	2005	Mar	3	9	2004	B	9.5	84	268	70.5	43.85	532975	3488758	78690574	0.152769266	0.044335145
100	Vineyard/Orchard	3/26/2005	2005	Mar	3	9	2004	B	9.5	84	268	70.5	43.85	201064	3573009	15100270	0.056273018	0.236618882
11	Alfalfa	4/12/2005	2005	Apr	4	10	2004	A	10	101	285	62.4	13.65	212818	2213872	3612185	0.096129316	0.612889982
3	Corn	4/12/2005	2005	Apr	4	10	2004	A	10	101	285	62.4	13.65	308131	1147447	1740339	0.26853615	0.659323844
5	Field Crop	4/12/2005	2005	Apr	4	10	2004	A	10	101	285	62.4	13.65	216209	3510860	4989171	0.061582917	0.703696065
7	Grains	4/12/2005	2005	Apr	4	10	2004	A	10	101	285	62.4	13.65	63638	1047938	1858026	0.060726875	0.564006101
1	Grass/Pasture	4/12/2005	2005	Apr	4	10	2004	A	10	101	285	62.4	13.65	45593	4112549	30007183	0.011086312	0.137052152
12	Rice	4/12/2005	2005	Apr	4	10	2004	A	10	101	285	62.4	13.65	233389	2674296	2706961	0.087271192	0.987932962
13	Row Crop	4/12/2005	2005	Apr	4	10	2004	A	10	101	285	62.4	13.65	61282	419250	908310	0.146170543	0.46157149
99	Suitable-unassigned	4/12/2005	2005	Apr	4	10	2004	A	10	101	285	62.4	13.65	139403	1610787	2770456	0.08654341	0.581415839
0	Unsuitable	4/12/2005	2005	Apr	4	10	2004	A	10	101	285	62.4	13.65	669101	4608438	78690574	0.145190409	0.058564041
100	Vineyard/Orchard	4/12/2005	2005	Apr	4	10	2004	A	10	101	285	62.4	13.65	379591	6956429	15100270	0.054566934	0.460682425
11	Alfalfa	4/23/2005	2005	Apr	4	10	2004	B	10.5	112.5	296.5	19.05	0.5	73965	1414941	3612185	0.052274264	0.391713326
3	Corn	4/23/2005	2005	Apr	4	10	2004	B	10.5	112.5	296.5	19.05	0.5	31300	577798	1740339	0.054171181	0.332003133
5	Field Crop	4/23/2005	2005	Apr	4	10	2004	B	10.5	112.5	296.5	19.05	0.5	48001	603971	4989171	0.07947567	0.121056384
7	Grains	4/23/2005	2005	Apr	4	10	2004	B	10.5	112.5	296.5	19.05	0.5	13915	562168	1858026	0.024752387	0.302561966
1	Grass/Pasture	4/23/2005	2005	Apr	4	10	2004	B	10.5	112.5	296.5	19.05	0.5	20827	2615237	30007183	0.007963714	0.087153699
12	Rice	4/23/2005	2005	Apr	4	10	2004	B	10.5	112.5	296.5	19.05	0.5	27592	339404	2706961	0.081295447	0.125381932
13	Row Crop	4/23/2005	2005	Apr	4	10	2004	B	10.5	112.5	296.5	19.05	0.5	31871	353271	908310	0.090216859	0.388932193
99	Suitable-unassigned	4/23/2005	2005	Apr	4	10	2004	B	10.5	112.5	296.5	19.05	0.5	39185	733448	2770456	0.053425737	0.26473909
0	Unsuitable	4/23/2005	2005	Apr	4	10	2004	B	10.5	112.5	296.5	19.05	0.5	145156	2099958	78690574	0.069123287	0.026686271
100	Vineyard/Orchard	4/23/2005	2005	Apr	4	10	2004	B	10.5	112.5	296.5	19.05	0.5	289691	4942226	15100270	0.05861549	0.327293883
11	Alfalfa	5/14/2005	2005	May	5	11	2004	A	11	133	317	36.65	29.95	19798	1484336	3612185	0.01333795	0.41092469
3	Corn	5/14/2005	2005	May	5	11	2004	A	11	133	317	36.65	29.95	21848	817064	1740339	0.026739643	0.469485543
5	Field Crop	5/14/2005	2005	May	5	11	2004	A	11	133	317	36.65	29.95	43037	2635441	4989171	0.016330094	0.528232245
7	Grains	5/14/2005	2005	May	5	11	2004	A	11	133	317	36.65	29.95	13886	734056	1858026	0.018916813	0.395073051
1	Grass/Pasture	5/14/2005	2005	May	5	11	2004	A	11	133	317	36.65	29.95	14505	2826960	30007183	0.005130953	0.094209443
12	Rice	5/14/2005	2005	May	5	11	2004	A	11	133	317	36.65	29.95	182495	647246	2706961	0.281956165	0.239104294
13	Row Crop	5/14/2005	2005	May	5	11	2004	A	11	133	317	36.65	29.95	5613	275693	908310	0.020359603	0.303523026
99	Suitable-unassigned	5/14/2005	2005	May	5	11	2004	A	11	133	317	36.65	29.95	20437	1067819	2770456	0.019139011	0.385430774
0	Unsuitable	5/14/2005	2005	May	5	11	2004	A	11	133	317	36.65	29.95	227741	2593895	78690574	0.087798851	0.032963224
100	Vineyard/Orchard	5/14/2005	2005	May	5	11	2004	A	11	133	317	36.65	29.95	39925	4775658	15100270	0.008360105	0.316263087
11	Alfalfa	5/27/2005	2005	May	5	11	2004	B	11.5	146.3333333	330.3333333	35.7	5.75	64811	2517814	3612185	0.02574098	0.697033513
3	Corn	5/27/2005	2005	May	5	11	2004	B	11.5	146.3333333	330.3333333	35.7	5.75	58487	1190453	1740339	0.049130037	0.684035122
5	Field Crop	5/27/2005	2005	May	5	11	2004	B	11.5	146.3333333	330.3333333	35.7	5.75	66690	3099186	4989171	0.021518554	0.621182557
7	Grains	5/27/2005	2005	May	5	11	2004	B	11.5	146.3333333	330.3333333	35.7	5.75	26858	1169360	1858026	0.022968119	0.629356102
1	Grass/Pasture	5/27/2005	2005	May	5	11	2004	B	11.5	146.3333333	330.3333333	35.7	5.75	48532	3832927	30007183	0.012661864	0.12773365
12	Rice	5/27/2005	2005	May	5	11	2004	B	11.5	146.3333333	330.3333333	35.7	5.75	250690	996865	2706961	0.251478385	0.368259831
13	Row Crop	5/27/2005	2005	May	5	11	2004	B	11.5	146.3333333	330.3333333	35.7	5.75	13567	564873	908310	0.024017788	0.621894507
99	Suitable-unassigned	5/27/2005	2005	May	5	11	2004	B	11.5	146.3333333	330.3333333	35.7	5.75	42990	1595508	2770456	0.026944396	0.575900863
0	Unsuitable	5/27/2005	2005	May	5	11	2004	B	11.5	146.3333333	330.3333333	35.7	5.75	263439	3574871	78690574	0.07369189	0.045429469
100	Vineyard/Orchard	5/27/2005	2005	May	5	11	2004	B	11.5	146.3333333	330.3333333	35.7	5.75	102256	8081054	15100270	0.012653795	0.53515957
11	Alfalfa	7/9/2005	2005	Jul	7	1	2005	A	1	189	8	1.95	0	27748	1416152	3612185	0.019593942	0.39204858
3	Corn	7/9/2005	2005	Jul	7	1	2005	A	1	189	8	1.95	0	17678	780816	1740339	0.022640417	0.448657417
5	Field Crop	7/9/2005	2005	Jul	7	1	2005	A	1	189	8	1.95	0	68067	2229258	4989171	0.030533478	0.446819321
7	Grains	7/9/2005	2005	Jul	7	1	2005	A	1	189	8	1.95	0	18127	957503	1858026	0.018931533	0.515333478
1	Grass/Pasture	7/9/2005	2005	Jul	7	1	2005	A	1	189	8	1.95	0	88395	15034624	30007183	0.005879429	0.501034169
12	Rice	7/9/2005	2005	Jul	7	1	2005	A	1	189	8	1.95	0	42274	2676096	2706961	0.015796892	0.988597915
13	Row Crop	7/9/2005	2005	Jul	7	1	2005	A	1	189	8	1.95	0	14052	605018	908310	0.023225755	0.666091973
99	Suitable-unassigned	7/9/2005	2005	Jul	7	1	2005	A	1	189	8	1.95	0	38645	1328097	2770456	0.029098025	0.479378485
0	Unsuitable	7/9/2005	2005	Jul	7	1	2005	A	1	189	8	1.95	0	1265210	25898265	78690574	0.04885308	0.329115213
100	Vineyard/Orchard	7/9/2005	2005	Jul	7	1	2005	A	1	189	8	1.95	0	124661	5973661	15100270	0.020868442	0.395599615
11	Alfalfa	7/25/2005	2005	Jul	7	1	2005	B	1.5	205	24	0	0	46037	3505907	3612185	0.013131267	0.970577919
3	Corn	7/25/2005	2005	Jul	7	1	2005	B	1.5	205	24	0	0	25515	1709489	1740339	0.014925513	0.982273569
5	Field Crop	7/25/2005	2005	Jul	7	1	2005	B	1.5	205	24	0	0	89465	4801656	4989171	0.018632114	0.9624156
7	Grains	7/25/2005	2005	Jul	7	1	2005	B	1.5	205	24	0	0	33140	1829660	1858026	0.018112655	0.98473326
1	Grass/Pasture	7/25/2005	2005	Jul	7	1	2005	B	1.5	205	24	0	0	114860	25960335	30007183	0.004424442	0.865137357
12	Rice	7/25/2005	2005	Jul	7	1	2005	B	1.5	205	24	0	0	22156	2706913	2706961	0.008184969	0.999982268
13	Row Crop	7/25/2005	2005	Jul	7	1	2005	B	1.5	205	24	0	0	14674	890355	908310	0.016481067	0.98023252
99	Suitable-unassigned	7/25/2005	2005	Jul	7	1	2005	B	1.5	205	24	0	0	48421	2668008	2770456	0.018148746	0.96302125
0	Unsuitable	7/25/2005	2005	Jul	7	1	2005	B	1.5	205	24	0	0	2198126	45005735	78690574	0.04884102	0.571932987
100	Vineyard/Orchard	7/25/2005	2005	Jul	7	1	2005	B	1.5	205	24	0	0	216145	14696924	15100270	0.014706819	0.973288822
11	Alfalfa	8/6/2005	2005	Aug	8	2	2005	A	2	217.5	36.5	0	0	33463	2056791	3612185	0.016269519	0.56940356
3	Corn	8/6/2005	2005	Aug	8	2	2005	A	2	217.5	36.5	0	0	15707	739269	1740339	0.021246664	0.424784482
5	Field Crop	8/6/2005	2005	Aug	8	2	2005	A	2	217.5	36.5	0	0	50320	3417851	4989171	0.014722701	0.68505389
7	Grains	8/6/2005	2005	Aug	8	2	2005	A	2	217.5	36.5	0	0	24754	1103554	1858026	0.022431163	0.593938944
1	Grass/Pasture	8/6/2005	2005	Aug	8	2	2005	A	2	217.5	36.5	0	0	86142	13479076	30007183	0.006390794	0.449194981
12	Rice	8/6/2005	2005	Aug	8	2	2005	A	2	217.5	36.5	0	0	60	22617	2706961	0.002652872	0.008355126
13	Row Crop	8/6/2005	2005	Aug	8	2	2005	A	2	217.5	36.5	0	0	14032	636084	908310	0.022059979	0.700293953
99	Suitable-unassigned	8/6/2005	2005	Aug	8	2	2005	A	2	217.5	36.5	0	0	32436	1566688	2770456	0.020703548	0.565498243
0	Unsuitable	8/6/2005	2005	Aug	8	2	2005	A	2	217.5	36.5	0	0	1033594	16652178	78690574	0.062069598	0.211615917
100	Vineyard/Orchard	8/6/2005	2005	Aug	8	2	2005	A	2	217.5	36.5	0	0	149334	9251331	15100270	0.016141894	0.612659972
11	Alfalfa	8/20/2005	2005	Aug	8	2	2005	B	2.5	231.6666667	50.66666667	0	0	12746	820475	3612185	0.015534904	0.227140913
3	Corn	8/20/2005	2005	Aug	8	2	2005	B	2.5	231.6666667	50.66666667	0	0	4135	296211	1740339	0.013959644	0.170203047
5	Field Crop	8/20/2005	2005	Aug	8	2	2005	B	2.5	231.6666667	50.66666667	0	0	30262	1065089	4989171	0.028412649	0.213480155
7	Grains	8/20/2005	2005	Aug	8	2	2005	B	2.5	231.6666667	50.66666667	0	0	5624	387295	1858026	0.014521231	0.208444338
1	Grass/Pasture	8/20/2005	2005	Aug	8	2	2005	B	2.5	231.6666667	50.66666667	0	0	26350	5622289	30007183	0.004686703	0.187364772
12	Rice	8/20/2005	2005	Aug	8	2	2005	B	2.5	231.6666667	50.66666667	0	0	16810	2563890	2706961	0.006556444	0.947147004
13	Row Crop	8/20/2005	2005	Aug	8	2	2005	B	2.5	231.6666667	50.66666667	0	0	2726	181493	908310	0.015019863	0.19981394
99	Suitable-unassigned	8/20/2005	2005	Aug	8	2	2005	B	2.5	231.6666667	50.66666667	0	0	12982	664153	2770456	0.019546701	0.239726962
0	Unsuitable	8/20/2005	2005	Aug	8	2	2005	B	2.5	231.6666667	50.66666667	0	0	650204	10668814	78690574	0.060944356	0.135579313
100	Vineyard/Orchard	8/20/2005	2005	Aug	8	2	2005	B	2.5	231.6666667	50.66666667	0	0	45897	3042441	15100270	0.015085584	0.201482556
11	Alfalfa	9/5/2005	2005	Sep	9	3	2005	A	3	247.6666667	66.66666667	0	0	64056	2642280	3612185	0.024242699	0.731490774
3	Corn	9/5/2005	2005	Sep	9	3	2005	A	3	247.6666667	66.66666667	0	0	42567	1118336	1740339	0.0380628	0.642596644
5	Field Crop	9/5/2005	2005	Sep	9	3	2005	A	3	247.6666667	66.66666667	0	0	72089	3578576	4989171	0.020144605	0.71726866
7	Grains	9/5/2005	2005	Sep	9	3	2005	A	3	247.6666667	66.66666667	0	0	33575	1405163	1858026	0.023894025	0.756266597
1	Grass/Pasture	9/5/2005	2005	Sep	9	3	2005	A	3	247.6666667	66.66666667	0	0	106484	18220432	30007183	0.005844208	0.607202349
12	Rice	9/5/2005	2005	Sep	9	3	2005	A	3	247.6666667	66.66666667	0	0	515	35760	2706961	0.014401566	0.013210386
13	Row Crop	9/5/2005	2005	Sep	9	3	2005	A	3	247.6666667	66.66666667	0	0	17406	742787	908310	0.023433366	0.817768163
99	Suitable-unassigned	9/5/2005	2005	Sep	9	3	2005	A	3	247.6666667	66.66666667	0	0	49355	1916382	2770456	0.02575426	0.691720785
0	Unsuitable	9/5/2005	2005	Sep	9	3	2005	A	3	247.6666667	66.66666667	0	0	873512	17890697	78690574	0.048824928	0.22735502
100	Vineyard/Orchard	9/5/2005	2005	Sep	9	3	2005	A	3	247.6666667	66.66666667	0	0	219423	11932113	15100270	0.018389283	0.79019203
11	Alfalfa	9/21/2005	2005	Sep	9	3	2005	B	3.5	263.6666667	82.66666667	0.4	0.4	85049	3175061	3612185	0.026786572	0.878986265
3	Corn	9/21/2005	2005	Sep	9	3	2005	B	3.5	263.6666667	82.66666667	0.4	0.4	63096	1448883	1740339	0.04354803	0.83252918
5	Field Crop	9/21/2005	2005	Sep	9	3	2005	B	3.5	263.6666667	82.66666667	0.4	0.4	95003	3972044	4989171	0.023917912	0.796133065
7	Grains	9/21/2005	2005	Sep	9	3	2005	B	3.5	263.6666667	82.66666667	0.4	0.4	43351	1542189	1858026	0.028110044	0.830014758
1	Grass/Pasture	9/21/2005	2005	Sep	9	3	2005	B	3.5	263.6666667	82.66666667	0.4	0.4	103937	18012445	30007183	0.005770288	0.600271108
12	Rice	9/21/2005	2005	Sep	9	3	2005	B	3.5	263.6666667	82.66666667	0.4	0.4	14673	1788799	2706961	0.00820271	0.660814471
13	Row Crop	9/21/2005	2005	Sep	9	3	2005	B	3.5	263.6666667	82.66666667	0.4	0.4	13882	769541	908310	0.018039325	0.847222864
99	Suitable-unassigned	9/21/2005	2005	Sep	9	3	2005	B	3.5	263.6666667	82.66666667	0.4	0.4	59912	2221421	2770456	0.026970124	0.801825043
0	Unsuitable	9/21/2005	2005	Sep	9	3	2005	B	3.5	263.6666667	82.66666667	0.4	0.4	1111587	17354229	78690574	0.064052802	0.220537583
100	Vineyard/Orchard	9/21/2005	2005	Sep	9	3	2005	B	3.5	263.6666667	82.66666667	0.4	0.4	228397	12785156	15100270	0.017864233	0.846683933
11	Alfalfa	10/7/2005	2005	Oct	10	4	2005	A	4	279.6666667	98.66666667	1.2	0.8	114658	3397362	3612185	0.033749127	0.94052824
3	Corn	10/7/2005	2005	Oct	10	4	2005	A	4	279.6666667	98.66666667	1.2	0.8	95586	1657454	1740339	0.057670379	0.952374221
5	Field Crop	10/7/2005	2005	Oct	10	4	2005	A	4	279.6666667	98.66666667	1.2	0.8	128319	4575482	4989171	0.028044914	0.917082618
7	Grains	10/7/2005	2005	Oct	10	4	2005	A	4	279.6666667	98.66666667	1.2	0.8	48915	1724057	1858026	0.028372032	0.927897134
1	Grass/Pasture	10/7/2005	2005	Oct	10	4	2005	A	4	279.6666667	98.66666667	1.2	0.8	177296	22800593	30007183	0.007775938	0.759837836
12	Rice	10/7/2005	2005	Oct	10	4	2005	A	4	279.6666667	98.66666667	1.2	0.8	42922	2607369	2706961	0.016461805	0.963208927
13	Row Crop	10/7/2005	2005	Oct	10	4	2005	A	4	279.6666667	98.66666667	1.2	0.8	25459	876289	908310	0.0290532	0.964746617
99	Suitable-unassigned	10/7/2005	2005	Oct	10	4	2005	A	4	279.6666667	98.66666667	1.2	0.8	95868	2563661	2770456	0.03739496	0.925357053
0	Unsuitable	10/7/2005	2005	Oct	10	4	2005	A	4	279.6666667	98.66666667	1.2	0.8	1920339	29027099	78690574	0.066156766	0.368876443
100	Vineyard/Orchard	10/7/2005	2005	Oct	10	4	2005	A	4	279.6666667	98.66666667	1.2	0.8	239392	13803487	15100270	0.017342864	0.914121867
11	Alfalfa	10/23/2005	2005	Oct	10	4	2005	B	4.5	295.6666667	114.6666667	0.8	0	82686	1966357	3612185	0.04205035	0.544367744
3	Corn	10/23/2005	2005	Oct	10	4	2005	B	4.5	295.6666667	114.6666667	0.8	0	47127	824557	1740339	0.057154327	0.473791026
5	Field Crop	10/23/2005	2005	Oct	10	4	2005	B	4.5	295.6666667	114.6666667	0.8	0	56489	2017174	4989171	0.028004029	0.404310456
7	Grains	10/23/2005	2005	Oct	10	4	2005	B	4.5	295.6666667	114.6666667	0.8	0	34195	1007806	1858026	0.033930141	0.542406834
1	Grass/Pasture	10/23/2005	2005	Oct	10	4	2005	B	4.5	295.6666667	114.6666667	0.8	0	151281	13929603	30007183	0.010860396	0.464208953
12	Rice	10/23/2005	2005	Oct	10	4	2005	B	4.5	295.6666667	114.6666667	0.8	0	11164	1017234	2706961	0.010974859	0.375784505
13	Row Crop	10/23/2005	2005	Oct	10	4	2005	B	4.5	295.6666667	114.6666667	0.8	0	24631	734430	908310	0.033537573	0.80856756
99	Suitable-unassigned	10/23/2005	2005	Oct	10	4	2005	B	4.5	295.6666667	114.6666667	0.8	0	53729	1386806	2770456	0.038742982	0.500569581
0	Unsuitable	10/23/2005	2005	Oct	10	4	2005	B	4.5	295.6666667	114.6666667	0.8	0	666572	15622100	78690574	0.042668527	0.198525684
100	Vineyard/Orchard	10/23/2005	2005	Oct	10	4	2005	B	4.5	295.6666667	114.6666667	0.8	0	236238	9458232	15100270	0.024976972	0.62636178
11	Alfalfa	11/14/2005	2005	Nov	11	5	2005	A	5	317	136	10.4	8.95	1713	404575	3612185	0.004234073	0.112002846
3	Corn	11/14/2005	2005	Nov	11	5	2005	A	5	317	136	10.4	8.95	1972	185698	1740339	0.010619393	0.1067022
5	Field Crop	11/14/2005	2005	Nov	11	5	2005	A	5	317	136	10.4	8.95	3154	209388	4989171	0.015062945	0.041968495
7	Grains	11/14/2005	2005	Nov	11	5	2005	A	5	317	136	10.4	8.95	1310	253221	1858026	0.005173347	0.13628496
1	Grass/Pasture	11/14/2005	2005	Nov	11	5	2005	A	5	317	136	10.4	8.95	2688	1133117	30007183	0.002372218	0.037761525
12	Rice	11/14/2005	2005	Nov	11	5	2005	A	5	317	136	10.4	8.95	52	23145	2706961	0.002246706	0.008550179
13	Row Crop	11/14/2005	2005	Nov	11	5	2005	A	5	317	136	10.4	8.95	1244	178954	908310	0.006951507	0.197018639
99	Suitable-unassigned	11/14/2005	2005	Nov	11	5	2005	A	5	317	136	10.4	8.95	2047	231762	2770456	0.008832337	0.083654821
0	Unsuitable	11/14/2005	2005	Nov	11	5	2005	A	5	317	136	10.4	8.95	27437	1027351	78690574	0.026706549	0.013055579
100	Vineyard/Orchard	11/14/2005	2005	Nov	11	5	2005	A	5	317	136	10.4	8.95	8105	1667367	15100270	0.004860957	0.110419681
11	Alfalfa	11/22/2005	2005	Nov	11	5	2005	B	5.5	325	144	10.4	4.85	44169	2341668	3612185	0.018862196	0.648269122
3	Corn	11/22/2005	2005	Nov	11	5	2005	B	5.5	325	144	10.4	4.85	64612	1217778	1740339	0.05305729	0.699736086
5	Field Crop	11/22/2005	2005	Nov	11	5	2005	B	5.5	325	144	10.4	4.85	168741	3580075	4989171	0.04713337	0.717569111
7	Grains	11/22/2005	2005	Nov	11	5	2005	B	5.5	325	144	10.4	4.85	22772	1106983	1858026	0.020571228	0.595784451
1	Grass/Pasture	11/22/2005	2005	Nov	11	5	2005	B	5.5	325	144	10.4	4.85	43165	4283729	30007183	0.010076501	0.142756786
12	Rice	11/22/2005	2005	Nov	11	5	2005	B	5.5	325	144	10.4	4.85	1014789	2675813	2706961	0.379245112	0.98849337
13	Row Crop	11/22/2005	2005	Nov	11	5	2005	B	5.5	325	144	10.4	4.85	8091	447855	908310	0.018066115	0.493064042
99	Suitable-unassigned	11/22/2005	2005	Nov	11	5	2005	B	5.5	325	144	10.4	4.85	61518	1672604	2770456	0.036779776	0.603728772
0	Unsuitable	11/22/2005	2005	Nov	11	5	2005	B	5.5	325	144	10.4	4.85	697337	4809969	78690574	0.144977442	0.061125097
100	Vineyard/Orchard	11/22/2005	2005	Nov	11	5	2005	B	5.5	325	144	10.4	4.85	141900	7451299	15100270	0.019043659	0.493454687
11	Alfalfa	1/10/2006	2006	Jan	1	7	2005	A	7	9	193	172.2	113.05	6809	811857	3612185	0.008386945	0.2247551
3	Corn	1/10/2006	2006	Jan	1	7	2005	A	7	9	193	172.2	113.05	4344	357358	1740339	0.012155877	0.205338155
5	Field Crop	1/10/2006	2006	Jan	1	7	2005	A	7	9	193	172.2	113.05	35859	2011266	4989171	0.017829069	0.403126291
7	Grains	1/10/2006	2006	Jan	1	7	2005	A	7	9	193	172.2	113.05	4653	451976	1858026	0.010294794	0.243256015
1	Grass/Pasture	1/10/2006	2006	Jan	1	7	2005	A	7	9	193	172.2	113.05	8506	487531	30007183	0.017447096	0.016247143
12	Rice	1/10/2006	2006	Jan	1	7	2005	A	7	9	193	172.2	113.05	0	0	2706961	NA	0
13	Row Crop	1/10/2006	2006	Jan	1	7	2005	A	7	9	193	172.2	113.05	791	182523	908310	0.0043337	0.200947914
99	Suitable-unassigned	1/10/2006	2006	Jan	1	7	2005	A	7	9	193	172.2	113.05	7215	640651	2770456	0.011261982	0.231243882
0	Unsuitable	1/10/2006	2006	Jan	1	7	2005	A	7	9	193	172.2	113.05	45089	895817	78690574	0.050332825	0.011384045
100	Vineyard/Orchard	1/10/2006	2006	Jan	1	7	2005	A	7	9	193	172.2	113.05	45199	2701111	15100270	0.016733485	0.178878325
11	Alfalfa	1/22/2006	2006	Jan	1	7	2005	B	7.5	21.33333333	205.3333333	145.55	18.3	370491	2805296	3612185	0.132068416	0.776620245
3	Corn	1/22/2006	2006	Jan	1	7	2005	B	7.5	21.33333333	205.3333333	145.55	18.3	415709	1309823	1740339	0.317377997	0.752625207
5	Field Crop	1/22/2006	2006	Jan	1	7	2005	B	7.5	21.33333333	205.3333333	145.55	18.3	962512	3888757	4989171	0.24751148	0.77943951
7	Grains	1/22/2006	2006	Jan	1	7	2005	B	7.5	21.33333333	205.3333333	145.55	18.3	201688	1298215	1858026	0.155357934	0.698706584
1	Grass/Pasture	1/22/2006	2006	Jan	1	7	2005	B	7.5	21.33333333	205.3333333	145.55	18.3	354096	4945298	30007183	0.071602561	0.164803807
12	Rice	1/22/2006	2006	Jan	1	7	2005	B	7.5	21.33333333	205.3333333	145.55	18.3	1970413	2695452	2706961	0.731013945	0.995748369
13	Row Crop	1/22/2006	2006	Jan	1	7	2005	B	7.5	21.33333333	205.3333333	145.55	18.3	199969	621933	908310	0.321528203	0.68471447
99	Suitable-unassigned	1/22/2006	2006	Jan	1	7	2005	B	7.5	21.33333333	205.3333333	145.55	18.3	386898	1913710	2770456	0.202171698	0.690756323
0	Unsuitable	1/22/2006	2006	Jan	1	7	2005	B	7.5	21.33333333	205.3333333	145.55	18.3	1306694	5310132	78690574	0.246075615	0.06748117
100	Vineyard/Orchard	1/22/2006	2006	Jan	1	7	2005	B	7.5	21.33333333	205.3333333	145.55	18.3	1374911	8660201	15100270	0.158762019	0.57351299
11	Alfalfa	2/7/2006	2006	Feb	2	8	2005	A	8	37.33333333	221.3333333	23.8	5.5	109689	3110344	3612185	0.035265874	0.861069962
3	Corn	2/7/2006	2006	Feb	2	8	2005	A	8	37.33333333	221.3333333	23.8	5.5	210566	1473650	1740339	0.142887388	0.846760315
5	Field Crop	2/7/2006	2006	Feb	2	8	2005	A	8	37.33333333	221.3333333	23.8	5.5	340848	3990912	4989171	0.085406043	0.799914856
7	Grains	2/7/2006	2006	Feb	2	8	2005	A	8	37.33333333	221.3333333	23.8	5.5	38363	1419256	1858026	0.02703036	0.763851528
1	Grass/Pasture	2/7/2006	2006	Feb	2	8	2005	A	8	37.33333333	221.3333333	23.8	5.5	98959	5478109	30007183	0.018064445	0.182559922
12	Rice	2/7/2006	2006	Feb	2	8	2005	A	8	37.33333333	221.3333333	23.8	5.5	1238269	2698961	2706961	0.458794699	0.997044656
13	Row Crop	2/7/2006	2006	Feb	2	8	2005	A	8	37.33333333	221.3333333	23.8	5.5	63116	686849	908310	0.091892104	0.756183462
99	Suitable-unassigned	2/7/2006	2006	Feb	2	8	2005	A	8	37.33333333	221.3333333	23.8	5.5	147090	2101215	2770456	0.070002356	0.758436517
0	Unsuitable	2/7/2006	2006	Feb	2	8	2005	A	8	37.33333333	221.3333333	23.8	5.5	950270	5738538	78690574	0.165594442	0.072925354
100	Vineyard/Orchard	2/7/2006	2006	Feb	2	8	2005	A	8	37.33333333	221.3333333	23.8	5.5	414082	9496017	15100270	0.043605861	0.628864053
11	Alfalfa	2/25/2006	2006	Feb	2	8	2005	B	8.5	55	239	14.3	8.8	39102	1166988	3612185	0.033506771	0.323069832
3	Corn	2/25/2006	2006	Feb	2	8	2005	B	8.5	55	239	14.3	8.8	122308	710465	1740339	0.172152041	0.408233683
5	Field Crop	2/25/2006	2006	Feb	2	8	2005	B	8.5	55	239	14.3	8.8	165484	1278549	4989171	0.129431097	0.256264818
7	Grains	2/25/2006	2006	Feb	2	8	2005	B	8.5	55	239	14.3	8.8	13100	538993	1858026	0.024304583	0.290089051
1	Grass/Pasture	2/25/2006	2006	Feb	2	8	2005	B	8.5	55	239	14.3	8.8	30186	3437529	30007183	0.008781308	0.114556871
12	Rice	2/25/2006	2006	Feb	2	8	2005	B	8.5	55	239	14.3	8.8	348945	2674355	2706961	0.13047819	0.987954758
13	Row Crop	2/25/2006	2006	Feb	2	8	2005	B	8.5	55	239	14.3	8.8	18621	217197	908310	0.085733228	0.239122106
99	Suitable-unassigned	2/25/2006	2006	Feb	2	8	2005	B	8.5	55	239	14.3	8.8	63146	863936	2770456	0.073091062	0.311838917
0	Unsuitable	2/25/2006	2006	Feb	2	8	2005	B	8.5	55	239	14.3	8.8	649651	3491559	78690574	0.186063303	0.04437074
100	Vineyard/Orchard	2/25/2006	2006	Feb	2	8	2005	B	8.5	55	239	14.3	8.8	168788	3573064	15100270	0.047239008	0.236622524
11	Alfalfa	4/14/2006	2006	Apr	4	10	2005	A	10	103	287	134.95	79.5	77041	1137181	3612185	0.067747351	0.314818039
3	Corn	4/14/2006	2006	Apr	4	10	2005	A	10	103	287	134.95	79.5	154680	693646	1740339	0.222995591	0.398569474
5	Field Crop	4/14/2006	2006	Apr	4	10	2005	A	10	103	287	134.95	79.5	302537	1162282	4989171	0.260295694	0.232960947
7	Grains	4/14/2006	2006	Apr	4	10	2005	A	10	103	287	134.95	79.5	48533	516766	1858026	0.093916782	0.278126356
1	Grass/Pasture	4/14/2006	2006	Apr	4	10	2005	A	10	103	287	134.95	79.5	76058	3390555	30007183	0.022432316	0.112991446
12	Rice	4/14/2006	2006	Apr	4	10	2005	A	10	103	287	134.95	79.5	1455149	2328888	2706961	0.624825668	0.860333045
13	Row Crop	4/14/2006	2006	Apr	4	10	2005	A	10	103	287	134.95	79.5	41888	204429	908310	0.204902436	0.225065231
99	Suitable-unassigned	4/14/2006	2006	Apr	4	10	2005	A	10	103	287	134.95	79.5	128494	823769	2770456	0.155983049	0.297340582
0	Unsuitable	4/14/2006	2006	Apr	4	10	2005	A	10	103	287	134.95	79.5	665048	3276867	78690574	0.202952393	0.041642434
100	Vineyard/Orchard	4/14/2006	2006	Apr	4	10	2005	A	10	103	287	134.95	79.5	252951	3315902	15100270	0.076284221	0.219592232
11	Alfalfa	4/30/2006	2006	Apr	4	10	2005	B	10.5	119	303	84	14.3	17071	609544	3612185	0.028006182	0.168746617
3	Corn	4/30/2006	2006	Apr	4	10	2005	B	10.5	119	303	84	14.3	35949	390797	1740339	0.091988935	0.224552228
5	Field Crop	4/30/2006	2006	Apr	4	10	2005	B	10.5	119	303	84	14.3	165002	1117199	4989171	0.147692578	0.223924776
7	Grains	4/30/2006	2006	Apr	4	10	2005	B	10.5	119	303	84	14.3	11419	326321	1858026	0.034993151	0.17562779
1	Grass/Pasture	4/30/2006	2006	Apr	4	10	2005	B	10.5	119	303	84	14.3	26875	2505363	30007183	0.010726988	0.083492109
12	Rice	4/30/2006	2006	Apr	4	10	2005	B	10.5	119	303	84	14.3	194602	2601497	2706961	0.074803853	0.961039705
13	Row Crop	4/30/2006	2006	Apr	4	10	2005	B	10.5	119	303	84	14.3	14845	122599	908310	0.121085816	0.134974843
99	Suitable-unassigned	4/30/2006	2006	Apr	4	10	2005	B	10.5	119	303	84	14.3	49923	578075	2770456	0.086360766	0.208656986
0	Unsuitable	4/30/2006	2006	Apr	4	10	2005	B	10.5	119	303	84	14.3	225460	2304012	78690574	0.097855393	0.02927939
100	Vineyard/Orchard	4/30/2006	2006	Apr	4	10	2005	B	10.5	119	303	84	14.3	72280	2771034	15100270	0.026084126	0.183508904
11	Alfalfa	5/9/2006	2006	May	5	11	2005	A	11	128	312	31.4	0.5	152546	2355575	3612185	0.06475956	0.652119147
3	Corn	5/9/2006	2006	May	5	11	2005	A	11	128	312	31.4	0.5	237484	1293960	1740339	0.183532721	0.743510316
5	Field Crop	5/9/2006	2006	May	5	11	2005	A	11	128	312	31.4	0.5	134482	2695044	4989171	0.049899742	0.540178719
7	Grains	5/9/2006	2006	May	5	11	2005	A	11	128	312	31.4	0.5	49494	1115408	1858026	0.044373001	0.600318833
1	Grass/Pasture	5/9/2006	2006	May	5	11	2005	A	11	128	312	31.4	0.5	116793	3421958	30007183	0.03413046	0.114037962
12	Rice	5/9/2006	2006	May	5	11	2005	A	11	128	312	31.4	0.5	11720	47260	2706961	0.247989843	0.017458693
13	Row Crop	5/9/2006	2006	May	5	11	2005	A	11	128	312	31.4	0.5	56181	540923	908310	0.103861363	0.595526858
99	Suitable-unassigned	5/9/2006	2006	May	5	11	2005	A	11	128	312	31.4	0.5	109865	1480997	2770456	0.074183135	0.534567956
0	Unsuitable	5/9/2006	2006	May	5	11	2005	A	11	128	312	31.4	0.5	638378	3363066	78690574	0.189820241	0.042737851
100	Vineyard/Orchard	5/9/2006	2006	May	5	11	2005	A	11	128	312	31.4	0.5	369807	7194960	15100270	0.051398062	0.476478897
11	Alfalfa	5/25/2006	2006	May	5	11	2005	B	11.5	144	328	9.35	9.35	77475	1563077	3612185	0.049565696	0.432723407
3	Corn	5/25/2006	2006	May	5	11	2005	B	11.5	144	328	9.35	9.35	154192	994304	1740339	0.155075309	0.57132777
5	Field Crop	5/25/2006	2006	May	5	11	2005	B	11.5	144	328	9.35	9.35	78826	2267295	4989171	0.034766539	0.454443233
7	Grains	5/25/2006	2006	May	5	11	2005	B	11.5	144	328	9.35	9.35	54829	745743	1858026	0.073522648	0.40136306
1	Grass/Pasture	5/25/2006	2006	May	5	11	2005	B	11.5	144	328	9.35	9.35	56872	1276992	30007183	0.044535909	0.042556211
12	Rice	5/25/2006	2006	May	5	11	2005	B	11.5	144	328	9.35	9.35	5193	13988	2706961	0.371246783	0.005167418
13	Row Crop	5/25/2006	2006	May	5	11	2005	B	11.5	144	328	9.35	9.35	11645	286018	908310	0.040714221	0.314890291
99	Suitable-unassigned	5/25/2006	2006	May	5	11	2005	B	11.5	144	328	9.35	9.35	59432	1009386	2770456	0.058879358	0.3643393
0	Unsuitable	5/25/2006	2006	May	5	11	2005	B	11.5	144	328	9.35	9.35	467796	2209976	78690574	0.211674697	0.02808438
100	Vineyard/Orchard	5/25/2006	2006	May	5	11	2005	B	11.5	144	328	9.35	9.35	132060	4690542	15100270	0.028154529	0.310626366
11	Alfalfa	6/6/2006	2006	Jun	6	12	2005	A	12	156.5	339.5	9.35	0	36009	1667094	3612185	0.021599862	0.461519551
3	Corn	6/6/2006	2006	Jun	6	12	2005	A	12	156.5	339.5	9.35	0	38733	742739	1740339	0.052148871	0.426778346
5	Field Crop	6/6/2006	2006	Jun	6	12	2005	A	12	156.5	339.5	9.35	0	29248	1150682	4989171	0.02541797	0.230635911
7	Grains	6/6/2006	2006	Jun	6	12	2005	A	12	156.5	339.5	9.35	0	21382	727647	1858026	0.029385128	0.391623691
1	Grass/Pasture	6/6/2006	2006	Jun	6	12	2005	A	12	156.5	339.5	9.35	0	54730	2926608	30007183	0.01870083	0.097530248
12	Rice	6/6/2006	2006	Jun	6	12	2005	A	12	156.5	339.5	9.35	0	16294	41411	2706961	0.393470334	0.015297967
13	Row Crop	6/6/2006	2006	Jun	6	12	2005	A	12	156.5	339.5	9.35	0	5541	443489	908310	0.012494109	0.488257313
99	Suitable-unassigned	6/6/2006	2006	Jun	6	12	2005	A	12	156.5	339.5	9.35	0	31430	932340	2770456	0.033710878	0.336529438
0	Unsuitable	6/6/2006	2006	Jun	6	12	2005	A	12	156.5	339.5	9.35	0	184189	2496261	78690574	0.073785954	0.031722491
100	Vineyard/Orchard	6/6/2006	2006	Jun	6	12	2005	A	12	156.5	339.5	9.35	0	84630	5905939	15100270	0.014329643	0.391114795
11	Alfalfa	6/20/2006	2006	Jun	6	12	2005	B	12.5	170.6666667	353.6666667	0	0	88465	2339052	3612185	0.037820878	0.647544907
3	Corn	6/20/2006	2006	Jun	6	12	2005	B	12.5	170.6666667	353.6666667	0	0	95027	1217135	1740339	0.07807433	0.699366618
5	Field Crop	6/20/2006	2006	Jun	6	12	2005	B	12.5	170.6666667	353.6666667	0	0	152203	3590367	4989171	0.042392045	0.719631979
7	Grains	6/20/2006	2006	Jun	6	12	2005	B	12.5	170.6666667	353.6666667	0	0	66666	1116121	1858026	0.059730083	0.600702574
1	Grass/Pasture	6/20/2006	2006	Jun	6	12	2005	B	12.5	170.6666667	353.6666667	0	0	65061	4315711	30007183	0.015075384	0.143822597
12	Rice	6/20/2006	2006	Jun	6	12	2005	B	12.5	170.6666667	353.6666667	0	0	1153647	2675815	2706961	0.43113855	0.988494108
13	Row Crop	6/20/2006	2006	Jun	6	12	2005	B	12.5	170.6666667	353.6666667	0	0	26218	451024	908310	0.058129944	0.496552939
99	Suitable-unassigned	6/20/2006	2006	Jun	6	12	2005	B	12.5	170.6666667	353.6666667	0	0	102934	1678575	2770456	0.061322253	0.605884013
0	Unsuitable	6/20/2006	2006	Jun	6	12	2005	B	12.5	170.6666667	353.6666667	0	0	710408	4847838	78690574	0.1465412	0.061606337
100	Vineyard/Orchard	6/20/2006	2006	Jun	6	12	2005	B	12.5	170.6666667	353.6666667	0	0	158955	7530637	15100270	0.021107776	0.498708765
11	Alfalfa	7/6/2006	2006	Jul	7	1	2006	A	1	186.6666667	5.666666667	0	0	44053	2207862	3612185	0.019952787	0.611226169
3	Corn	7/6/2006	2006	Jul	7	1	2006	A	1	186.6666667	5.666666667	0	0	38950	1000521	1740339	0.038929718	0.574900063
5	Field Crop	7/6/2006	2006	Jul	7	1	2006	A	1	186.6666667	5.666666667	0	0	40154	1257777	4989171	0.031924578	0.252101401
7	Grains	7/6/2006	2006	Jul	7	1	2006	A	1	186.6666667	5.666666667	0	0	35807	863752	1858026	0.041455186	0.464876164
1	Grass/Pasture	7/6/2006	2006	Jul	7	1	2006	A	1	186.6666667	5.666666667	0	0	95811	11464054	30007183	0.008357515	0.382043659
12	Rice	7/6/2006	2006	Jul	7	1	2006	A	1	186.6666667	5.666666667	0	0	1090	35760	2706961	0.030480984	0.013210386
13	Row Crop	7/6/2006	2006	Jul	7	1	2006	A	1	186.6666667	5.666666667	0	0	9337	421836	908310	0.022134194	0.464418536
99	Suitable-unassigned	7/6/2006	2006	Jul	7	1	2006	A	1	186.6666667	5.666666667	0	0	39628	1188094	2770456	0.033354263	0.428844205
0	Unsuitable	7/6/2006	2006	Jul	7	1	2006	A	1	186.6666667	5.666666667	0	0	895831	15509096	78690574	0.057761652	0.197089629
100	Vineyard/Orchard	7/6/2006	2006	Jul	7	1	2006	A	1	186.6666667	5.666666667	0	0	173604	8912793	15100270	0.019478069	0.590240638
11	Alfalfa	7/22/2006	2006	Jul	7	1	2006	B	1.5	202.6666667	21.66666667	0	0	52320	3431388	3612185	0.015247474	0.949948023
3	Corn	7/22/2006	2006	Jul	7	1	2006	B	1.5	202.6666667	21.66666667	0	0	32182	1700299	1740339	0.018927259	0.976992988
5	Field Crop	7/22/2006	2006	Jul	7	1	2006	B	1.5	202.6666667	21.66666667	0	0	112572	4817322	4989171	0.02336817	0.9655556
7	Grains	7/22/2006	2006	Jul	7	1	2006	B	1.5	202.6666667	21.66666667	0	0	39748	1802606	1858026	0.022050298	0.970172646
1	Grass/Pasture	7/22/2006	2006	Jul	7	1	2006	B	1.5	202.6666667	21.66666667	0	0	158723	25258076	30007183	0.00628405	0.841734327
12	Rice	7/22/2006	2006	Jul	7	1	2006	B	1.5	202.6666667	21.66666667	0	0	36826	2706913	2706961	0.013604427	0.999982268
13	Row Crop	7/22/2006	2006	Jul	7	1	2006	B	1.5	202.6666667	21.66666667	0	0	17174	872979	908310	0.019672867	0.961102487
99	Suitable-unassigned	7/22/2006	2006	Jul	7	1	2006	B	1.5	202.6666667	21.66666667	0	0	61484	2635329	2770456	0.023330673	0.951225719
0	Unsuitable	7/22/2006	2006	Jul	7	1	2006	B	1.5	202.6666667	21.66666667	0	0	2299860	44199262	78690574	0.0520339	0.561684326
100	Vineyard/Orchard	7/22/2006	2006	Jul	7	1	2006	B	1.5	202.6666667	21.66666667	0	0	295421	14536409	15100270	0.020322832	0.96265888
11	Alfalfa	8/7/2006	2006	Aug	8	2	2006	A	2	218.6666667	37.66666667	0	0	43414	2580461	3612185	0.016824126	0.714376755
3	Corn	8/7/2006	2006	Aug	8	2	2006	A	2	218.6666667	37.66666667	0	0	23254	1328207	1740339	0.017507813	0.763188666
5	Field Crop	8/7/2006	2006	Aug	8	2	2006	A	2	218.6666667	37.66666667	0	0	95545	4322927	4989171	0.022101923	0.866461983
7	Grains	8/7/2006	2006	Aug	8	2	2006	A	2	218.6666667	37.66666667	0	0	28695	1515573	1858026	0.018933433	0.815689877
1	Grass/Pasture	8/7/2006	2006	Aug	8	2	2006	A	2	218.6666667	37.66666667	0	0	122592	19950975	30007183	0.006144662	0.664873307
12	Rice	8/7/2006	2006	Aug	8	2	2006	A	2	218.6666667	37.66666667	0	0	22339	2676154	2706961	0.008347427	0.988619341
13	Row Crop	8/7/2006	2006	Aug	8	2	2006	A	2	218.6666667	37.66666667	0	0	16922	656827	908310	0.025763253	0.723130869
99	Suitable-unassigned	8/7/2006	2006	Aug	8	2	2006	A	2	218.6666667	37.66666667	0	0	49438	2159038	2770456	0.022898161	0.779307811
0	Unsuitable	8/7/2006	2006	Aug	8	2	2006	A	2	218.6666667	37.66666667	0	0	1402220	35490355	78690574	0.039509889	0.451011515
100	Vineyard/Orchard	8/7/2006	2006	Aug	8	2	2006	A	2	218.6666667	37.66666667	0	0	206499	11893583	15100270	0.01736222	0.78764042
11	Alfalfa	8/23/2006	2006	Aug	8	2	2006	B	2.5	234.6666667	53.66666667	0	0	37627	1823233	3612185	0.020637516	0.504745189
3	Corn	8/23/2006	2006	Aug	8	2	2006	B	2.5	234.6666667	53.66666667	0	0	26740	1080262	1740339	0.024753254	0.620719297
5	Field Crop	8/23/2006	2006	Aug	8	2	2006	B	2.5	234.6666667	53.66666667	0	0	61201	3118068	4989171	0.019627859	0.624967154
7	Grains	8/23/2006	2006	Aug	8	2	2006	B	2.5	234.6666667	53.66666667	0	0	22700	1102963	1858026	0.020580926	0.593620864
1	Grass/Pasture	8/23/2006	2006	Aug	8	2	2006	B	2.5	234.6666667	53.66666667	0	0	71661	13271653	30007183	0.005399553	0.442282536
12	Rice	8/23/2006	2006	Aug	8	2	2006	B	2.5	234.6666667	53.66666667	0	0	194	13917	2706961	0.013939786	0.00514119
13	Row Crop	8/23/2006	2006	Aug	8	2	2006	B	2.5	234.6666667	53.66666667	0	0	18130	515761	908310	0.035151941	0.567824862
99	Suitable-unassigned	8/23/2006	2006	Aug	8	2	2006	B	2.5	234.6666667	53.66666667	0	0	38757	1462093	2770456	0.02650789	0.52774453
0	Unsuitable	8/23/2006	2006	Aug	8	2	2006	B	2.5	234.6666667	53.66666667	0	0	659185	17075522	78690574	0.038604091	0.216995774
100	Vineyard/Orchard	8/23/2006	2006	Aug	8	2	2006	B	2.5	234.6666667	53.66666667	0	0	149483	8916230	15100270	0.01676527	0.59046825
11	Alfalfa	9/8/2006	2006	Sep	9	3	2006	A	3	250.6666667	69.66666667	0	0	50554	2325658	3612185	0.021737504	0.643836902
3	Corn	9/8/2006	2006	Sep	9	3	2006	A	3	250.6666667	69.66666667	0	0	36410	1212845	1740339	0.030020324	0.696901581
5	Field Crop	9/8/2006	2006	Sep	9	3	2006	A	3	250.6666667	69.66666667	0	0	100173	4206432	4989171	0.023814244	0.843112413
7	Grains	9/8/2006	2006	Sep	9	3	2006	A	3	250.6666667	69.66666667	0	0	29737	1404180	1858026	0.021177484	0.755737541
1	Grass/Pasture	9/8/2006	2006	Sep	9	3	2006	A	3	250.6666667	69.66666667	0	0	98266	16839298	30007183	0.005835516	0.561175569
12	Rice	9/8/2006	2006	Sep	9	3	2006	A	3	250.6666667	69.66666667	0	0	20563	2670825	2706961	0.007699119	0.986650713
13	Row Crop	9/8/2006	2006	Sep	9	3	2006	A	3	250.6666667	69.66666667	0	0	22239	653559	908310	0.034027532	0.719532979
99	Suitable-unassigned	9/8/2006	2006	Sep	9	3	2006	A	3	250.6666667	69.66666667	0	0	52865	2008443	2770456	0.026321384	0.724950333
0	Unsuitable	9/8/2006	2006	Sep	9	3	2006	A	3	250.6666667	69.66666667	0	0	1320784	27871385	78690574	0.047388531	0.354189626
100	Vineyard/Orchard	9/8/2006	2006	Sep	9	3	2006	A	3	250.6666667	69.66666667	0	0	194362	11069373	15100270	0.017558537	0.733057952
11	Alfalfa	9/24/2006	2006	Sep	9	3	2006	B	3.5	266.6666667	85.66666667	0	0	79479	1881587	3612185	0.042240407	0.520899954
3	Corn	9/24/2006	2006	Sep	9	3	2006	B	3.5	266.6666667	85.66666667	0	0	41562	878950	1740339	0.047285966	0.505045281
5	Field Crop	9/24/2006	2006	Sep	9	3	2006	B	3.5	266.6666667	85.66666667	0	0	98984	3289737	4989171	0.030088727	0.659375475
7	Grains	9/24/2006	2006	Sep	9	3	2006	B	3.5	266.6666667	85.66666667	0	0	37162	1028445	1858026	0.036134164	0.553514859
1	Grass/Pasture	9/24/2006	2006	Sep	9	3	2006	B	3.5	266.6666667	85.66666667	0	0	113502	12428849	30007183	0.009132141	0.414195794
12	Rice	9/24/2006	2006	Sep	9	3	2006	B	3.5	266.6666667	85.66666667	0	0	32552	905575	2706961	0.035946222	0.334535666
13	Row Crop	9/24/2006	2006	Sep	9	3	2006	B	3.5	266.6666667	85.66666667	0	0	25405	470770	908310	0.053964781	0.518292213
99	Suitable-unassigned	9/24/2006	2006	Sep	9	3	2006	B	3.5	266.6666667	85.66666667	0	0	64855	1550627	2770456	0.041825017	0.559701002
0	Unsuitable	9/24/2006	2006	Sep	9	3	2006	B	3.5	266.6666667	85.66666667	0	0	844436	18642832	78690574	0.045295479	0.236913153
100	Vineyard/Orchard	9/24/2006	2006	Sep	9	3	2006	B	3.5	266.6666667	85.66666667	0	0	206588	9278039	15100270	0.022266343	0.614428682
11	Alfalfa	10/10/2006	2006	Oct	10	4	2006	A	4	282.6666667	101.6666667	1.5	1.5	72370	3009086	3612185	0.024050492	0.833037621
3	Corn	10/10/2006	2006	Oct	10	4	2006	A	4	282.6666667	101.6666667	1.5	1.5	64422	1492335	1740339	0.043168592	0.857496729
5	Field Crop	10/10/2006	2006	Oct	10	4	2006	A	4	282.6666667	101.6666667	1.5	1.5	97769	4291629	4989171	0.022781326	0.860188797
7	Grains	10/10/2006	2006	Oct	10	4	2006	A	4	282.6666667	101.6666667	1.5	1.5	36769	1490102	1858026	0.024675492	0.801981242
1	Grass/Pasture	10/10/2006	2006	Oct	10	4	2006	A	4	282.6666667	101.6666667	1.5	1.5	159892	16804494	30007183	0.009514836	0.560015714
12	Rice	10/10/2006	2006	Oct	10	4	2006	A	4	282.6666667	101.6666667	1.5	1.5	48653	2582313	2706961	0.018840861	0.953952791
13	Row Crop	10/10/2006	2006	Oct	10	4	2006	A	4	282.6666667	101.6666667	1.5	1.5	21154	639396	908310	0.033084348	0.703940285
99	Suitable-unassigned	10/10/2006	2006	Oct	10	4	2006	A	4	282.6666667	101.6666667	1.5	1.5	63011	2233534	2770456	0.028211346	0.806197247
0	Unsuitable	10/10/2006	2006	Oct	10	4	2006	A	4	282.6666667	101.6666667	1.5	1.5	1632143	23956392	78690574	0.06812975	0.304437886
100	Vineyard/Orchard	10/10/2006	2006	Oct	10	4	2006	A	4	282.6666667	101.6666667	1.5	1.5	186059	11829733	15100270	0.015728081	0.783412018
11	Alfalfa	10/26/2006	2006	Oct	10	4	2006	B	4.5	298.6666667	117.6666667	1.5	0	73791	2713668	3612185	0.027192346	0.751253881
3	Corn	10/26/2006	2006	Oct	10	4	2006	B	4.5	298.6666667	117.6666667	1.5	0	65938	1474230	1740339	0.044727078	0.847093583
5	Field Crop	10/26/2006	2006	Oct	10	4	2006	B	4.5	298.6666667	117.6666667	1.5	0	54326	3343973	4989171	0.016245945	0.670246219
7	Grains	10/26/2006	2006	Oct	10	4	2006	B	4.5	298.6666667	117.6666667	1.5	0	26733	1389293	1858026	0.019242161	0.747725274
1	Grass/Pasture	10/26/2006	2006	Oct	10	4	2006	B	4.5	298.6666667	117.6666667	1.5	0	165600	16548227	30007183	0.010007114	0.551475525
12	Rice	10/26/2006	2006	Oct	10	4	2006	B	4.5	298.6666667	117.6666667	1.5	0	1078	44787	2706961	0.024069484	0.016545122
13	Row Crop	10/26/2006	2006	Oct	10	4	2006	B	4.5	298.6666667	117.6666667	1.5	0	16495	739105	908310	0.022317533	0.813714481
99	Suitable-unassigned	10/26/2006	2006	Oct	10	4	2006	B	4.5	298.6666667	117.6666667	1.5	0	54783	1881922	2770456	0.029110133	0.6792824
0	Unsuitable	10/26/2006	2006	Oct	10	4	2006	B	4.5	298.6666667	117.6666667	1.5	0	1261844	17537669	78690574	0.071950497	0.222868739
100	Vineyard/Orchard	10/26/2006	2006	Oct	10	4	2006	B	4.5	298.6666667	117.6666667	1.5	0	148756	11021775	15100270	0.013496556	0.729905823
11	Alfalfa	11/9/2006	2006	Nov	11	5	2006	A	5	312	131	9.1	9.1	36219	2286321	3612185	0.015841608	0.632946818
3	Corn	11/9/2006	2006	Nov	11	5	2006	A	5	312	131	9.1	9.1	57485	1186148	1740339	0.048463598	0.681561466
5	Field Crop	11/9/2006	2006	Nov	11	5	2006	A	5	312	131	9.1	9.1	146757	3576280	4989171	0.041036216	0.716808464
7	Grains	11/9/2006	2006	Nov	11	5	2006	A	5	312	131	9.1	9.1	27493	1194287	1858026	0.02302043	0.642771953
1	Grass/Pasture	11/9/2006	2006	Nov	11	5	2006	A	5	312	131	9.1	9.1	43754	4218129	30007183	0.010372845	0.140570643
12	Rice	11/9/2006	2006	Nov	11	5	2006	A	5	312	131	9.1	9.1	648982	2640401	2706961	0.245789181	0.975411541
13	Row Crop	11/9/2006	2006	Nov	11	5	2006	A	5	312	131	9.1	9.1	8344	440744	908310	0.018931625	0.485235217
99	Suitable-unassigned	11/9/2006	2006	Nov	11	5	2006	A	5	312	131	9.1	9.1	51013	1667090	2770456	0.030600028	0.601738486
0	Unsuitable	11/9/2006	2006	Nov	11	5	2006	A	5	312	131	9.1	9.1	619945	4763395	78690574	0.13014772	0.060533235
100	Vineyard/Orchard	11/9/2006	2006	Nov	11	5	2006	A	5	312	131	9.1	9.1	96419	7470589	15100270	0.012906479	0.494732147
11	Alfalfa	11/22/2006	2006	Nov	11	5	2006	B	5.5	325.3333333	144.3333333	19.15	10.3	9569	2298284	3612185	0.004163541	0.636258663
3	Corn	11/22/2006	2006	Nov	11	5	2006	B	5.5	325.3333333	144.3333333	19.15	10.3	36743	1195753	1740339	0.030727918	0.687080506
5	Field Crop	11/22/2006	2006	Nov	11	5	2006	B	5.5	325.3333333	144.3333333	19.15	10.3	94713	3626312	4989171	0.026118271	0.726836583
7	Grains	11/22/2006	2006	Nov	11	5	2006	B	5.5	325.3333333	144.3333333	19.15	10.3	4782	1181802	1858026	0.004046363	0.636052456
1	Grass/Pasture	11/22/2006	2006	Nov	11	5	2006	B	5.5	325.3333333	144.3333333	19.15	10.3	12822	4251121	30007183	0.003016146	0.141670113
12	Rice	11/22/2006	2006	Nov	11	5	2006	B	5.5	325.3333333	144.3333333	19.15	10.3	921336	2675790	2706961	0.344322985	0.988484873
13	Row Crop	11/22/2006	2006	Nov	11	5	2006	B	5.5	325.3333333	144.3333333	19.15	10.3	2410	437249	908310	0.005511734	0.481387412
99	Suitable-unassigned	11/22/2006	2006	Nov	11	5	2006	B	5.5	325.3333333	144.3333333	19.15	10.3	25809	1674942	2770456	0.015408892	0.604572677
0	Unsuitable	11/22/2006	2006	Nov	11	5	2006	B	5.5	325.3333333	144.3333333	19.15	10.3	498798	4810429	78690574	0.10369096	0.061130943
100	Vineyard/Orchard	11/22/2006	2006	Nov	11	5	2006	B	5.5	325.3333333	144.3333333	19.15	10.3	27230	7486939	15100270	0.003637	0.495814909
11	Alfalfa	12/3/2006	2006	Dec	12	6	2006	A	6	336	155	12.75	2.7	10852	1526791	3612185	0.007107718	0.422677964
3	Corn	12/3/2006	2006	Dec	12	6	2006	A	6	336	155	12.75	2.7	42774	855489	1740339	0.049999474	0.491564574
5	Field Crop	12/3/2006	2006	Dec	12	6	2006	A	6	336	155	12.75	2.7	5599	606871	4989171	0.009226013	0.121637643
7	Grains	12/3/2006	2006	Dec	12	6	2006	A	6	336	155	12.75	2.7	4421	621202	1858026	0.007116848	0.334334396
1	Grass/Pasture	12/3/2006	2006	Dec	12	6	2006	A	6	336	155	12.75	2.7	21610	2689573	30007183	0.008034733	0.089630973
12	Rice	12/3/2006	2006	Dec	12	6	2006	A	6	336	155	12.75	2.7	5726	48433	2706961	0.118225177	0.01789202
13	Row Crop	12/3/2006	2006	Dec	12	6	2006	A	6	336	155	12.75	2.7	3236	371699	908310	0.008705969	0.40922042
99	Suitable-unassigned	12/3/2006	2006	Dec	12	6	2006	A	6	336	155	12.75	2.7	18455	790215	2770456	0.023354404	0.285229219
0	Unsuitable	12/3/2006	2006	Dec	12	6	2006	A	6	336	155	12.75	2.7	200016	2259535	78690574	0.088520868	0.028714176
100	Vineyard/Orchard	12/3/2006	2006	Dec	12	6	2006	A	6	336	155	12.75	2.7	56237	5108308	15100270	0.011008929	0.338292494
11	Alfalfa	12/19/2006	2006	Dec	12	6	2006	B	6.5	352	171	32.2	29.65	2005	1536496	3612185	0.001304917	0.425364703
3	Corn	12/19/2006	2006	Dec	12	6	2006	B	6.5	352	171	32.2	29.65	9090	886377	1740339	0.01025523	0.509312841
5	Field Crop	12/19/2006	2006	Dec	12	6	2006	B	6.5	352	171	32.2	29.65	2168	611944	4989171	0.003542808	0.122654445
7	Grains	12/19/2006	2006	Dec	12	6	2006	B	6.5	352	171	32.2	29.65	1086	625743	1858026	0.001735537	0.336778387
1	Grass/Pasture	12/19/2006	2006	Dec	12	6	2006	B	6.5	352	171	32.2	29.65	7041	2693092	30007183	0.002614467	0.089748245
12	Rice	12/19/2006	2006	Dec	12	6	2006	B	6.5	352	171	32.2	29.65	3634	48439	2706961	0.075022193	0.017894236
13	Row Crop	12/19/2006	2006	Dec	12	6	2006	B	6.5	352	171	32.2	29.65	1115	372006	908310	0.002997263	0.409558411
99	Suitable-unassigned	12/19/2006	2006	Dec	12	6	2006	B	6.5	352	171	32.2	29.65	6488	795907	2770456	0.008151706	0.287283754
0	Unsuitable	12/19/2006	2006	Dec	12	6	2006	B	6.5	352	171	32.2	29.65	100064	2272183	78690574	0.044038706	0.028874907
100	Vineyard/Orchard	12/19/2006	2006	Dec	12	6	2006	B	6.5	352	171	32.2	29.65	9676	5112199	15100270	0.001892728	0.338550172
11	Alfalfa	1/8/2007	2007	Jan	1	7	2006	A	7	7.5	191.5	33.6	13.1	27168	2202998	3612185	0.012332285	0.609879616
3	Corn	1/8/2007	2007	Jan	1	7	2006	A	7	7.5	191.5	33.6	13.1	86532	1154800	1740339	0.074932456	0.663548883
5	Field Crop	1/8/2007	2007	Jan	1	7	2006	A	7	7.5	191.5	33.6	13.1	35716	2701875	4989171	0.013218968	0.541547884
7	Grains	1/8/2007	2007	Jan	1	7	2006	A	7	7.5	191.5	33.6	13.1	13101	1007705	1858026	0.013000829	0.542352475
1	Grass/Pasture	1/8/2007	2007	Jan	1	7	2006	A	7	7.5	191.5	33.6	13.1	37702	3041787	30007183	0.012394688	0.101368629
12	Rice	1/8/2007	2007	Jan	1	7	2006	A	7	7.5	191.5	33.6	13.1	11520	39675	2706961	0.290359168	0.014656657
13	Row Crop	1/8/2007	2007	Jan	1	7	2006	A	7	7.5	191.5	33.6	13.1	6702	466329	908310	0.014371828	0.513402913
99	Suitable-unassigned	1/8/2007	2007	Jan	1	7	2006	A	7	7.5	191.5	33.6	13.1	33698	1362595	2770456	0.024730753	0.491830587
0	Unsuitable	1/8/2007	2007	Jan	1	7	2006	A	7	7.5	191.5	33.6	13.1	283491	2824713	78690574	0.100360992	0.035896459
100	Vineyard/Orchard	1/8/2007	2007	Jan	1	7	2006	A	7	7.5	191.5	33.6	13.1	169495	7023151	15100270	0.024133754	0.465101021
11	Alfalfa	1/23/2007	2007	Jan	1	7	2006	B	7.5	22.5	206.5	13.1	0	33291	2149735	3612185	0.015486095	0.595134247
3	Corn	1/23/2007	2007	Jan	1	7	2006	B	7.5	22.5	206.5	13.1	0	60369	962994	1740339	0.062688864	0.553337022
5	Field Crop	1/23/2007	2007	Jan	1	7	2006	B	7.5	22.5	206.5	13.1	0	221064	1779360	4989171	0.124237928	0.35664442
7	Grains	1/23/2007	2007	Jan	1	7	2006	B	7.5	22.5	206.5	13.1	0	16619	912754	1858026	0.018207535	0.491249315
1	Grass/Pasture	1/23/2007	2007	Jan	1	7	2006	B	7.5	22.5	206.5	13.1	0	71344	5187951	30007183	0.013751865	0.172890304
12	Rice	1/23/2007	2007	Jan	1	7	2006	B	7.5	22.5	206.5	13.1	0	1248098	2706777	2706961	0.461101155	0.999932027
13	Row Crop	1/23/2007	2007	Jan	1	7	2006	B	7.5	22.5	206.5	13.1	0	16786	492130	908310	0.034108874	0.541808413
99	Suitable-unassigned	1/23/2007	2007	Jan	1	7	2006	B	7.5	22.5	206.5	13.1	0	81438	1366817	2770456	0.059582226	0.493354524
0	Unsuitable	1/23/2007	2007	Jan	1	7	2006	B	7.5	22.5	206.5	13.1	0	618796	4611214	78690574	0.134193729	0.058599318
100	Vineyard/Orchard	1/23/2007	2007	Jan	1	7	2006	B	7.5	22.5	206.5	13.1	0	404864	7280336	15100270	0.05561062	0.482132836
11	Alfalfa	2/8/2007	2007	Feb	2	8	2006	A	8	38.5	222.5	16.15	16.15	6275	463425	3612185	0.013540487	0.128294924
3	Corn	2/8/2007	2007	Feb	2	8	2006	A	8	38.5	222.5	16.15	16.15	667	93867	1740339	0.007105799	0.053936043
5	Field Crop	2/8/2007	2007	Feb	2	8	2006	A	8	38.5	222.5	16.15	16.15	4636	322316	4989171	0.0143834	0.064603117
7	Grains	2/8/2007	2007	Feb	2	8	2006	A	8	38.5	222.5	16.15	16.15	1348	172977	1858026	0.007792944	0.09309719
1	Grass/Pasture	2/8/2007	2007	Feb	2	8	2006	A	8	38.5	222.5	16.15	16.15	2343	632422	30007183	0.003704805	0.021075687
12	Rice	2/8/2007	2007	Feb	2	8	2006	A	8	38.5	222.5	16.15	16.15	46	8209	2706961	0.005603606	0.003032552
13	Row Crop	2/8/2007	2007	Feb	2	8	2006	A	8	38.5	222.5	16.15	16.15	2400	152799	908310	0.015706909	0.168223404
99	Suitable-unassigned	2/8/2007	2007	Feb	2	8	2006	A	8	38.5	222.5	16.15	16.15	3599	209621	2770456	0.017169081	0.075662996
0	Unsuitable	2/8/2007	2007	Feb	2	8	2006	A	8	38.5	222.5	16.15	16.15	23266	463577	78690574	0.050187995	0.005891138
100	Vineyard/Orchard	2/8/2007	2007	Feb	2	8	2006	A	8	38.5	222.5	16.15	16.15	54059	1996931	15100270	0.027071041	0.132244721
11	Alfalfa	2/21/2007	2007	Feb	2	8	2006	B	8.5	51	235	44.65	38.3	33396	1463807	3612185	0.022814483	0.405241426
3	Corn	2/21/2007	2007	Feb	2	8	2006	B	8.5	51	235	44.65	38.3	117497	810215	1740339	0.145019532	0.465550103
5	Field Crop	2/21/2007	2007	Feb	2	8	2006	B	8.5	51	235	44.65	38.3	8053	584590	4989171	0.013775467	0.117171771
7	Grains	2/21/2007	2007	Feb	2	8	2006	B	8.5	51	235	44.65	38.3	12529	548887	1858026	0.022826192	0.295414058
1	Grass/Pasture	2/21/2007	2007	Feb	2	8	2006	B	8.5	51	235	44.65	38.3	19744	2027742	30007183	0.009736939	0.06757522
12	Rice	2/21/2007	2007	Feb	2	8	2006	B	8.5	51	235	44.65	38.3	10219	47068	2706961	0.217111413	0.017387764
13	Row Crop	2/21/2007	2007	Feb	2	8	2006	B	8.5	51	235	44.65	38.3	10069	357232	908310	0.028186165	0.393293039
99	Suitable-unassigned	2/21/2007	2007	Feb	2	8	2006	B	8.5	51	235	44.65	38.3	32920	734947	2770456	0.044792346	0.265280156
0	Unsuitable	2/21/2007	2007	Feb	2	8	2006	B	8.5	51	235	44.65	38.3	250612	2031718	78690574	0.123349796	0.025819077
100	Vineyard/Orchard	2/21/2007	2007	Feb	2	8	2006	B	8.5	51	235	44.65	38.3	100967	4571550	15100270	0.022085945	0.302746242
11	Alfalfa	3/9/2007	2007	Mar	3	9	2006	A	9	67	251	63.55	21.5	68567	2597783	3612185	0.026394429	0.719172191
3	Corn	3/9/2007	2007	Mar	3	9	2006	A	9	67	251	63.55	21.5	188618	1191924	1740339	0.158246667	0.68488036
5	Field Crop	3/9/2007	2007	Mar	3	9	2006	A	9	67	251	63.55	21.5	167428	3209886	4989171	0.052160108	0.643370612
7	Grains	3/9/2007	2007	Mar	3	9	2006	A	9	67	251	63.55	21.5	24190	1221724	1858026	0.019799889	0.6575387
1	Grass/Pasture	3/9/2007	2007	Mar	3	9	2006	A	9	67	251	63.55	21.5	58801	5746004	30007183	0.010233373	0.191487618
12	Rice	3/9/2007	2007	Mar	3	9	2006	A	9	67	251	63.55	21.5	442849	2706794	2706961	0.163606466	0.999938307
13	Row Crop	3/9/2007	2007	Mar	3	9	2006	A	9	67	251	63.55	21.5	40349	581312	908310	0.069410231	0.639992954
99	Suitable-unassigned	3/9/2007	2007	Mar	3	9	2006	A	9	67	251	63.55	21.5	95492	1779529	2770456	0.05366139	0.642323502
0	Unsuitable	3/9/2007	2007	Mar	3	9	2006	A	9	67	251	63.55	21.5	773213	5432930	78690574	0.142319706	0.069041687
100	Vineyard/Orchard	3/9/2007	2007	Mar	3	9	2006	A	9	67	251	63.55	21.5	265167	8399054	15100270	0.031571056	0.556218796
11	Alfalfa	3/25/2007	2007	Mar	3	9	2006	B	9.5	83	267	25.05	6.85	71484	3176471	3612185	0.022504219	0.87937661
3	Corn	3/25/2007	2007	Mar	3	9	2006	B	9.5	83	267	25.05	6.85	200218	1559884	1740339	0.128354416	0.896310431
5	Field Crop	3/25/2007	2007	Mar	3	9	2006	B	9.5	83	267	25.05	6.85	129752	3981633	4989171	0.032587634	0.798055028
7	Grains	3/25/2007	2007	Mar	3	9	2006	B	9.5	83	267	25.05	6.85	26760	1430995	1858026	0.018700275	0.770169524
1	Grass/Pasture	3/25/2007	2007	Mar	3	9	2006	B	9.5	83	267	25.05	6.85	53992	5864979	30007183	0.00920583	0.195452502
12	Rice	3/25/2007	2007	Mar	3	9	2006	B	9.5	83	267	25.05	6.85	259581	2695091	2706961	0.096316228	0.995615009
13	Row Crop	3/25/2007	2007	Mar	3	9	2006	B	9.5	83	267	25.05	6.85	35150	688632	908310	0.051043228	0.758146448
99	Suitable-unassigned	3/25/2007	2007	Mar	3	9	2006	B	9.5	83	267	25.05	6.85	85155	2141306	2770456	0.039767787	0.77290742
0	Unsuitable	3/25/2007	2007	Mar	3	9	2006	B	9.5	83	267	25.05	6.85	733731	5867153	78690574	0.125057417	0.074559794
100	Vineyard/Orchard	3/25/2007	2007	Mar	3	9	2006	B	9.5	83	267	25.05	6.85	382001	9706528	15100270	0.039355061	0.64280493
11	Alfalfa	4/6/2007	2007	Apr	4	10	2006	A	10	95.5	279.5	16.75	9.75	17202	1775789	3612185	0.009686962	0.491610756
3	Corn	4/6/2007	2007	Apr	4	10	2006	A	10	95.5	279.5	16.75	9.75	13998	925914	1740339	0.015118035	0.532030828
5	Field Crop	4/6/2007	2007	Apr	4	10	2006	A	10	95.5	279.5	16.75	9.75	18617	2089254	4989171	0.008910836	0.418757746
7	Grains	4/6/2007	2007	Apr	4	10	2006	A	10	95.5	279.5	16.75	9.75	4042	846046	1858026	0.004777518	0.455346696
1	Grass/Pasture	4/6/2007	2007	Apr	4	10	2006	A	10	95.5	279.5	16.75	9.75	16284	2297698	30007183	0.007087093	0.0765716
12	Rice	4/6/2007	2007	Apr	4	10	2006	A	10	95.5	279.5	16.75	9.75	3751	42908	2706961	0.087419595	0.015850986
13	Row Crop	4/6/2007	2007	Apr	4	10	2006	A	10	95.5	279.5	16.75	9.75	9091	490531	908310	0.018532978	0.540048001
99	Suitable-unassigned	4/6/2007	2007	Apr	4	10	2006	A	10	95.5	279.5	16.75	9.75	16228	1127630	2770456	0.014391245	0.407019639
0	Unsuitable	4/6/2007	2007	Apr	4	10	2006	A	10	95.5	279.5	16.75	9.75	206066	2590902	78690574	0.079534463	0.032925189
100	Vineyard/Orchard	4/6/2007	2007	Apr	4	10	2006	A	10	95.5	279.5	16.75	9.75	62076	5983250	15100270	0.010374963	0.396234637
11	Alfalfa	4/20/2007	2007	Apr	4	10	2006	B	10.5	109.6666667	292.6666667	21.05	11.3	30570	2642395	3612185	0.01156905	0.73152261
3	Corn	4/20/2007	2007	Apr	4	10	2006	B	10.5	109.6666667	292.6666667	21.05	11.3	76946	1189186	1740339	0.064704764	0.683307103
5	Field Crop	4/20/2007	2007	Apr	4	10	2006	B	10.5	109.6666667	292.6666667	21.05	11.3	81471	3017477	4989171	0.026999709	0.604805287
7	Grains	4/20/2007	2007	Apr	4	10	2006	B	10.5	109.6666667	292.6666667	21.05	11.3	14890	1222089	1858026	0.012184055	0.657735145
1	Grass/Pasture	4/20/2007	2007	Apr	4	10	2006	B	10.5	109.6666667	292.6666667	21.05	11.3	17235	5299278	30007183	0.00325233	0.176600316
12	Rice	4/20/2007	2007	Apr	4	10	2006	B	10.5	109.6666667	292.6666667	21.05	11.3	211928	2706777	2706961	0.078295331	0.999932027
13	Row Crop	4/20/2007	2007	Apr	4	10	2006	B	10.5	109.6666667	292.6666667	21.05	11.3	18236	630969	908310	0.028901578	0.694662615
99	Suitable-unassigned	4/20/2007	2007	Apr	4	10	2006	B	10.5	109.6666667	292.6666667	21.05	11.3	44869	1741224	2770456	0.025768655	0.628497258
0	Unsuitable	4/20/2007	2007	Apr	4	10	2006	B	10.5	109.6666667	292.6666667	21.05	11.3	376181	5114504	78690574	0.073551805	0.064995129
100	Vineyard/Orchard	4/20/2007	2007	Apr	4	10	2006	B	10.5	109.6666667	292.6666667	21.05	11.3	99788	8711714	15100270	0.011454462	0.576924386
11	Alfalfa	5/22/2007	2007	May	5	11	2006	B	11.5	141.6666667	325.6666667	5.6	0	63164	3196196	3612185	0.019762242	0.884837294
3	Corn	5/22/2007	2007	May	5	11	2006	B	11.5	141.6666667	325.6666667	5.6	0	108037	1569707	1740339	0.06882622	0.901954734
5	Field Crop	5/22/2007	2007	May	5	11	2006	B	11.5	141.6666667	325.6666667	5.6	0	115930	4096439	4989171	0.02830019	0.821066065
7	Grains	5/22/2007	2007	May	5	11	2006	B	11.5	141.6666667	325.6666667	5.6	0	39848	1511363	1858026	0.026365605	0.813424032
1	Grass/Pasture	5/22/2007	2007	May	5	11	2006	B	11.5	141.6666667	325.6666667	5.6	0	32711	5833703	30007183	0.005607245	0.194410218
12	Rice	5/22/2007	2007	May	5	11	2006	B	11.5	141.6666667	325.6666667	5.6	0	1850861	2706861	2706961	0.683766547	0.999963058
13	Row Crop	5/22/2007	2007	May	5	11	2006	B	11.5	141.6666667	325.6666667	5.6	0	17262	701423	908310	0.024609971	0.772228644
99	Suitable-unassigned	5/22/2007	2007	May	5	11	2006	B	11.5	141.6666667	325.6666667	5.6	0	79082	2165760	2770456	0.036514665	0.781734126
0	Unsuitable	5/22/2007	2007	May	5	11	2006	B	11.5	141.6666667	325.6666667	5.6	0	565930	5787614	78690574	0.097782955	0.073549012
100	Vineyard/Orchard	5/22/2007	2007	May	5	11	2006	B	11.5	141.6666667	325.6666667	5.6	0	116718	9784950	15100270	0.011928318	0.647998347
11	Alfalfa	6/23/2007	2007	Jun	6	12	2006	B	12.5	173.6666667	356.6666667	0	0	20508	1595182	3612185	0.012856213	0.441611379
3	Corn	6/23/2007	2007	Jun	6	12	2006	B	12.5	173.6666667	356.6666667	0	0	26562	993706	1740339	0.02673024	0.570984159
5	Field Crop	6/23/2007	2007	Jun	6	12	2006	B	12.5	173.6666667	356.6666667	0	0	12310	2398835	4989171	0.005131658	0.480808335
7	Grains	6/23/2007	2007	Jun	6	12	2006	B	12.5	173.6666667	356.6666667	0	0	18899	792984	1858026	0.023832763	0.42678843
1	Grass/Pasture	6/23/2007	2007	Jun	6	12	2006	B	12.5	173.6666667	356.6666667	0	0	7870	1304740	30007183	0.006031853	0.043480923
12	Rice	6/23/2007	2007	Jun	6	12	2006	B	12.5	173.6666667	356.6666667	0	0	2224	13990	2706961	0.158970693	0.005168157
13	Row Crop	6/23/2007	2007	Jun	6	12	2006	B	12.5	173.6666667	356.6666667	0	0	2644	303214	908310	0.008719914	0.333822153
99	Suitable-unassigned	6/23/2007	2007	Jun	6	12	2006	B	12.5	173.6666667	356.6666667	0	0	16806	1034842	2770456	0.01624016	0.373527679
0	Unsuitable	6/23/2007	2007	Jun	6	12	2006	B	12.5	173.6666667	356.6666667	0	0	386481	2281017	78690574	0.169433634	0.028987169
100	Vineyard/Orchard	6/23/2007	2007	Jun	6	12	2006	B	12.5	173.6666667	356.6666667	0	0	41002	4870970	15100270	0.008417625	0.322575027
11	Alfalfa	7/9/2007	2007	Jul	7	1	2007	A	1	189.6666667	8.666666667	0	0	28175	2555330	3612185	0.011025973	0.70741947
3	Corn	7/9/2007	2007	Jul	7	1	2007	A	1	189.6666667	8.666666667	0	0	21447	1320913	1740339	0.016236497	0.758997529
5	Field Crop	7/9/2007	2007	Jul	7	1	2007	A	1	189.6666667	8.666666667	0	0	77756	4281609	4989171	0.018160463	0.858180447
7	Grains	7/9/2007	2007	Jul	7	1	2007	A	1	189.6666667	8.666666667	0	0	30469	1470869	1858026	0.020714965	0.791629934
1	Grass/Pasture	7/9/2007	2007	Jul	7	1	2007	A	1	189.6666667	8.666666667	0	0	43894	19771942	30007183	0.002220015	0.658906969
12	Rice	7/9/2007	2007	Jul	7	1	2007	A	1	189.6666667	8.666666667	0	0	52191	2676154	2706961	0.019502241	0.988619341
13	Row Crop	7/9/2007	2007	Jul	7	1	2007	A	1	189.6666667	8.666666667	0	0	11756	648117	908310	0.0181387	0.713541632
99	Suitable-unassigned	7/9/2007	2007	Jul	7	1	2007	A	1	189.6666667	8.666666667	0	0	40146	2123375	2770456	0.018906693	0.766435201
0	Unsuitable	7/9/2007	2007	Jul	7	1	2007	A	1	189.6666667	8.666666667	0	0	1344633	35048602	78690574	0.038364811	0.445397717
100	Vineyard/Orchard	7/9/2007	2007	Jul	7	1	2007	A	1	189.6666667	8.666666667	0	0	109436	11896294	15100270	0.009199167	0.787819953
11	Alfalfa	7/25/2007	2007	Jul	7	1	2007	B	1.5	205.6666667	24.66666667	0	0	49274	3256932	3612185	0.015128962	0.901651493
3	Corn	7/25/2007	2007	Jul	7	1	2007	B	1.5	205.6666667	24.66666667	0	0	40185	1615441	1740339	0.02487556	0.928233522
5	Field Crop	7/25/2007	2007	Jul	7	1	2007	B	1.5	205.6666667	24.66666667	0	0	87467	3312188	4989171	0.026407619	0.663875421
7	Grains	7/25/2007	2007	Jul	7	1	2007	B	1.5	205.6666667	24.66666667	0	0	39439	1579360	1858026	0.024971507	0.850020398
1	Grass/Pasture	7/25/2007	2007	Jul	7	1	2007	B	1.5	205.6666667	24.66666667	0	0	95772	24116960	30007183	0.003971147	0.803706233
12	Rice	7/25/2007	2007	Jul	7	1	2007	B	1.5	205.6666667	24.66666667	0	0	25652	2706913	2706961	0.009476477	0.999982268
13	Row Crop	7/25/2007	2007	Jul	7	1	2007	B	1.5	205.6666667	24.66666667	0	0	10638	854102	908310	0.012455187	0.940319935
99	Suitable-unassigned	7/25/2007	2007	Jul	7	1	2007	B	1.5	205.6666667	24.66666667	0	0	53847	2281163	2770456	0.023605065	0.823389002
0	Unsuitable	7/25/2007	2007	Jul	7	1	2007	B	1.5	205.6666667	24.66666667	0	0	2098439	43040326	78690574	0.048755184	0.546956564
100	Vineyard/Orchard	7/25/2007	2007	Jul	7	1	2007	B	1.5	205.6666667	24.66666667	0	0	217872	13081668	15100270	0.016654757	0.866320139
11	Alfalfa	8/10/2007	2007	Aug	8	2	2007	A	2	221.6666667	40.66666667	0	0	24540	2653133	3612185	0.009249442	0.734495326
3	Corn	8/10/2007	2007	Aug	8	2	2007	A	2	221.6666667	40.66666667	0	0	13464	1129645	1740339	0.011918789	0.649094803
5	Field Crop	8/10/2007	2007	Aug	8	2	2007	A	2	221.6666667	40.66666667	0	0	19430	3408801	4989171	0.005699951	0.683239961
7	Grains	8/10/2007	2007	Aug	8	2	2007	A	2	221.6666667	40.66666667	0	0	12164	1300188	1858026	0.00935557	0.699768464
1	Grass/Pasture	8/10/2007	2007	Aug	8	2	2007	A	2	221.6666667	40.66666667	0	0	26014	15296423	30007183	0.001700659	0.509758713
12	Rice	8/10/2007	2007	Aug	8	2	2007	A	2	221.6666667	40.66666667	0	0	48	35760	2706961	0.001342282	0.013210386
13	Row Crop	8/10/2007	2007	Aug	8	2	2007	A	2	221.6666667	40.66666667	0	0	7794	681250	908310	0.011440734	0.750019267
99	Suitable-unassigned	8/10/2007	2007	Aug	8	2	2007	A	2	221.6666667	40.66666667	0	0	17030	1822979	2770456	0.009341852	0.658006841
0	Unsuitable	8/10/2007	2007	Aug	8	2	2007	A	2	221.6666667	40.66666667	0	0	1029735	19072335	78690574	0.053991029	0.242371278
100	Vineyard/Orchard	8/10/2007	2007	Aug	8	2	2007	A	2	221.6666667	40.66666667	0	0	87674	11108361	15100270	0.007892614	0.735639893
11	Alfalfa	8/26/2007	2007	Aug	8	2	2007	B	2.5	237.6666667	56.66666667	0	0	37538	3275905	3612185	0.011458818	0.906903993
3	Corn	8/26/2007	2007	Aug	8	2	2007	B	2.5	237.6666667	56.66666667	0	0	29531	1475552	1740339	0.020013527	0.847853206
5	Field Crop	8/26/2007	2007	Aug	8	2	2007	B	2.5	237.6666667	56.66666667	0	0	70867	4665183	4989171	0.015190615	0.935061757
7	Grains	8/26/2007	2007	Aug	8	2	2007	B	2.5	237.6666667	56.66666667	0	0	21722	1694666	1858026	0.012817865	0.912078733
1	Grass/Pasture	8/26/2007	2007	Aug	8	2	2007	B	2.5	237.6666667	56.66666667	0	0	53117	20884658	30007183	0.00254335	0.695988624
12	Rice	8/26/2007	2007	Aug	8	2	2007	B	2.5	237.6666667	56.66666667	0	0	20578	2695924	2706961	0.007633004	0.995922734
13	Row Crop	8/26/2007	2007	Aug	8	2	2007	B	2.5	237.6666667	56.66666667	0	0	19050	778260	908310	0.024477681	0.85682201
99	Suitable-unassigned	8/26/2007	2007	Aug	8	2	2007	B	2.5	237.6666667	56.66666667	0	0	41552	2459325	2770456	0.016895693	0.887696827
0	Unsuitable	8/26/2007	2007	Aug	8	2	2007	B	2.5	237.6666667	56.66666667	0	0	1350799	35046271	78690574	0.038543302	0.445368095
100	Vineyard/Orchard	8/26/2007	2007	Aug	8	2	2007	B	2.5	237.6666667	56.66666667	0	0	119546	13061330	15100270	0.009152667	0.864973275
11	Alfalfa	9/9/2007	2007	Sep	9	3	2007	A	3	251	70	0.25	0.25	31680	2467870	3612185	0.012836981	0.683206979
3	Corn	9/9/2007	2007	Sep	9	3	2007	A	3	251	70	0.25	0.25	36197	1298921	1740339	0.027866976	0.74636091
5	Field Crop	9/9/2007	2007	Sep	9	3	2007	A	3	251	70	0.25	0.25	53215	3976872	4989171	0.01338112	0.797100761
7	Grains	9/9/2007	2007	Sep	9	3	2007	A	3	251	70	0.25	0.25	22753	1301757	1858026	0.017478685	0.700612909
1	Grass/Pasture	9/9/2007	2007	Sep	9	3	2007	A	3	251	70	0.25	0.25	54186	14655059	30007183	0.003697426	0.488385031
12	Rice	9/9/2007	2007	Sep	9	3	2007	A	3	251	70	0.25	0.25	20534	2676094	2706961	0.007673124	0.988597176
13	Row Crop	9/9/2007	2007	Sep	9	3	2007	A	3	251	70	0.25	0.25	10146	540750	908310	0.018762829	0.595336394
99	Suitable-unassigned	9/9/2007	2007	Sep	9	3	2007	A	3	251	70	0.25	0.25	39144	1959084	2770456	0.019980767	0.707134132
0	Unsuitable	9/9/2007	2007	Sep	9	3	2007	A	3	251	70	0.25	0.25	1192220	22258752	78690574	0.053561853	0.282864273
100	Vineyard/Orchard	9/9/2007	2007	Sep	9	3	2007	A	3	251	70	0.25	0.25	87052	10506975	15100270	0.008285163	0.695813717
11	Alfalfa	9/21/2007	2007	Sep	9	3	2007	B	3.5	263.5	82.5	0.5	0.25	34408	2738600	3612185	0.012564084	0.758156075
3	Corn	9/21/2007	2007	Sep	9	3	2007	B	3.5	263.5	82.5	0.5	0.25	39084	1460974	1740339	0.026752016	0.839476677
5	Field Crop	9/21/2007	2007	Sep	9	3	2007	B	3.5	263.5	82.5	0.5	0.25	24988	3605890	4989171	0.006929773	0.722743317
7	Grains	9/21/2007	2007	Sep	9	3	2007	B	3.5	263.5	82.5	0.5	0.25	17055	1451261	1858026	0.011751849	0.781076799
1	Grass/Pasture	9/21/2007	2007	Sep	9	3	2007	B	3.5	263.5	82.5	0.5	0.25	65818	20167323	30007183	0.003263596	0.672083181
12	Rice	9/21/2007	2007	Sep	9	3	2007	B	3.5	263.5	82.5	0.5	0.25	997	44787	2706961	0.022260924	0.016545122
13	Row Crop	9/21/2007	2007	Sep	9	3	2007	B	3.5	263.5	82.5	0.5	0.25	14313	748431	908310	0.019124007	0.8239819
99	Suitable-unassigned	9/21/2007	2007	Sep	9	3	2007	B	3.5	263.5	82.5	0.5	0.25	33040	1994013	2770456	0.016569601	0.719741804
0	Unsuitable	9/21/2007	2007	Sep	9	3	2007	B	3.5	263.5	82.5	0.5	0.25	1466461	24972376	78690574	0.058723327	0.317349013
100	Vineyard/Orchard	9/21/2007	2007	Sep	9	3	2007	B	3.5	263.5	82.5	0.5	0.25	92360	11459460	15100270	0.008059717	0.758891066
11	Alfalfa	10/3/2007	2007	Oct	10	4	2007	A	4	275	94	0.8	0.8	21519	1466276	3612185	0.014675955	0.405924946
3	Corn	10/3/2007	2007	Oct	10	4	2007	A	4	275	94	0.8	0.8	16170	590464	1740339	0.027385243	0.339281025
5	Field Crop	10/3/2007	2007	Oct	10	4	2007	A	4	275	94	0.8	0.8	7209	1423922	4989171	0.005062777	0.285402525
7	Grains	10/3/2007	2007	Oct	10	4	2007	A	4	275	94	0.8	0.8	7060	862047	1858026	0.008189809	0.463958524
1	Grass/Pasture	10/3/2007	2007	Oct	10	4	2007	A	4	275	94	0.8	0.8	23201	14827489	30007183	0.001564729	0.494131322
12	Rice	10/3/2007	2007	Oct	10	4	2007	A	4	275	94	0.8	0.8	23	35760	2706961	0.000643177	0.013210386
13	Row Crop	10/3/2007	2007	Oct	10	4	2007	A	4	275	94	0.8	0.8	7795	697558	908310	0.011174698	0.767973489
99	Suitable-unassigned	10/3/2007	2007	Oct	10	4	2007	A	4	275	94	0.8	0.8	19133	1094734	2770456	0.017477305	0.395145781
0	Unsuitable	10/3/2007	2007	Oct	10	4	2007	A	4	275	94	0.8	0.8	925847	20661655	78690574	0.044809915	0.26256836
100	Vineyard/Orchard	10/3/2007	2007	Oct	10	4	2007	A	4	275	94	0.8	0.8	36885	6588062	15100270	0.005598763	0.436287696
11	Alfalfa	2/11/2008	2008	Feb	2	8	2007	A	8	41.5	224.5	90.85	19.7	66496	1166989	3612185	0.056980828	0.323070109
3	Corn	2/11/2008	2008	Feb	2	8	2007	A	8	41.5	224.5	90.85	19.7	310381	710465	1740339	0.436870219	0.408233683
5	Field Crop	2/11/2008	2008	Feb	2	8	2007	A	8	41.5	224.5	90.85	19.7	244194	1278544	4989171	0.190993818	0.256263816
7	Grains	2/11/2008	2008	Feb	2	8	2007	A	8	41.5	224.5	90.85	19.7	20405	538994	1858026	0.037857564	0.29008959
1	Grass/Pasture	2/11/2008	2008	Feb	2	8	2007	A	8	41.5	224.5	90.85	19.7	36071	3437529	30007183	0.010493293	0.114556871
12	Rice	2/11/2008	2008	Feb	2	8	2007	A	8	41.5	224.5	90.85	19.7	1544478	2674351	2706961	0.577515068	0.98795328
13	Row Crop	2/11/2008	2008	Feb	2	8	2007	A	8	41.5	224.5	90.85	19.7	25581	217197	908310	0.11777787	0.239122106
99	Suitable-unassigned	2/11/2008	2008	Feb	2	8	2007	A	8	41.5	224.5	90.85	19.7	109241	863936	2770456	0.126445709	0.311838917
0	Unsuitable	2/11/2008	2008	Feb	2	8	2007	A	8	41.5	224.5	90.85	19.7	669333	3491518	78690574	0.191702578	0.044370219
100	Vineyard/Orchard	2/11/2008	2008	Feb	2	8	2007	A	8	41.5	224.5	90.85	19.7	180236	3573028	15100270	0.050443489	0.23662014
11	Alfalfa	2/17/2008	2008	Feb	2	8	2007	B	8.5	47	231	90.85	6.25	2614	1046871	3612185	0.002496965	0.289816551
3	Corn	2/17/2008	2008	Feb	2	8	2007	B	8.5	47	231	90.85	6.25	1228	436963	1740339	0.002810307	0.251079244
5	Field Crop	2/17/2008	2008	Feb	2	8	2007	B	8.5	47	231	90.85	6.25	11418	2232260	4989171	0.005114996	0.447421024
7	Grains	2/17/2008	2008	Feb	2	8	2007	B	8.5	47	231	90.85	6.25	1217	508886	1858026	0.002391498	0.273885295
1	Grass/Pasture	2/17/2008	2008	Feb	2	8	2007	B	8.5	47	231	90.85	6.25	10434	674941	30007183	0.015459129	0.022492648
12	Rice	2/17/2008	2008	Feb	2	8	2007	B	8.5	47	231	90.85	6.25	0	0	2706961	NA	0
13	Row Crop	2/17/2008	2008	Feb	2	8	2007	B	8.5	47	231	90.85	6.25	330	202050	908310	0.001633259	0.222446081
99	Suitable-unassigned	2/17/2008	2008	Feb	2	8	2007	B	8.5	47	231	90.85	6.25	5590	746817	2770456	0.0074851	0.269564649
0	Unsuitable	2/17/2008	2008	Feb	2	8	2007	B	8.5	47	231	90.85	6.25	58075	1119276	78690574	0.051886219	0.014223762
100	Vineyard/Orchard	2/17/2008	2008	Feb	2	8	2007	B	8.5	47	231	90.85	6.25	31581	3382969	15100270	0.009335291	0.224033676
11	Alfalfa	3/5/2008	2008	Mar	3	9	2007	A	9	64.66666667	248.6666667	43.45	37.85	12124	1501780	3612185	0.008073087	0.4157539
3	Corn	3/5/2008	2008	Mar	3	9	2007	A	9	64.66666667	248.6666667	43.45	37.85	40533	691120	1740339	0.058648281	0.397118033
5	Field Crop	3/5/2008	2008	Mar	3	9	2007	A	9	64.66666667	248.6666667	43.45	37.85	168362	2824006	4989171	0.059618145	0.566027101
7	Grains	3/5/2008	2008	Mar	3	9	2007	A	9	64.66666667	248.6666667	43.45	37.85	15706	717372	1858026	0.021893801	0.386093628
1	Grass/Pasture	3/5/2008	2008	Mar	3	9	2007	A	9	64.66666667	248.6666667	43.45	37.85	22207	1858882	30007183	0.011946428	0.061947901
12	Rice	3/5/2008	2008	Mar	3	9	2007	A	9	64.66666667	248.6666667	43.45	37.85	922910	1656818	2706961	0.557037647	0.612058319
13	Row Crop	3/5/2008	2008	Mar	3	9	2007	A	9	64.66666667	248.6666667	43.45	37.85	21317	384792	908310	0.055398761	0.423635103
99	Suitable-unassigned	3/5/2008	2008	Mar	3	9	2007	A	9	64.66666667	248.6666667	43.45	37.85	63207	1136955	2770456	0.055593229	0.410385511
0	Unsuitable	3/5/2008	2008	Mar	3	9	2007	A	9	64.66666667	248.6666667	43.45	37.85	272961	2093911	78690574	0.130359409	0.026609426
100	Vineyard/Orchard	3/5/2008	2008	Mar	3	9	2007	A	9	64.66666667	248.6666667	43.45	37.85	118529	4605198	15100270	0.02573809	0.304974547
11	Alfalfa	3/21/2008	2008	Mar	3	9	2007	B	9.5	80.66666667	264.6666667	25.6	0.3	60667	3098245	3612185	0.019581085	0.857720466
3	Corn	3/21/2008	2008	Mar	3	9	2007	B	9.5	80.66666667	264.6666667	25.6	0.3	187468	1527281	1740339	0.12274624	0.877576725
5	Field Crop	3/21/2008	2008	Mar	3	9	2007	B	9.5	80.66666667	264.6666667	25.6	0.3	184291	3799248	4989171	0.048507231	0.761498854
7	Grains	3/21/2008	2008	Mar	3	9	2007	B	9.5	80.66666667	264.6666667	25.6	0.3	23150	1391370	1858026	0.016638277	0.748843127
1	Grass/Pasture	3/21/2008	2008	Mar	3	9	2007	B	9.5	80.66666667	264.6666667	25.6	0.3	39533	5796726	30007183	0.006819884	0.193177947
12	Rice	3/21/2008	2008	Mar	3	9	2007	B	9.5	80.66666667	264.6666667	25.6	0.3	145747	2706816	2706961	0.053844443	0.999946434
13	Row Crop	3/21/2008	2008	Mar	3	9	2007	B	9.5	80.66666667	264.6666667	25.6	0.3	48537	676035	908310	0.071796579	0.744277835
99	Suitable-unassigned	3/21/2008	2008	Mar	3	9	2007	B	9.5	80.66666667	264.6666667	25.6	0.3	94884	2077967	2770456	0.045661938	0.750045119
0	Unsuitable	3/21/2008	2008	Mar	3	9	2007	B	9.5	80.66666667	264.6666667	25.6	0.3	732926	5779740	78690574	0.12680951	0.07344895
100	Vineyard/Orchard	3/21/2008	2008	Mar	3	9	2007	B	9.5	80.66666667	264.6666667	25.6	0.3	383009	9531291	15100270	0.040184378	0.631200038
11	Alfalfa	4/6/2008	2008	Apr	4	10	2007	A	10	96.66666667	280.6666667	0.45	0.15	34925	2108869	3612185	0.01656101	0.583820873
3	Corn	4/6/2008	2008	Apr	4	10	2007	A	10	96.66666667	280.6666667	0.45	0.15	69554	919878	1740339	0.075612201	0.528562539
5	Field Crop	4/6/2008	2008	Apr	4	10	2007	A	10	96.66666667	280.6666667	0.45	0.15	139055	2749172	4989171	0.050580684	0.551027816
7	Grains	4/6/2008	2008	Apr	4	10	2007	A	10	96.66666667	280.6666667	0.45	0.15	18388	1012808	1858026	0.018155465	0.545098938
1	Grass/Pasture	4/6/2008	2008	Apr	4	10	2007	A	10	96.66666667	280.6666667	0.45	0.15	49119	4082620	30007183	0.012031245	0.136054757
12	Rice	4/6/2008	2008	Apr	4	10	2007	A	10	96.66666667	280.6666667	0.45	0.15	458714	2347690	2706961	0.195389511	0.867278841
13	Row Crop	4/6/2008	2008	Apr	4	10	2007	A	10	96.66666667	280.6666667	0.45	0.15	36370	585110	908310	0.062159252	0.644174346
99	Suitable-unassigned	4/6/2008	2008	Apr	4	10	2007	A	10	96.66666667	280.6666667	0.45	0.15	63136	1457866	2770456	0.043307135	0.526218789
0	Unsuitable	4/6/2008	2008	Apr	4	10	2007	A	10	96.66666667	280.6666667	0.45	0.15	348096	3978458	78690574	0.087495205	0.050558254
100	Vineyard/Orchard	4/6/2008	2008	Apr	4	10	2007	A	10	96.66666667	280.6666667	0.45	0.15	269596	8028705	15100270	0.033579014	0.531692811
11	Alfalfa	4/22/2008	2008	Apr	4	10	2007	B	10.5	112.6666667	296.6666667	0.3	0.15	12191	1811479	3612185	0.00672986	0.501491203
3	Corn	4/22/2008	2008	Apr	4	10	2007	B	10.5	112.6666667	296.6666667	0.3	0.15	40897	879460	1740339	0.046502399	0.505338328
5	Field Crop	4/22/2008	2008	Apr	4	10	2007	B	10.5	112.6666667	296.6666667	0.3	0.15	75950	3447620	4989171	0.02202969	0.691020612
7	Grains	4/22/2008	2008	Apr	4	10	2007	B	10.5	112.6666667	296.6666667	0.3	0.15	6321	868368	1858026	0.007279172	0.467360521
1	Grass/Pasture	4/22/2008	2008	Apr	4	10	2007	B	10.5	112.6666667	296.6666667	0.3	0.15	8627	3324030	30007183	0.002595344	0.110774477
12	Rice	4/22/2008	2008	Apr	4	10	2007	B	10.5	112.6666667	296.6666667	0.3	0.15	190922	2667353	2706961	0.071577328	0.985368094
13	Row Crop	4/22/2008	2008	Apr	4	10	2007	B	10.5	112.6666667	296.6666667	0.3	0.15	5615	341263	908310	0.016453586	0.375712037
99	Suitable-unassigned	4/22/2008	2008	Apr	4	10	2007	B	10.5	112.6666667	296.6666667	0.3	0.15	24951	1397427	2770456	0.017854958	0.504403246
0	Unsuitable	4/22/2008	2008	Apr	4	10	2007	B	10.5	112.6666667	296.6666667	0.3	0.15	285900	3655668	78690574	0.078207321	0.046456238
100	Vineyard/Orchard	4/22/2008	2008	Apr	4	10	2007	B	10.5	112.6666667	296.6666667	0.3	0.15	52243	6261356	15100270	0.00834372	0.414651923
11	Alfalfa	5/9/2008	2008	May	5	11	2007	A	11	129.5	313.5	0.15	0	32730	1575844	3612185	0.020769822	0.436257833
3	Corn	5/9/2008	2008	May	5	11	2007	A	11	129.5	313.5	0.15	0	58148	968097	1740339	0.060064229	0.55626921
5	Field Crop	5/9/2008	2008	May	5	11	2007	A	11	129.5	313.5	0.15	0	17362	622004	4989171	0.027913004	0.124670812
7	Grains	5/9/2008	2008	May	5	11	2007	A	11	129.5	313.5	0.15	0	14368	665371	1858026	0.021593968	0.358106399
1	Grass/Pasture	5/9/2008	2008	May	5	11	2007	A	11	129.5	313.5	0.15	0	10303	2959594	30007183	0.003481221	0.098629518
12	Rice	5/9/2008	2008	May	5	11	2007	A	11	129.5	313.5	0.15	0	19473	48724	2706961	0.399659305	0.01799952
13	Row Crop	5/9/2008	2008	May	5	11	2007	A	11	129.5	313.5	0.15	0	11681	371997	908310	0.031400791	0.409548502
99	Suitable-unassigned	5/9/2008	2008	May	5	11	2007	A	11	129.5	313.5	0.15	0	28362	839489	2770456	0.033784838	0.303014738
0	Unsuitable	5/9/2008	2008	May	5	11	2007	A	11	129.5	313.5	0.15	0	447513	2583646	78690574	0.173209875	0.032832979
100	Vineyard/Orchard	5/9/2008	2008	May	5	11	2007	A	11	129.5	313.5	0.15	0	60410	5151623	15100270	0.011726402	0.341160986
11	Alfalfa	7/9/2008	2008	Jul	7	1	2008	A	1	190	9	0	0	22586	1439251	3612185	0.015692885	0.398443324
3	Corn	7/9/2008	2008	Jul	7	1	2008	A	1	190	9	0	0	20174	808068	1740339	0.024965721	0.464316435
5	Field Crop	7/9/2008	2008	Jul	7	1	2008	A	1	190	9	0	0	64663	1549270	4989171	0.041737722	0.310526538
7	Grains	7/9/2008	2008	Jul	7	1	2008	A	1	190	9	0	0	21795	707832	1858026	0.030791205	0.380959147
1	Grass/Pasture	7/9/2008	2008	Jul	7	1	2008	A	1	190	9	0	0	73310	9800396	30007183	0.00748031	0.326601667
12	Rice	7/9/2008	2008	Jul	7	1	2008	A	1	190	9	0	0	56566	2676094	2706961	0.021137524	0.988597176
13	Row Crop	7/9/2008	2008	Jul	7	1	2008	A	1	190	9	0	0	9796	343200	908310	0.028543124	0.377844568
99	Suitable-unassigned	7/9/2008	2008	Jul	7	1	2008	A	1	190	9	0	0	35578	1054608	2770456	0.033735758	0.380662245
0	Unsuitable	7/9/2008	2008	Jul	7	1	2008	A	1	190	9	0	0	1266965	19555441	78690574	0.064788362	0.24851059
100	Vineyard/Orchard	7/9/2008	2008	Jul	7	1	2008	A	1	190	9	0	0	114189	6696195	15100270	0.017052819	0.443448693
11	Alfalfa	7/22/2008	2008	Jul	7	1	2008	B	1.5	203.3333333	22.33333333	0.15	0.15	37254	3477235	3612185	0.010713685	0.962640341
3	Corn	7/22/2008	2008	Jul	7	1	2008	B	1.5	203.3333333	22.33333333	0.15	0.15	20074	1703319	1740339	0.011785226	0.978728282
5	Field Crop	7/22/2008	2008	Jul	7	1	2008	B	1.5	203.3333333	22.33333333	0.15	0.15	73347	4688402	4989171	0.01564435	0.939715636
7	Grains	7/22/2008	2008	Jul	7	1	2008	B	1.5	203.3333333	22.33333333	0.15	0.15	34055	1769498	1858026	0.019245571	0.952353735
1	Grass/Pasture	7/22/2008	2008	Jul	7	1	2008	B	1.5	203.3333333	22.33333333	0.15	0.15	99028	24885550	30007183	0.003979337	0.829319767
12	Rice	7/22/2008	2008	Jul	7	1	2008	B	1.5	203.3333333	22.33333333	0.15	0.15	13836	2706913	2706961	0.005111357	0.999982268
13	Row Crop	7/22/2008	2008	Jul	7	1	2008	B	1.5	203.3333333	22.33333333	0.15	0.15	17980	866271	908310	0.02075563	0.953717343
99	Suitable-unassigned	7/22/2008	2008	Jul	7	1	2008	B	1.5	203.3333333	22.33333333	0.15	0.15	49461	2627660	2770456	0.018823212	0.948457582
0	Unsuitable	7/22/2008	2008	Jul	7	1	2008	B	1.5	203.3333333	22.33333333	0.15	0.15	2034838	41966983	78690574	0.04848664	0.533316519
100	Vineyard/Orchard	7/22/2008	2008	Jul	7	1	2008	B	1.5	203.3333333	22.33333333	0.15	0.15	195653	14201883	15100270	0.013776553	0.940505236
11	Alfalfa	8/7/2008	2008	Aug	8	2	2008	A	2	219.3333333	38.33333333	0.15	0	20797	1838040	3612185	0.01131477	0.50884437
3	Corn	8/7/2008	2008	Aug	8	2	2008	A	2	219.3333333	38.33333333	0.15	0	21330	1083643	1740339	0.019683604	0.622662022
5	Field Crop	8/7/2008	2008	Aug	8	2	2008	A	2	219.3333333	38.33333333	0.15	0	30545	3161114	4989171	0.009662733	0.63359504
7	Grains	8/7/2008	2008	Aug	8	2	2008	A	2	219.3333333	38.33333333	0.15	0	17546	1123276	1858026	0.015620382	0.604553435
1	Grass/Pasture	8/7/2008	2008	Aug	8	2	2008	A	2	219.3333333	38.33333333	0.15	0	37975	13264579	30007183	0.002862888	0.442046793
12	Rice	8/7/2008	2008	Aug	8	2	2008	A	2	219.3333333	38.33333333	0.15	0	244	13917	2706961	0.017532514	0.00514119
13	Row Crop	8/7/2008	2008	Aug	8	2	2008	A	2	219.3333333	38.33333333	0.15	0	10236	522538	908310	0.019589006	0.575285971
99	Suitable-unassigned	8/7/2008	2008	Aug	8	2	2008	A	2	219.3333333	38.33333333	0.15	0	24937	1486329	2770456	0.016777578	0.536492549
0	Unsuitable	8/7/2008	2008	Aug	8	2	2008	A	2	219.3333333	38.33333333	0.15	0	665824	17251059	78690574	0.038596123	0.219226498
100	Vineyard/Orchard	8/7/2008	2008	Aug	8	2	2008	A	2	219.3333333	38.33333333	0.15	0	83219	9060341	15100270	0.009184974	0.600011854
11	Alfalfa	8/23/2008	2008	Aug	8	2	2008	B	2.5	235.3333333	54.33333333	0	0	40002	2553256	3612185	0.015667054	0.706845303
3	Corn	8/23/2008	2008	Aug	8	2	2008	B	2.5	235.3333333	54.33333333	0	0	30260	1314447	1740339	0.023021088	0.755282161
5	Field Crop	8/23/2008	2008	Aug	8	2	2008	B	2.5	235.3333333	54.33333333	0	0	82387	4326473	4989171	0.019042532	0.867172723
7	Grains	8/23/2008	2008	Aug	8	2	2008	B	2.5	235.3333333	54.33333333	0	0	26009	1508528	1858026	0.017241311	0.811898219
1	Grass/Pasture	8/23/2008	2008	Aug	8	2	2008	B	2.5	235.3333333	54.33333333	0	0	99429	19921046	30007183	0.004991154	0.663875913
12	Rice	8/23/2008	2008	Aug	8	2	2008	B	2.5	235.3333333	54.33333333	0	0	22845	2676154	2706961	0.008536504	0.988619341
13	Row Crop	8/23/2008	2008	Aug	8	2	2008	B	2.5	235.3333333	54.33333333	0	0	22169	658429	908310	0.033669538	0.724894584
99	Suitable-unassigned	8/23/2008	2008	Aug	8	2	2008	B	2.5	235.3333333	54.33333333	0	0	52571	2139139	2770456	0.024575776	0.772125239
0	Unsuitable	8/23/2008	2008	Aug	8	2	2008	B	2.5	235.3333333	54.33333333	0	0	1347997	35411604	78690574	0.038066533	0.450010747
100	Vineyard/Orchard	8/23/2008	2008	Aug	8	2	2008	B	2.5	235.3333333	54.33333333	0	0	164671	11806722	15100270	0.013947224	0.781888138
11	Alfalfa	9/8/2008	2008	Sep	9	3	2008	A	3	251.3333333	70.33333333	0	0	50728	3483414	3612185	0.014562725	0.96435094
3	Corn	9/8/2008	2008	Sep	9	3	2008	A	3	251.3333333	70.33333333	0	0	46509	1697221	1740339	0.027403031	0.975224367
5	Field Crop	9/8/2008	2008	Sep	9	3	2008	A	3	251.3333333	70.33333333	0	0	88639	4792730	4989171	0.01849447	0.960626525
7	Grains	9/8/2008	2008	Sep	9	3	2008	A	3	251.3333333	70.33333333	0	0	29095	1811520	1858026	0.016061098	0.97497021
1	Grass/Pasture	9/8/2008	2008	Sep	9	3	2008	A	3	251.3333333	70.33333333	0	0	84519	25764439	30007183	0.003280452	0.858609054
12	Rice	9/8/2008	2008	Sep	9	3	2008	A	3	251.3333333	70.33333333	0	0	32289	2706913	2706961	0.011928348	0.999982268
13	Row Crop	9/8/2008	2008	Sep	9	3	2008	A	3	251.3333333	70.33333333	0	0	14261	887565	908310	0.016067556	0.977160881
99	Suitable-unassigned	9/8/2008	2008	Sep	9	3	2008	A	3	251.3333333	70.33333333	0	0	50083	2648872	2770456	0.018907293	0.956114084
0	Unsuitable	9/8/2008	2008	Sep	9	3	2008	A	3	251.3333333	70.33333333	0	0	1522610	44532277	78690574	0.034191155	0.565916281
100	Vineyard/Orchard	9/8/2008	2008	Sep	9	3	2008	A	3	251.3333333	70.33333333	0	0	117288	14004560	15100270	0.008374986	0.927437721
11	Alfalfa	9/24/2008	2008	Sep	9	3	2008	B	3.5	267.3333333	86.33333333	0	0	52121	2613611	3612185	0.019942141	0.723554026
3	Corn	9/24/2008	2008	Sep	9	3	2008	B	3.5	267.3333333	86.33333333	0	0	58233	1443382	1740339	0.040344829	0.829368301
5	Field Crop	9/24/2008	2008	Sep	9	3	2008	B	3.5	267.3333333	86.33333333	0	0	56348	3307020	4989171	0.017038905	0.662839578
7	Grains	9/24/2008	2008	Sep	9	3	2008	B	3.5	267.3333333	86.33333333	0	0	25890	1301613	1858026	0.019890705	0.700535407
1	Grass/Pasture	9/24/2008	2008	Sep	9	3	2008	B	3.5	267.3333333	86.33333333	0	0	61983	16694614	30007183	0.003712754	0.556353924
12	Rice	9/24/2008	2008	Sep	9	3	2008	B	3.5	267.3333333	86.33333333	0	0	739	44787	2706961	0.016500324	0.016545122
13	Row Crop	9/24/2008	2008	Sep	9	3	2008	B	3.5	267.3333333	86.33333333	0	0	10837	692432	908310	0.015650634	0.762330042
99	Suitable-unassigned	9/24/2008	2008	Sep	9	3	2008	B	3.5	267.3333333	86.33333333	0	0	44087	1852554	2770456	0.023797957	0.668681979
0	Unsuitable	9/24/2008	2008	Sep	9	3	2008	B	3.5	267.3333333	86.33333333	0	0	1306783	21380919	78690574	0.061119122	0.271708769
100	Vineyard/Orchard	9/24/2008	2008	Sep	9	3	2008	B	3.5	267.3333333	86.33333333	0	0	122208	10271947	15100270	0.011897258	0.680249227
11	Alfalfa	10/10/2008	2008	Oct	10	4	2008	A	4	283.3333333	102.3333333	4.9	4.9	29461	1177829	3612185	0.025012969	0.326071062
3	Corn	10/10/2008	2008	Oct	10	4	2008	A	4	283.3333333	102.3333333	4.9	4.9	40068	747010	1740339	0.053637836	0.429232466
5	Field Crop	10/10/2008	2008	Oct	10	4	2008	A	4	283.3333333	102.3333333	4.9	4.9	93005	1321972	4989171	0.07035323	0.264968268
7	Grains	10/10/2008	2008	Oct	10	4	2008	A	4	283.3333333	102.3333333	4.9	4.9	16218	631587	1858026	0.025678173	0.339923661
1	Grass/Pasture	10/10/2008	2008	Oct	10	4	2008	A	4	283.3333333	102.3333333	4.9	4.9	121655	9661597	30007183	0.012591604	0.321976142
12	Rice	10/10/2008	2008	Oct	10	4	2008	A	4	283.3333333	102.3333333	4.9	4.9	183193	2676152	2706961	0.068453885	0.988618602
13	Row Crop	10/10/2008	2008	Oct	10	4	2008	A	4	283.3333333	102.3333333	4.9	4.9	5801	242053	908310	0.023965826	0.266487213
99	Suitable-unassigned	10/10/2008	2008	Oct	10	4	2008	A	4	283.3333333	102.3333333	4.9	4.9	38512	941225	2770456	0.04091689	0.339736491
0	Unsuitable	10/10/2008	2008	Oct	10	4	2008	A	4	283.3333333	102.3333333	4.9	4.9	1212143	23344558	78690574	0.051924007	0.296662698
100	Vineyard/Orchard	10/10/2008	2008	Oct	10	4	2008	A	4	283.3333333	102.3333333	4.9	4.9	62737	4277025	15100270	0.014668373	0.283241624
11	Alfalfa	10/26/2008	2008	Oct	10	4	2008	B	4.5	299.3333333	118.3333333	4.9	0	72763	3049467	3612185	0.023860891	0.844216728
3	Corn	10/26/2008	2008	Oct	10	4	2008	B	4.5	299.3333333	118.3333333	4.9	0	62251	1388638	1740339	0.044828818	0.797912361
5	Field Crop	10/26/2008	2008	Oct	10	4	2008	B	4.5	299.3333333	118.3333333	4.9	0	100787	4222980	4989171	0.023866322	0.846429196
7	Grains	10/26/2008	2008	Oct	10	4	2008	B	4.5	299.3333333	118.3333333	4.9	0	46229	1684462	1858026	0.027444371	0.906586883
1	Grass/Pasture	10/26/2008	2008	Oct	10	4	2008	B	4.5	299.3333333	118.3333333	4.9	0	180164	25138483	30007183	0.00716686	0.837748848
12	Rice	10/26/2008	2008	Oct	10	4	2008	B	4.5	299.3333333	118.3333333	4.9	0	145791	2705579	2706961	0.053885324	0.999489464
13	Row Crop	10/26/2008	2008	Oct	10	4	2008	B	4.5	299.3333333	118.3333333	4.9	0	34744	841678	908310	0.041279444	0.926641785
99	Suitable-unassigned	10/26/2008	2008	Oct	10	4	2008	B	4.5	299.3333333	118.3333333	4.9	0	80119	2420481	2770456	0.033100446	0.87367603
0	Unsuitable	10/26/2008	2008	Oct	10	4	2008	B	4.5	299.3333333	118.3333333	4.9	0	1799462	41162905	78690574	0.043715622	0.523098294
100	Vineyard/Orchard	10/26/2008	2008	Oct	10	4	2008	B	4.5	299.3333333	118.3333333	4.9	0	134235	12674114	15100270	0.010591273	0.83933029
11	Alfalfa	11/15/2008	2008	Nov	11	5	2008	A	5	319	138	40.3	29.9	3682	1039030	3612185	0.00354369	0.287645843
3	Corn	11/15/2008	2008	Nov	11	5	2008	A	5	319	138	40.3	29.9	2081	437513	1740339	0.00475643	0.251395274
5	Field Crop	11/15/2008	2008	Nov	11	5	2008	A	5	319	138	40.3	29.9	23688	2223701	4989171	0.010652511	0.445705509
7	Grains	11/15/2008	2008	Nov	11	5	2008	A	5	319	138	40.3	29.9	2079	505149	1858026	0.004115617	0.271874021
1	Grass/Pasture	11/15/2008	2008	Nov	11	5	2008	A	5	319	138	40.3	29.9	4307	649200	30007183	0.006634319	0.02163482
12	Rice	11/15/2008	2008	Nov	11	5	2008	A	5	319	138	40.3	29.9	0	0	2706961	NA	0
13	Row Crop	11/15/2008	2008	Nov	11	5	2008	A	5	319	138	40.3	29.9	659	195341	908310	0.003373588	0.215059836
99	Suitable-unassigned	11/15/2008	2008	Nov	11	5	2008	A	5	319	138	40.3	29.9	4736	744462	2770456	0.006361641	0.268714609
0	Unsuitable	11/15/2008	2008	Nov	11	5	2008	A	5	319	138	40.3	29.9	27135	1114011	78690574	0.024357928	0.014156854
100	Vineyard/Orchard	11/15/2008	2008	Nov	11	5	2008	A	5	319	138	40.3	29.9	7205	3377718	15100270	0.002133097	0.223685934
11	Alfalfa	1/16/2009	2009	Jan	1	7	2008	A	7	15	199	21.6	2.85	292657	1166989	3612185	0.25077957	0.323070109
3	Corn	1/16/2009	2009	Jan	1	7	2008	A	7	15	199	21.6	2.85	466631	710465	1740339	0.656796605	0.408233683
5	Field Crop	1/16/2009	2009	Jan	1	7	2008	A	7	15	199	21.6	2.85	597460	1278547	4989171	0.467296079	0.256264417
7	Grains	1/16/2009	2009	Jan	1	7	2008	A	7	15	199	21.6	2.85	218200	538994	1858026	0.404828254	0.29008959
1	Grass/Pasture	1/16/2009	2009	Jan	1	7	2008	A	7	15	199	21.6	2.85	306947	3437532	30007183	0.089292841	0.114556971
12	Rice	1/16/2009	2009	Jan	1	7	2008	A	7	15	199	21.6	2.85	2275627	2674357	2706961	0.850906218	0.987955497
13	Row Crop	1/16/2009	2009	Jan	1	7	2008	A	7	15	199	21.6	2.85	149039	217197	908310	0.686192719	0.239122106
99	Suitable-unassigned	1/16/2009	2009	Jan	1	7	2008	A	7	15	199	21.6	2.85	384122	863936	2770456	0.444618583	0.311838917
0	Unsuitable	1/16/2009	2009	Jan	1	7	2008	A	7	15	199	21.6	2.85	2139602	3491605	78690574	0.612784665	0.044371325
100	Vineyard/Orchard	1/16/2009	2009	Jan	1	7	2008	A	7	15	199	21.6	2.85	1273466	3573079	15100270	0.356405778	0.236623517
11	Alfalfa	1/25/2009	2009	Jan	1	7	2008	B	7.5	24	208	27.2	24.05	61927	2110368	3612185	0.029344171	0.584235857
3	Corn	1/25/2009	2009	Jan	1	7	2008	B	7.5	24	208	27.2	24.05	236367	1062745	1740339	0.222411773	0.610654016
5	Field Crop	1/25/2009	2009	Jan	1	7	2008	B	7.5	24	208	27.2	24.05	205575	3364264	4989171	0.06110549	0.674313228
7	Grains	1/25/2009	2009	Jan	1	7	2008	B	7.5	24	208	27.2	24.05	29609	966064	1858026	0.030649108	0.519941056
1	Grass/Pasture	1/25/2009	2009	Jan	1	7	2008	B	7.5	24	208	27.2	24.05	41598	3548489	30007183	0.011722736	0.118254653
12	Rice	1/25/2009	2009	Jan	1	7	2008	B	7.5	24	208	27.2	24.05	1118601	2640424	2706961	0.42364446	0.975420037
13	Row Crop	1/25/2009	2009	Jan	1	7	2008	B	7.5	24	208	27.2	24.05	38406	428986	908310	0.089527397	0.472290297
99	Suitable-unassigned	1/25/2009	2009	Jan	1	7	2008	B	7.5	24	208	27.2	24.05	100708	1525984	2770456	0.065995449	0.550806077
0	Unsuitable	1/25/2009	2009	Jan	1	7	2008	B	7.5	24	208	27.2	24.05	747718	3946434	78690574	0.189466744	0.050151293
100	Vineyard/Orchard	1/25/2009	2009	Jan	1	7	2008	B	7.5	24	208	27.2	24.05	375913	6661609	15100270	0.05642976	0.441158271
11	Alfalfa	2/3/2009	2009	Feb	2	8	2008	A	8	33	217	24.7	24.05	6987	1048079	3612185	0.006666482	0.290150975
3	Corn	2/3/2009	2009	Feb	2	8	2008	A	8	33	217	24.7	24.05	5487	443457	1740339	0.01237324	0.254810701
5	Field Crop	2/3/2009	2009	Feb	2	8	2008	A	8	33	217	24.7	24.05	24939	2188633	4989171	0.011394784	0.438676686
7	Grains	2/3/2009	2009	Feb	2	8	2008	A	8	33	217	24.7	24.05	3038	498905	1858026	0.006089336	0.268513465
1	Grass/Pasture	2/3/2009	2009	Feb	2	8	2008	A	8	33	217	24.7	24.05	11514	636933	30007183	0.018077255	0.021226018
12	Rice	2/3/2009	2009	Feb	2	8	2008	A	8	33	217	24.7	24.05	0	0	2706961	NA	0
13	Row Crop	2/3/2009	2009	Feb	2	8	2008	A	8	33	217	24.7	24.05	337	193459	908310	0.001741971	0.212987857
99	Suitable-unassigned	2/3/2009	2009	Feb	2	8	2008	A	8	33	217	24.7	24.05	7502	738046	2770456	0.010164678	0.266398744
0	Unsuitable	2/3/2009	2009	Feb	2	8	2008	A	8	33	217	24.7	24.05	43850	1067044	78690574	0.041094838	0.013559998
100	Vineyard/Orchard	2/3/2009	2009	Feb	2	8	2008	A	8	33	217	24.7	24.05	85180	3345788	15100270	0.025458875	0.221571402
11	Alfalfa	2/22/2009	2009	Feb	2	8	2008	B	8.5	52.5	236.5	86.15	73.7	4744	2083783	3612185	0.002276629	0.576876046
3	Corn	2/22/2009	2009	Feb	2	8	2008	B	8.5	52.5	236.5	86.15	73.7	4265	907376	1740339	0.004700367	0.521378881
5	Field Crop	2/22/2009	2009	Feb	2	8	2008	B	8.5	52.5	236.5	86.15	73.7	35843	2732362	4989171	0.013117954	0.547658519
7	Grains	2/22/2009	2009	Feb	2	8	2008	B	8.5	52.5	236.5	86.15	73.7	5014	954885	1858026	0.005250894	0.513924455
1	Grass/Pasture	2/22/2009	2009	Feb	2	8	2008	B	8.5	52.5	236.5	86.15	73.7	9940	2623751	30007183	0.003788469	0.087437431
12	Rice	2/22/2009	2009	Feb	2	8	2008	B	8.5	52.5	236.5	86.15	73.7	100	32090	2706961	0.003116236	0.011854622
13	Row Crop	2/22/2009	2009	Feb	2	8	2008	B	8.5	52.5	236.5	86.15	73.7	5797	494939	908310	0.011712554	0.54490097
99	Suitable-unassigned	2/22/2009	2009	Feb	2	8	2008	B	8.5	52.5	236.5	86.15	73.7	12292	1313652	2770456	0.00935712	0.474164542
0	Unsuitable	2/22/2009	2009	Feb	2	8	2008	B	8.5	52.5	236.5	86.15	73.7	62108	2520331	78690574	0.024642795	0.032028372
100	Vineyard/Orchard	2/22/2009	2009	Feb	2	8	2008	B	8.5	52.5	236.5	86.15	73.7	46693	6315244	15100270	0.007393697	0.418220601
11	Alfalfa	3/8/2009	2009	Mar	3	9	2008	A	9	66.66666667	250.6666667	105	52.75	13985	1658205	3612185	0.008433818	0.459058714
3	Corn	3/8/2009	2009	Mar	3	9	2008	A	9	66.66666667	250.6666667	105	52.75	10068	679695	1740339	0.014812526	0.39055322
5	Field Crop	3/8/2009	2009	Mar	3	9	2008	A	9	66.66666667	250.6666667	105	52.75	36933	1541867	4989171	0.023953428	0.309042725
7	Grains	3/8/2009	2009	Mar	3	9	2008	A	9	66.66666667	250.6666667	105	52.75	6675	729541	1858026	0.009149589	0.392643052
1	Grass/Pasture	3/8/2009	2009	Mar	3	9	2008	A	9	66.66666667	250.6666667	105	52.75	20223	2695032	30007183	0.007503807	0.089812896
12	Rice	3/8/2009	2009	Mar	3	9	2008	A	9	66.66666667	250.6666667	105	52.75	992	35760	2706961	0.027740492	0.013210386
13	Row Crop	3/8/2009	2009	Mar	3	9	2008	A	9	66.66666667	250.6666667	105	52.75	28501	461443	908310	0.061764942	0.508023692
99	Suitable-unassigned	3/8/2009	2009	Mar	3	9	2008	A	9	66.66666667	250.6666667	105	52.75	30289	973171	2770456	0.031124027	0.351267445
0	Unsuitable	3/8/2009	2009	Mar	3	9	2008	A	9	66.66666667	250.6666667	105	52.75	147418	2484370	78690574	0.059338182	0.03157138
100	Vineyard/Orchard	3/8/2009	2009	Mar	3	9	2008	A	9	66.66666667	250.6666667	105	52.75	180174	5814607	15100270	0.030986445	0.385066426
11	Alfalfa	3/24/2009	2009	Mar	3	9	2008	B	9.5	82.66666667	266.6666667	30.7	0.9	22698	2334644	3612185	0.009722253	0.646324593
3	Corn	3/24/2009	2009	Mar	3	9	2008	B	9.5	82.66666667	266.6666667	30.7	0.9	85027	1166662	1740339	0.072880577	0.670364797
5	Field Crop	3/24/2009	2009	Mar	3	9	2008	B	9.5	82.66666667	266.6666667	30.7	0.9	169933	2322889	4989171	0.073155885	0.465586167
7	Grains	3/24/2009	2009	Mar	3	9	2008	B	9.5	82.66666667	266.6666667	30.7	0.9	15506	997452	1858026	0.01554561	0.536834253
1	Grass/Pasture	3/24/2009	2009	Mar	3	9	2008	B	9.5	82.66666667	266.6666667	30.7	0.9	23126	5353960	30007183	0.00431942	0.178422613
12	Rice	3/24/2009	2009	Mar	3	9	2008	B	9.5	82.66666667	266.6666667	30.7	0.9	183879	2706746	2706961	0.0679336	0.999920575
13	Row Crop	3/24/2009	2009	Mar	3	9	2008	B	9.5	82.66666667	266.6666667	30.7	0.9	44238	514378	908310	0.086002901	0.566302254
99	Suitable-unassigned	3/24/2009	2009	Mar	3	9	2008	B	9.5	82.66666667	266.6666667	30.7	0.9	71479	1526901	2770456	0.04681312	0.551137069
0	Unsuitable	3/24/2009	2009	Mar	3	9	2008	B	9.5	82.66666667	266.6666667	30.7	0.9	645462	5062539	78690574	0.127497684	0.064334758
100	Vineyard/Orchard	3/24/2009	2009	Mar	3	9	2008	B	9.5	82.66666667	266.6666667	30.7	0.9	236710	7619389	15100270	0.031066796	0.504586276
11	Alfalfa	4/9/2009	2009	Apr	4	10	2008	A	10	98.66666667	282.6666667	17.55	16.65	34995	1265868	3612185	0.027645063	0.350443845
3	Corn	4/9/2009	2009	Apr	4	10	2008	A	10	98.66666667	282.6666667	17.55	16.65	169536	761783	1740339	0.222551567	0.437721042
5	Field Crop	4/9/2009	2009	Apr	4	10	2008	A	10	98.66666667	282.6666667	17.55	16.65	117709	1546737	4989171	0.076101496	0.310018839
7	Grains	4/9/2009	2009	Apr	4	10	2008	A	10	98.66666667	282.6666667	17.55	16.65	20910	603043	1858026	0.034674144	0.32456112
1	Grass/Pasture	4/9/2009	2009	Apr	4	10	2008	A	10	98.66666667	282.6666667	17.55	16.65	15604	3518113	30007183	0.004435332	0.117242362
12	Rice	4/9/2009	2009	Apr	4	10	2008	A	10	98.66666667	282.6666667	17.55	16.65	132377	2674318	2706961	0.049499349	0.98794109
13	Row Crop	4/9/2009	2009	Apr	4	10	2008	A	10	98.66666667	282.6666667	17.55	16.65	33314	233409	908310	0.142728001	0.256970638
99	Suitable-unassigned	4/9/2009	2009	Apr	4	10	2008	A	10	98.66666667	282.6666667	17.55	16.65	66659	948101	2770456	0.07030791	0.342218393
0	Unsuitable	4/9/2009	2009	Apr	4	10	2008	A	10	98.66666667	282.6666667	17.55	16.65	540293	3551284	78690574	0.152140184	0.045129725
100	Vineyard/Orchard	4/9/2009	2009	Apr	4	10	2008	A	10	98.66666667	282.6666667	17.55	16.65	178025	3775739	15100270	0.04714971	0.250044469
11	Alfalfa	4/25/2009	2009	Apr	4	10	2008	B	10.5	114.6666667	298.6666667	17.7	0.55	12757	1632943	3612185	0.007812275	0.452065163
3	Corn	4/25/2009	2009	Apr	4	10	2008	B	10.5	114.6666667	298.6666667	17.7	0.55	49706	829176	1740339	0.05994626	0.476445106
5	Field Crop	4/25/2009	2009	Apr	4	10	2008	B	10.5	114.6666667	298.6666667	17.7	0.55	80506	3329771	4989171	0.024177639	0.667399654
7	Grains	4/25/2009	2009	Apr	4	10	2008	B	10.5	114.6666667	298.6666667	17.7	0.55	12193	826007	1858026	0.014761376	0.444561594
1	Grass/Pasture	4/25/2009	2009	Apr	4	10	2008	B	10.5	114.6666667	298.6666667	17.7	0.55	13045	2926122	30007183	0.004458119	0.097514052
12	Rice	4/25/2009	2009	Apr	4	10	2008	B	10.5	114.6666667	298.6666667	17.7	0.55	362387	2623941	2706961	0.138107907	0.969330921
13	Row Crop	4/25/2009	2009	Apr	4	10	2008	B	10.5	114.6666667	298.6666667	17.7	0.55	13162	310738	908310	0.042357227	0.342105669
99	Suitable-unassigned	4/25/2009	2009	Apr	4	10	2008	B	10.5	114.6666667	298.6666667	17.7	0.55	35340	1315632	2770456	0.026861615	0.474879226
0	Unsuitable	4/25/2009	2009	Apr	4	10	2008	B	10.5	114.6666667	298.6666667	17.7	0.55	261564	3170501	78690574	0.082499264	0.040290734
100	Vineyard/Orchard	4/25/2009	2009	Apr	4	10	2008	B	10.5	114.6666667	298.6666667	17.7	0.55	87332	5752422	15100270	0.015181779	0.380948288
11	Alfalfa	5/9/2009	2009	May	5	11	2008	A	11	128	312	17.35	16.8	12500	1881212	3612185	0.006644652	0.520796139
3	Corn	5/9/2009	2009	May	5	11	2008	A	11	128	312	17.35	16.8	36877	938169	1740339	0.039307417	0.53907256
5	Field Crop	5/9/2009	2009	May	5	11	2008	A	11	128	312	17.35	16.8	86644	3558953	4989171	0.024345362	0.713335542
7	Grains	5/9/2009	2009	May	5	11	2008	A	11	128	312	17.35	16.8	11784	945377	1858026	0.012464869	0.508807196
1	Grass/Pasture	5/9/2009	2009	May	5	11	2008	A	11	128	312	17.35	16.8	73288	4034978	30007183	0.018163172	0.134467071
12	Rice	5/9/2009	2009	May	5	11	2008	A	11	128	312	17.35	16.8	1369264	2671242	2706961	0.512594516	0.98680476
13	Row Crop	5/9/2009	2009	May	5	11	2008	A	11	128	312	17.35	16.8	7368	348589	908310	0.021136639	0.383777565
99	Suitable-unassigned	5/9/2009	2009	May	5	11	2008	A	11	128	312	17.35	16.8	44541	1474219	2770456	0.030213286	0.532121427
0	Unsuitable	5/9/2009	2009	May	5	11	2008	A	11	128	312	17.35	16.8	411486	4011957	78690574	0.102564908	0.050983959
100	Vineyard/Orchard	5/9/2009	2009	May	5	11	2008	A	11	128	312	17.35	16.8	64269	6548486	15100270	0.00981433	0.433666815
11	Alfalfa	5/22/2009	2009	May	5	11	2008	B	11.5	141.3333333	325.3333333	17.2	0	8606	1079463	3612185	0.007972483	0.298839345
3	Corn	5/22/2009	2009	May	5	11	2008	B	11.5	141.3333333	325.3333333	17.2	0	12920	454158	1740339	0.028448249	0.260959503
5	Field Crop	5/22/2009	2009	May	5	11	2008	B	11.5	141.3333333	325.3333333	17.2	0	6615	2322398	4989171	0.002848349	0.465487753
7	Grains	5/22/2009	2009	May	5	11	2008	B	11.5	141.3333333	325.3333333	17.2	0	6585	527956	1858026	0.01247263	0.284148876
1	Grass/Pasture	5/22/2009	2009	May	5	11	2008	B	11.5	141.3333333	325.3333333	17.2	0	1673	698602	30007183	0.002394783	0.023281159
12	Rice	5/22/2009	2009	May	5	11	2008	B	11.5	141.3333333	325.3333333	17.2	0	0	2	2706961	0	7.39E-07
13	Row Crop	5/22/2009	2009	May	5	11	2008	B	11.5	141.3333333	325.3333333	17.2	0	148	204744	908310	0.000722854	0.225412029
99	Suitable-unassigned	5/22/2009	2009	May	5	11	2008	B	11.5	141.3333333	325.3333333	17.2	0	6988	768643	2770456	0.009091347	0.277442775
0	Unsuitable	5/22/2009	2009	May	5	11	2008	B	11.5	141.3333333	325.3333333	17.2	0	48237	1165849	78690574	0.041374998	0.014815612
100	Vineyard/Orchard	5/22/2009	2009	May	5	11	2008	B	11.5	141.3333333	325.3333333	17.2	0	8038	3483067	15100270	0.002307736	0.230662564
11	Alfalfa	6/23/2009	2009	Jun	6	12	2008	B	12.5	173.3333333	357.3333333	8.75	0	17699	2336492	3612185	0.007575031	0.646836195
3	Corn	6/23/2009	2009	Jun	6	12	2008	B	12.5	173.3333333	357.3333333	8.75	0	32423	1216367	1740339	0.026655606	0.698925324
5	Field Crop	6/23/2009	2009	Jun	6	12	2008	B	12.5	173.3333333	357.3333333	8.75	0	51984	3610226	4989171	0.014399099	0.7236124
7	Grains	6/23/2009	2009	Jun	6	12	2008	B	12.5	173.3333333	357.3333333	8.75	0	22358	1124958	1858026	0.01987452	0.605458696
1	Grass/Pasture	6/23/2009	2009	Jun	6	12	2008	B	12.5	173.3333333	357.3333333	8.75	0	16603	4301418	30007183	0.00385989	0.143346278
12	Rice	6/23/2009	2009	Jun	6	12	2008	B	12.5	173.3333333	357.3333333	8.75	0	153005	2675815	2706961	0.057180709	0.988494108
13	Row Crop	6/23/2009	2009	Jun	6	12	2008	B	12.5	173.3333333	357.3333333	8.75	0	5520	451274	908310	0.012232036	0.496828175
99	Suitable-unassigned	6/23/2009	2009	Jun	6	12	2008	B	12.5	173.3333333	357.3333333	8.75	0	34572	1680318	2770456	0.020574677	0.606513152
0	Unsuitable	6/23/2009	2009	Jun	6	12	2008	B	12.5	173.3333333	357.3333333	8.75	0	569504	4835851	78690574	0.117767069	0.061454006
100	Vineyard/Orchard	6/23/2009	2009	Jun	6	12	2008	B	12.5	173.3333333	357.3333333	8.75	0	58918	7516456	15100270	0.007838535	0.497769643
11	Alfalfa	7/9/2009	2009	Jul	7	1	2009	A	1	189.3333333	8.333333333	0	0	18657	2372675	3612185	0.007863277	0.656853124
3	Corn	7/9/2009	2009	Jul	7	1	2009	A	1	189.3333333	8.333333333	0	0	15366	1233771	1740339	0.012454499	0.708925675
5	Field Crop	7/9/2009	2009	Jul	7	1	2009	A	1	189.3333333	8.333333333	0	0	54407	4273298	4989171	0.012731853	0.856514639
7	Grains	7/9/2009	2009	Jul	7	1	2009	A	1	189.3333333	8.333333333	0	0	23142	1471247	1858026	0.015729514	0.791833376
1	Grass/Pasture	7/9/2009	2009	Jul	7	1	2009	A	1	189.3333333	8.333333333	0	0	57463	18755690	30007183	0.003063764	0.625040011
12	Rice	7/9/2009	2009	Jul	7	1	2009	A	1	189.3333333	8.333333333	0	0	21488	2675261	2706961	0.008032114	0.988289451
13	Row Crop	7/9/2009	2009	Jul	7	1	2009	A	1	189.3333333	8.333333333	0	0	7177	634594	908310	0.011309593	0.698653543
99	Suitable-unassigned	7/9/2009	2009	Jul	7	1	2009	A	1	189.3333333	8.333333333	0	0	29140	2073283	2770456	0.014055004	0.748354423
0	Unsuitable	7/9/2009	2009	Jul	7	1	2009	A	1	189.3333333	8.333333333	0	0	1216344	33220736	78690574	0.036613999	0.422169191
100	Vineyard/Orchard	7/9/2009	2009	Jul	7	1	2009	A	1	189.3333333	8.333333333	0	0	86567	11875461	15100270	0.00728957	0.786440309
11	Alfalfa	7/25/2009	2009	Jul	7	1	2009	B	1.5	205.3333333	24.33333333	0	0	29688	3410816	3612185	0.008704076	0.944252855
3	Corn	7/25/2009	2009	Jul	7	1	2009	B	1.5	205.3333333	24.33333333	0	0	18808	1654863	1740339	0.011365291	0.950885431
5	Field Crop	7/25/2009	2009	Jul	7	1	2009	B	1.5	205.3333333	24.33333333	0	0	76936	4770900	4989171	0.016126098	0.956251049
7	Grains	7/25/2009	2009	Jul	7	1	2009	B	1.5	205.3333333	24.33333333	0	0	23100	1789738	1858026	0.012906917	0.963247016
1	Grass/Pasture	7/25/2009	2009	Jul	7	1	2009	B	1.5	205.3333333	24.33333333	0	0	63617	25653422	30007183	0.002479864	0.854909373
12	Rice	7/25/2009	2009	Jul	7	1	2009	B	1.5	205.3333333	24.33333333	0	0	15874	2706913	2706961	0.005864245	0.999982268
13	Row Crop	7/25/2009	2009	Jul	7	1	2009	B	1.5	205.3333333	24.33333333	0	0	12625	861010	908310	0.014663012	0.947925268
99	Suitable-unassigned	7/25/2009	2009	Jul	7	1	2009	B	1.5	205.3333333	24.33333333	0	0	37752	2587709	2770456	0.014588967	0.934037213
0	Unsuitable	7/25/2009	2009	Jul	7	1	2009	B	1.5	205.3333333	24.33333333	0	0	1920614	43814048	78690574	0.043835575	0.556789025
100	Vineyard/Orchard	7/25/2009	2009	Jul	7	1	2009	B	1.5	205.3333333	24.33333333	0	0	129610	14419166	15100270	0.008988731	0.954894581
11	Alfalfa	8/8/2009	2009	Aug	8	2	2009	A	2	219.5	38.5	0	0	27380	2414011	3612185	0.011342119	0.668296613
3	Corn	8/8/2009	2009	Aug	8	2	2009	A	2	219.5	38.5	0	0	13853	1185347	1740339	0.011686873	0.681101211
5	Field Crop	8/8/2009	2009	Aug	8	2	2009	A	2	219.5	38.5	0	0	50206	2704443	4989171	0.018564266	0.542062599
7	Grains	8/8/2009	2009	Aug	8	2	2009	A	2	219.5	38.5	0	0	28475	1292160	1858026	0.022036745	0.695447749
1	Grass/Pasture	8/8/2009	2009	Aug	8	2	2009	A	2	219.5	38.5	0	0	68346	21850378	30007183	0.003127909	0.728171585
12	Rice	8/8/2009	2009	Aug	8	2	2009	A	2	219.5	38.5	0	0	8380	2706913	2706961	0.003095777	0.999982268
13	Row Crop	8/8/2009	2009	Aug	8	2	2009	A	2	219.5	38.5	0	0	14258	851186	908310	0.016750745	0.937109577
99	Suitable-unassigned	8/8/2009	2009	Aug	8	2	2009	A	2	219.5	38.5	0	0	37312	1868922	2770456	0.01996445	0.674590031
0	Unsuitable	8/8/2009	2009	Aug	8	2	2009	A	2	219.5	38.5	0	0	1707580	38744915	78690574	0.044072364	0.492370471
100	Vineyard/Orchard	8/8/2009	2009	Aug	8	2	2009	A	2	219.5	38.5	0	0	103509	9597868	15100270	0.010784583	0.635609032
11	Alfalfa	8/26/2009	2009	Aug	8	2	2009	B	2.5	237.3333333	56.33333333	0	0	40047	3449693	3612185	0.011608859	0.955015593
3	Corn	8/26/2009	2009	Aug	8	2	2009	B	2.5	237.3333333	56.33333333	0	0	33824	1663033	1740339	0.020338743	0.955579919
5	Field Crop	8/26/2009	2009	Aug	8	2	2009	B	2.5	237.3333333	56.33333333	0	0	116587	4779303	4989171	0.024394143	0.957935296
7	Grains	8/26/2009	2009	Aug	8	2	2009	B	2.5	237.3333333	56.33333333	0	0	24952	1802996	1858026	0.013839188	0.970382546
1	Grass/Pasture	8/26/2009	2009	Aug	8	2	2009	B	2.5	237.3333333	56.33333333	0	0	60677	25654811	30007183	0.002365131	0.854955662
12	Rice	8/26/2009	2009	Aug	8	2	2009	B	2.5	237.3333333	56.33333333	0	0	13329	2499512	2706961	0.005332641	0.923364614
13	Row Crop	8/26/2009	2009	Aug	8	2	2009	B	2.5	237.3333333	56.33333333	0	0	17421	881021	908310	0.019773649	0.969956292
99	Suitable-unassigned	8/26/2009	2009	Aug	8	2	2009	B	2.5	237.3333333	56.33333333	0	0	46787	2610740	2770456	0.017920973	0.942350285
0	Unsuitable	8/26/2009	2009	Aug	8	2	2009	B	2.5	237.3333333	56.33333333	0	0	1927468	44677294	78690574	0.043142004	0.567759158
100	Vineyard/Orchard	8/26/2009	2009	Aug	8	2	2009	B	2.5	237.3333333	56.33333333	0	0	134465	13876826	15100270	0.009689896	0.918978667
11	Alfalfa	9/9/2009	2009	Sep	9	3	2009	A	3	251.5	70.5	0	0	14876	2063646	3612185	0.007208601	0.571301304
3	Corn	9/9/2009	2009	Sep	9	3	2009	A	3	251.5	70.5	0	0	10499	955625	1740339	0.010986527	0.54910279
5	Field Crop	9/9/2009	2009	Sep	9	3	2009	A	3	251.5	70.5	0	0	49237	2663105	4989171	0.018488569	0.533777054
7	Grains	9/9/2009	2009	Sep	9	3	2009	A	3	251.5	70.5	0	0	12685	1174654	1858026	0.010798925	0.632205362
1	Grass/Pasture	9/9/2009	2009	Sep	9	3	2009	A	3	251.5	70.5	0	0	43347	20353306	30007183	0.002129728	0.67828113
12	Rice	9/9/2009	2009	Sep	9	3	2009	A	3	251.5	70.5	0	0	21686	2704334	2706961	0.00801898	0.999029539
13	Row Crop	9/9/2009	2009	Sep	9	3	2009	A	3	251.5	70.5	0	0	9489	787262	908310	0.012053167	0.866732723
99	Suitable-unassigned	9/9/2009	2009	Sep	9	3	2009	A	3	251.5	70.5	0	0	24129	1707644	2770456	0.014129994	0.61637651
0	Unsuitable	9/9/2009	2009	Sep	9	3	2009	A	3	251.5	70.5	0	0	1607737	37893531	78690574	0.042427743	0.481551081
100	Vineyard/Orchard	9/9/2009	2009	Sep	9	3	2009	A	3	251.5	70.5	0	0	71478	9166305	15100270	0.007797908	0.607029212
11	Alfalfa	9/27/2009	2009	Sep	9	3	2009	B	3.5	269.3333333	88.33333333	1.9	1.9	29899	2211485	3612185	0.013519875	0.612229163
3	Corn	9/27/2009	2009	Sep	9	3	2009	B	3.5	269.3333333	88.33333333	1.9	1.9	44577	1125744	1740339	0.039597813	0.646853285
5	Field Crop	9/27/2009	2009	Sep	9	3	2009	B	3.5	269.3333333	88.33333333	1.9	1.9	42390	4012502	4989171	0.010564481	0.804242228
7	Grains	9/27/2009	2009	Sep	9	3	2009	B	3.5	269.3333333	88.33333333	1.9	1.9	39726	1340422	1858026	0.029636935	0.721422628
1	Grass/Pasture	9/27/2009	2009	Sep	9	3	2009	B	3.5	269.3333333	88.33333333	1.9	1.9	166472	17710978	30007183	0.009399368	0.590224614
12	Rice	9/27/2009	2009	Sep	9	3	2009	B	3.5	269.3333333	88.33333333	1.9	1.9	3302	2671838	2706961	0.001235853	0.987024933
13	Row Crop	9/27/2009	2009	Sep	9	3	2009	B	3.5	269.3333333	88.33333333	1.9	1.9	9942	593253	908310	0.016758449	0.653139347
99	Suitable-unassigned	9/27/2009	2009	Sep	9	3	2009	B	3.5	269.3333333	88.33333333	1.9	1.9	38354	1940315	2770456	0.019766894	0.700359435
0	Unsuitable	9/27/2009	2009	Sep	9	3	2009	B	3.5	269.3333333	88.33333333	1.9	1.9	1045529	30790984	78690574	0.033955687	0.391291897
100	Vineyard/Orchard	9/27/2009	2009	Sep	9	3	2009	B	3.5	269.3333333	88.33333333	1.9	1.9	79930	10496783	15100270	0.007614714	0.695138762
11	Alfalfa	10/8/2009	2009	Oct	10	4	2009	A	4	280	99	1.9	0	16431	1270980	3612185	0.012927819	0.351859055
3	Corn	10/8/2009	2009	Oct	10	4	2009	A	4	280	99	1.9	0	24709	608641	1740339	0.040597002	0.349725542
5	Field Crop	10/8/2009	2009	Oct	10	4	2009	A	4	280	99	1.9	0	9584	1321302	4989171	0.007253452	0.264833977
7	Grains	10/8/2009	2009	Oct	10	4	2009	A	4	280	99	1.9	0	11624	766989	1858026	0.015155367	0.412797776
1	Grass/Pasture	10/8/2009	2009	Oct	10	4	2009	A	4	280	99	1.9	0	63880	12721001	30007183	0.005021617	0.423931863
12	Rice	10/8/2009	2009	Oct	10	4	2009	A	4	280	99	1.9	0	81	20805	2706961	0.003893295	0.007685741
13	Row Crop	10/8/2009	2009	Oct	10	4	2009	A	4	280	99	1.9	0	8934	595257	908310	0.015008643	0.655345642
99	Suitable-unassigned	10/8/2009	2009	Oct	10	4	2009	A	4	280	99	1.9	0	24803	980222	2770456	0.025303452	0.353812513
0	Unsuitable	10/8/2009	2009	Oct	10	4	2009	A	4	280	99	1.9	0	734211	15368034	78690574	0.047775207	0.195297012
100	Vineyard/Orchard	10/8/2009	2009	Oct	10	4	2009	A	4	280	99	1.9	0	49233	5438476	15100270	0.00905272	0.360157534
11	Alfalfa	10/24/2009	2009	Oct	10	4	2009	B	4.5	296	115	58.2	58.2	60890	2415577	3612185	0.025207228	0.668730145
3	Corn	10/24/2009	2009	Oct	10	4	2009	B	4.5	296	115	58.2	58.2	91737	1184765	1740339	0.077430545	0.680766793
5	Field Crop	10/24/2009	2009	Oct	10	4	2009	B	4.5	296	115	58.2	58.2	189016	2705312	4989171	0.069868466	0.542236776
7	Grains	10/24/2009	2009	Oct	10	4	2009	B	4.5	296	115	58.2	58.2	59500	1292867	1858026	0.046021749	0.695828261
1	Grass/Pasture	10/24/2009	2009	Oct	10	4	2009	B	4.5	296	115	58.2	58.2	315830	21613134	30007183	0.014612874	0.720265344
12	Rice	10/24/2009	2009	Oct	10	4	2009	B	4.5	296	115	58.2	58.2	611037	2706913	2706961	0.225732042	0.999982268
13	Row Crop	10/24/2009	2009	Oct	10	4	2009	B	4.5	296	115	58.2	58.2	63759	852156	908310	0.074820807	0.938177494
99	Suitable-unassigned	10/24/2009	2009	Oct	10	4	2009	B	4.5	296	115	58.2	58.2	117283	1872846	2770456	0.062622874	0.676006405
0	Unsuitable	10/24/2009	2009	Oct	10	4	2009	B	4.5	296	115	58.2	58.2	2038777	38863673	78690574	0.05245971	0.493879648
100	Vineyard/Orchard	10/24/2009	2009	Oct	10	4	2009	B	4.5	296	115	58.2	58.2	256998	9598877	15100270	0.026773757	0.635675852
11	Alfalfa	11/9/2009	2009	Nov	11	5	2009	A	5	312	131	58.5	0.3	50139	2333717	3612185	0.02148461	0.646067962
3	Corn	11/9/2009	2009	Nov	11	5	2009	A	5	312	131	58.5	0.3	113433	1216593	1740339	0.093238248	0.699055184
5	Field Crop	11/9/2009	2009	Nov	11	5	2009	A	5	312	131	58.5	0.3	143370	3601230	4989171	0.039811398	0.721809295
7	Grains	11/9/2009	2009	Nov	11	5	2009	A	5	312	131	58.5	0.3	33291	1134781	1858026	0.029336938	0.61074549
1	Grass/Pasture	11/9/2009	2009	Nov	11	5	2009	A	5	312	131	58.5	0.3	33637	4307722	30007183	0.007808535	0.143556361
12	Rice	11/9/2009	2009	Nov	11	5	2009	A	5	312	131	58.5	0.3	1001234	2675815	2706961	0.374179082	0.988494108
13	Row Crop	11/9/2009	2009	Nov	11	5	2009	A	5	312	131	58.5	0.3	23589	451741	908310	0.052217974	0.497342317
99	Suitable-unassigned	11/9/2009	2009	Nov	11	5	2009	A	5	312	131	58.5	0.3	73646	1681746	2770456	0.043791393	0.60702859
0	Unsuitable	11/9/2009	2009	Nov	11	5	2009	A	5	312	131	58.5	0.3	680007	4838680	78690574	0.140535642	0.061489957
100	Vineyard/Orchard	11/9/2009	2009	Nov	11	5	2009	A	5	312	131	58.5	0.3	226833	7527431	15100270	0.030134185	0.498496451
11	Alfalfa	11/21/2009	2009	Nov	11	5	2009	B	5.5	324.5	143.5	9.1	8.95	20645	2461803	3612185	0.00838613	0.681527386
3	Corn	11/21/2009	2009	Nov	11	5	2009	B	5.5	324.5	143.5	9.1	8.95	24390	1185719	1740339	0.020569798	0.681314962
5	Field Crop	11/21/2009	2009	Nov	11	5	2009	B	5.5	324.5	143.5	9.1	8.95	47101	2857432	4989171	0.016483682	0.572726812
7	Grains	11/21/2009	2009	Nov	11	5	2009	B	5.5	324.5	143.5	9.1	8.95	8956	1138450	1858026	0.007866836	0.612720166
1	Grass/Pasture	11/21/2009	2009	Nov	11	5	2009	B	5.5	324.5	143.5	9.1	8.95	22266	3235929	30007183	0.006880868	0.10783848
12	Rice	11/21/2009	2009	Nov	11	5	2009	B	5.5	324.5	143.5	9.1	8.95	3870	44471	2706961	0.087023004	0.016428386
13	Row Crop	11/21/2009	2009	Nov	11	5	2009	B	5.5	324.5	143.5	9.1	8.95	4968	555852	908310	0.008937631	0.611962876
99	Suitable-unassigned	11/21/2009	2009	Nov	11	5	2009	B	5.5	324.5	143.5	9.1	8.95	26790	1509774	2770456	0.017744378	0.544955054
0	Unsuitable	11/21/2009	2009	Nov	11	5	2009	B	5.5	324.5	143.5	9.1	8.95	203526	3144535	78690574	0.064723719	0.039960758
100	Vineyard/Orchard	11/21/2009	2009	Nov	11	5	2009	B	5.5	324.5	143.5	9.1	8.95	74945	7417499	15100270	0.01010381	0.491216316
11	Alfalfa	12/3/2009	2009	Dec	12	6	2009	A	6	336	155	10.45	5.8	32474	2330894	3612185	0.013931993	0.64528644
3	Corn	12/3/2009	2009	Dec	12	6	2009	A	6	336	155	10.45	5.8	99207	1215310	1740339	0.081631024	0.698317971
5	Field Crop	12/3/2009	2009	Dec	12	6	2009	A	6	336	155	10.45	5.8	198256	3596901	4989171	0.055118559	0.720941615
7	Grains	12/3/2009	2009	Dec	12	6	2009	A	6	336	155	10.45	5.8	34012	1135408	1858026	0.029955752	0.611082945
1	Grass/Pasture	12/3/2009	2009	Dec	12	6	2009	A	6	336	155	10.45	5.8	92261	4310019	30007183	0.02140617	0.143632909
12	Rice	12/3/2009	2009	Dec	12	6	2009	A	6	336	155	10.45	5.8	1223781	2675815	2706961	0.457348882	0.988494108
13	Row Crop	12/3/2009	2009	Dec	12	6	2009	A	6	336	155	10.45	5.8	25549	451223	908310	0.05662167	0.496772027
99	Suitable-unassigned	12/3/2009	2009	Dec	12	6	2009	A	6	336	155	10.45	5.8	76864	1681342	2770456	0.045715863	0.606882766
0	Unsuitable	12/3/2009	2009	Dec	12	6	2009	A	6	336	155	10.45	5.8	764300	4842136	78690574	0.157843563	0.061533876
100	Vineyard/Orchard	12/3/2009	2009	Dec	12	6	2009	A	6	336	155	10.45	5.8	172689	7532431	15100270	0.022926065	0.498827571
11	Alfalfa	1/28/2010	2010	Jan	1	7	2009	B	7.5	27	211	96.8	84.35	9621	1230723	3612185	0.007817356	0.340714277
3	Corn	1/28/2010	2010	Jan	1	7	2009	B	7.5	27	211	96.8	84.35	29863	620468	1740339	0.048129799	0.356521344
5	Field Crop	1/28/2010	2010	Jan	1	7	2009	B	7.5	27	211	96.8	84.35	2504	543217	4989171	0.004609576	0.108879211
7	Grains	1/28/2010	2010	Jan	1	7	2009	B	7.5	27	211	96.8	84.35	2843	482536	1858026	0.005891788	0.259703578
1	Grass/Pasture	1/28/2010	2010	Jan	1	7	2009	B	7.5	27	211	96.8	84.35	20006	1772223	30007183	0.011288647	0.059059959
12	Rice	1/28/2010	2010	Jan	1	7	2009	B	7.5	27	211	96.8	84.35	5992	40610	2706961	0.147549865	0.015002063
13	Row Crop	1/28/2010	2010	Jan	1	7	2009	B	7.5	27	211	96.8	84.35	1709	339816	908310	0.005029192	0.374118968
99	Suitable-unassigned	1/28/2010	2010	Jan	1	7	2009	B	7.5	27	211	96.8	84.35	14685	643253	2770456	0.022829276	0.232183077
0	Unsuitable	1/28/2010	2010	Jan	1	7	2009	B	7.5	27	211	96.8	84.35	110580	1633256	78690574	0.067705246	0.020755421
100	Vineyard/Orchard	1/28/2010	2010	Jan	1	7	2009	B	7.5	27	211	96.8	84.35	42304	3479813	15100270	0.012156975	0.230447071
11	Alfalfa	2/8/2010	2010	Feb	2	8	2009	A	8	38.5	222.5	116.45	27.15	115531	1927930	3612185	0.059924894	0.533729585
3	Corn	2/8/2010	2010	Feb	2	8	2009	A	8	38.5	222.5	116.45	27.15	244085	875117	1740339	0.278916991	0.502842837
5	Field Crop	2/8/2010	2010	Feb	2	8	2009	A	8	38.5	222.5	116.45	27.15	378132	1643908	4989171	0.230020171	0.329495221
7	Grains	2/8/2010	2010	Feb	2	8	2009	A	8	38.5	222.5	116.45	27.15	66744	794795	1858026	0.083976371	0.427763121
1	Grass/Pasture	2/8/2010	2010	Feb	2	8	2009	A	8	38.5	222.5	116.45	27.15	116035	4281172	30007183	0.027103559	0.142671573
12	Rice	2/8/2010	2010	Feb	2	8	2009	A	8	38.5	222.5	116.45	27.15	1463889	2202250	2706961	0.664724259	0.813550694
13	Row Crop	2/8/2010	2010	Feb	2	8	2009	A	8	38.5	222.5	116.45	27.15	65954	463757	908310	0.142216721	0.510571281
99	Suitable-unassigned	2/8/2010	2010	Feb	2	8	2009	A	8	38.5	222.5	116.45	27.15	173030	1187543	2770456	0.145704198	0.42864532
0	Unsuitable	2/8/2010	2010	Feb	2	8	2009	A	8	38.5	222.5	116.45	27.15	749789	4283281	78690574	0.175050154	0.054431945
100	Vineyard/Orchard	2/8/2010	2010	Feb	2	8	2009	A	8	38.5	222.5	116.45	27.15	736890	5919390	15100270	0.124487489	0.392005573
11	Alfalfa	3/1/2010	2010	Feb	2	8	2009	B	8.5	59	243	71	44.75	1921	453966	3612185	0.004231594	0.125676287
3	Corn	3/1/2010	2010	Feb	2	8	2009	B	8.5	59	243	71	44.75	883	180039	1740339	0.004904493	0.103450535
5	Field Crop	3/1/2010	2010	Feb	2	8	2009	B	8.5	59	243	71	44.75	3018	111531	4989171	0.027059741	0.022354616
7	Grains	3/1/2010	2010	Feb	2	8	2009	B	8.5	59	243	71	44.75	640	182777	1858026	0.003501535	0.098371605
1	Grass/Pasture	3/1/2010	2010	Feb	2	8	2009	B	8.5	59	243	71	44.75	4915	988134	30007183	0.004974022	0.032929915
12	Rice	3/1/2010	2010	Feb	2	8	2009	B	8.5	59	243	71	44.75	1339	9551	2706961	0.140194744	0.003528311
13	Row Crop	3/1/2010	2010	Feb	2	8	2009	B	8.5	59	243	71	44.75	1730	78023	908310	0.022172949	0.085899087
99	Suitable-unassigned	3/1/2010	2010	Feb	2	8	2009	B	8.5	59	243	71	44.75	5260	198295	2770456	0.026526135	0.07157486
0	Unsuitable	3/1/2010	2010	Feb	2	8	2009	B	8.5	59	243	71	44.75	41788	767364	78690574	0.054456555	0.009751664
100	Vineyard/Orchard	3/1/2010	2010	Feb	2	8	2009	B	8.5	59	243	71	44.75	33424	2438031	15100270	0.013709424	0.16145612
11	Alfalfa	3/8/2010	2010	Mar	3	9	2009	A	9	66	250	71.5	61.55	38897	1208752	3612185	0.032179471	0.334631809
3	Corn	3/8/2010	2010	Mar	3	9	2009	A	9	66	250	71.5	61.55	192540	734791	1740339	0.262033694	0.42221142
5	Field Crop	3/8/2010	2010	Mar	3	9	2009	A	9	66	250	71.5	61.55	191974	1279902	4989171	0.149991171	0.256536006
7	Grains	3/8/2010	2010	Mar	3	9	2009	A	9	66	250	71.5	61.55	25949	575782	1858026	0.045067404	0.309889097
1	Grass/Pasture	3/8/2010	2010	Mar	3	9	2009	A	9	66	250	71.5	61.55	26086	3504790	30007183	0.007442957	0.116798368
12	Rice	3/8/2010	2010	Mar	3	9	2009	A	9	66	250	71.5	61.55	1058309	2675807	2706961	0.395510214	0.988491153
13	Row Crop	3/8/2010	2010	Mar	3	9	2009	A	9	66	250	71.5	61.55	41547	230896	908310	0.179938154	0.254203961
99	Suitable-unassigned	3/8/2010	2010	Mar	3	9	2009	A	9	66	250	71.5	61.55	97832	883408	2770456	0.110743847	0.318867363
0	Unsuitable	3/8/2010	2010	Mar	3	9	2009	A	9	66	250	71.5	61.55	654170	3547878	78690574	0.184383454	0.045086442
100	Vineyard/Orchard	3/8/2010	2010	Mar	3	9	2009	A	9	66	250	71.5	61.55	166248	3797426	15100270	0.043779128	0.251480669
11	Alfalfa	3/20/2010	2010	Mar	3	9	2009	B	9.5	78.5	262.5	71.4	7.3	76566	2232815	3612185	0.034291242	0.618134176
3	Corn	3/20/2010	2010	Mar	3	9	2009	B	9.5	78.5	262.5	71.4	7.3	267622	1132895	1740339	0.236228424	0.650962255
5	Field Crop	3/20/2010	2010	Mar	3	9	2009	B	9.5	78.5	262.5	71.4	7.3	250083	1793662	4989171	0.139425934	0.359511029
7	Grains	3/20/2010	2010	Mar	3	9	2009	B	9.5	78.5	262.5	71.4	7.3	34458	930422	1858026	0.037034808	0.500758332
1	Grass/Pasture	3/20/2010	2010	Mar	3	9	2009	B	9.5	78.5	262.5	71.4	7.3	33250	5287568	30007183	0.006288335	0.176210076
12	Rice	3/20/2010	2010	Mar	3	9	2009	B	9.5	78.5	262.5	71.4	7.3	479299	2706791	2706961	0.177072777	0.999937199
13	Row Crop	3/20/2010	2010	Mar	3	9	2009	B	9.5	78.5	262.5	71.4	7.3	103243	497552	908310	0.207501929	0.547777741
99	Suitable-unassigned	3/20/2010	2010	Mar	3	9	2009	B	9.5	78.5	262.5	71.4	7.3	147893	1418404	2770456	0.10426719	0.511974924
0	Unsuitable	3/20/2010	2010	Mar	3	9	2009	B	9.5	78.5	262.5	71.4	7.3	724543	4911759	78690574	0.14751192	0.062418645
[truncated: 809 more rows]
