# Supplementary material for: Impact of extreme drought and incentive programs on flooded agriculture and wetlands in California’s Central Valley
Source: PeerJ. 2018 Jun 29;6:e5147. doi: 10.7717/peerj.5147 (PMC6056266; doi:10.7717/peerj.5147)
Supplement: Supplemental Information 3 [file peerj-06-5147-s003.csv]

Project	Habitat	N	Accuracy	TrueNegatives	FalseNegatives	TruePositives	FalsePositives	error	bias
Landsat8	Corn	2237	0.9459097	0.930263746	0.000447027	0.015645954	0.053643272	0.054090299	0.053196245
Landsat5	Corn	46	0.891304348	0.608695652	0.086956522	0.282608696	0.02173913	0.108695652	-0.065217392
Landsat8	Freshwater emergent wetland	1765	0.875354108	0.271954674	0.115580737	0.603399433	0.009065156	0.124645893	-0.106515581
Landsat5	Freshwater emergent wetland	5564	0.787383178	0.297268152	0.112688713	0.490115025	0.099928109	0.212616822	-0.012760604
Landsat8	Rice	2756	0.943759071	0.630986938	0.005805515	0.312772134	0.050435414	0.056240929	0.044629899
Landsat5	Rice	640	0.8921875	0.246875	0.0390625	0.6453125	0.06875	0.1078125	0.0296875
Landsat8	Cantaloupes	5	1	0.6	0	0.4	0	0	0
Landsat8	Cotton	99	0.95959596	0.898989899	0.04040404	0.060606061	0	0.04040404	-0.04040404
Landsat8	Dry Beans	1	1	1	0	0	0	0	0
Landsat8	Peas	1	1	1	0	0	0	0	0
Landsat8	Rye	139	1	1	0	0	0	0	0
Landsat8	Safflower	359	1	0.983286908	0	0.016713092	0	0	0
Landsat8	Sunflower	8	1	1	0	0	0	0	0
Landsat8	Tomatoes	44	1	0.840909091	0	0.159090909	0	0	0
Landsat8	Winter Wheat	488	0.954918033	0.928278689	0	0.026639344	0.045081967	0.045081967	0.045081967
Landsat8	other		0.990501555	0.916829399	0.004489338	0.073672156	0.005009107	0.009498445	0.00051977
Landsat5	Cotton	377	0.962864721	0.785145889	0.00795756	0.177718833	0.029177719	0.037135279	0.021220159
Landsat5	Durum Wheat	9	1	1	0	0	0	0	0
Landsat5	Winter Wheat	89	0.921348315	0.685393258	0.04494382	0.235955056	0.033707865	0.078651685	-0.011235955
			0.961404345	0.823513049	0.05290138	0.137891296	0.020961861	0.038595655	0.003328068
