# Supplementary material for: Impact of extreme drought and incentive programs on flooded agriculture and wetlands in California’s Central Valley
Source: PeerJ. 2018 Jun 29;6:e5147. doi: 10.7717/peerj.5147 (PMC6056266; doi:10.7717/peerj.5147)
Supplement: Supplemental Information 5 [file peerj-06-5147-s005.csv]

yday	acres	syear	ha	program	w1	w2	w3	w4	w5	rhaw
1	0	y1314	0	BR	0	0	0	0	0	0
2	0	y1314	0	BR	0	0	0	0	0	0
3	0	y1314	0	BR	0	0	0	0	0	0
4	0	y1314	0	BR	0	0	0	0	0	0
5	0	y1314	0	BR	0	0	0	0	0	0
6	0	y1314	0	BR	0	0	0	0	0	0
7	0	y1314	0	BR	0	0	0	0	0	0
8	0	y1314	0	BR	0	0	0	0	0	0
9	0	y1314	0	BR	0	0	0	0	0	0
10	0	y1314	0	BR	0	0	0	0	0	0
11	0	y1314	0	BR	0	0	0	0	0	0
12	0	y1314	0	BR	0	0	0	0	0	0
13	0	y1314	0	BR	0	0	0	0	0	0
14	0	y1314	0	BR	0	0	0	0	0	0
15	0	y1314	0	BR	0	0	0	0	0	0
16	0	y1314	0	BR	0	0	0	0	0	0
17	0	y1314	0	BR	0	0	0	0	0	0
18	0	y1314	0	BR	0	0	0	0	0	0
19	0	y1314	0	BR	0	0	0	0	0	0
20	0	y1314	0	BR	0	0	0	0	0	0
21	0	y1314	0	BR	0	0	0	0	0	0
22	0	y1314	0	BR	0	0	0	0	0	0
23	0	y1314	0	BR	0	0	0	0	0	0
24	0	y1314	0	BR	0	0	0	0	0	0
25	0	y1314	0	BR	0	0	0	0	0	0
26	0	y1314	0	BR	0	0	0	0	0	0
27	0	y1314	0	BR	0	0	0	0	0	0
28	0	y1314	0	BR	0	0	0	0	0	0
29	0	y1314	0	BR	0	0	0	0	0	0
30	0	y1314	0	BR	0	0	0	0	0	0
31	0	y1314	0	BR	0	0	0	0	0	0
32	0	y1314	0	BR	0	0	0	0	0	0
33	0	y1314	0	BR	0	0	0	0	0	0
34	0	y1314	0	BR	0	0	0	0	0	0
35	0	y1314	0	BR	0	0	0	0	0	0
36	0	y1314	0	BR	0	0	0	0	0	0
37	0	y1314	0	BR	0	0	0	0	0	0
38	0	y1314	0	BR	0	0	0	0	0	0
39	0	y1314	0	BR	0	0	0	0	0	0
40	0	y1314	0	BR	0	0	0	0	0	0
41	0	y1314	0	BR	0	0	0	0	0	0
42	0	y1314	0	BR	0	0	0	0	0	0
43	0	y1314	0	BR	0	0	0	0	0	0
44	0	y1314	0	BR	0	0	0	0	0	0
45	0	y1314	0	BR	0	0	0	0	0	0
46	0	y1314	0	BR	0	0	0	0	0	0
47	0	y1314	0	BR	0	0	0	0	0	0
48	0	y1314	0	BR	0	0	0	0	0	0
49	0	y1314	0	BR	0	0	0	0	0	0
50	0	y1314	0	BR	0	0	0	0	0	0
51	0	y1314	0	BR	0	0	0	0	0	0
52	0	y1314	0	BR	0	0	0	0	0	0
53	0	y1314	0	BR	0	0	0	0	0	0
54	0	y1314	0	BR	0	0	0	0	0	0
55	0	y1314	0	BR	0	0	0	0	0	0
56	0	y1314	0	BR	0	0	0	0	0	0
57	0	y1314	0	BR	0	0	0	0	0	0
58	0	y1314	0	BR	0	0	0	0	0	0
59	0	y1314	0	BR	0	0	0	0	0	0
60	0	y1314	0	BR	0	0	0	0	0	0
61	0	y1314	0	BR	0	0	0	0	0	0
62	0	y1314	0	BR	0	0	0	0	0	0
63	0	y1314	0	BR	0	0	0	0	0	0
64	0	y1314	0	BR	0	0	0	0	0	0
65	0	y1314	0	BR	0	0	0	0	0	0
66	0	y1314	0	BR	0	0	0	0	0	0
67	0	y1314	0	BR	0	0	0	0	0	0
68	0	y1314	0	BR	0	0	0	0	0	0
69	0	y1314	0	BR	0	0	0	0	0	0
70	0	y1314	0	BR	0	0	0	0	0	0
71	0	y1314	0	BR	0	0	0	0	0	0
72	0	y1314	0	BR	0	0	0	0	0	0
73	0	y1314	0	BR	0	0	0	0	0	0
74	0	y1314	0	BR	0	0	0	0	0	0
75	0	y1314	0	BR	0	0	0	0	0	0
76	0	y1314	0	BR	0	0	0	0	0	0
77	0	y1314	0	BR	0	0	0	0	0	0
78	0	y1314	0	BR	0	0	0	0	0	0
79	0	y1314	0	BR	0	0	0	0	0	0
80	0	y1314	0	BR	0	0	0	0	0	0
81	0	y1314	0	BR	0	0	0	0	0	0
82	0	y1314	0	BR	0	0	0	0	0	0
83	0	y1314	0	BR	0	0	0	0	0	0
84	0	y1314	0	BR	0	0	0	0	0	0
85	0	y1314	0	BR	0	0	0	0	0	0
86	0	y1314	0	BR	0	0	0	0	0	0
87	0	y1314	0	BR	0	0	0	0	0	0
88	0	y1314	0	BR	0	0	0	0	0	0
89	0	y1314	0	BR	0	0	0	0	0	0
90	0	y1314	0	BR	0	0	0	0	0	0
91	0	y1314	0	BR	0	0	0	0	0	0
92	0	y1314	0	BR	0	0	0	0	0	0
93	0	y1314	0	BR	0	0	0	0	0	0
94	0	y1314	0	BR	0	0	0	0	0	0
95	0	y1314	0	BR	0	0	0	0	0	0
96	0	y1314	0	BR	0	0	0	0	0	0
97	0	y1314	0	BR	0	0	0	0	0	0
98	0	y1314	0	BR	0	0	0	0	0	0
99	0	y1314	0	BR	0	0	0	0	0	0
100	0	y1314	0	BR	0	0	0	0	0	0
101	0	y1314	0	BR	0	0	0	0	0	0
102	0	y1314	0	BR	0	0	0	0	0	0
103	0	y1314	0	BR	0	0	0	0	0	0
104	0	y1314	0	BR	0	0	0	0	0	0
105	0	y1314	0	BR	0	0	0	0	0	0
106	0	y1314	0	BR	0	0	0	0	0	0
107	0	y1314	0	BR	0	0	0	0	0	0
108	0	y1314	0	BR	0	0	0	0	0	0
109	0	y1314	0	BR	0	0	0	0	0	0
110	0	y1314	0	BR	0	0	0	0	0	0
111	0	y1314	0	BR	0	0	0	0	0	0
112	0	y1314	0	BR	0	0	0	0	0	0
113	0	y1314	0	BR	0	0	0	0	0	0
114	0	y1314	0	BR	0	0	0	0	0	0
115	0	y1314	0	BR	0	0	0	0	0	0
116	0	y1314	0	BR	0	0	0	0	0	0
117	0	y1314	0	BR	0	0	0	0	0	0
118	0	y1314	0	BR	0	0	0	0	0	0
119	0	y1314	0	BR	0	0	0	0	0	0
120	0	y1314	0	BR	0	0	0	0	0	0
121	0	y1314	0	BR	0	0	0	0	0	0
122	0	y1314	0	BR	0	0	0	0	0	0
123	0	y1314	0	BR	0	0	0	0	0	0
124	0	y1314	0	BR	0	0	0	0	0	0
125	0	y1314	0	BR	0	0	0	0	0	0
126	0	y1314	0	BR	0	0	0	0	0	0
127	0	y1314	0	BR	0	0	0	0	0	0
128	0	y1314	0	BR	0	0	0	0	0	0
129	0	y1314	0	BR	0	0	0	0	0	0
130	0	y1314	0	BR	0	0	0	0	0	0
131	0	y1314	0	BR	0	0	0	0	0	0
132	0	y1314	0	BR	0	0	0	0	0	0
133	0	y1314	0	BR	0	0	0	0	0	0
134	0	y1314	0	BR	0	0	0	0	0	0
135	0	y1314	0	BR	0	0	0	0	0	0
136	0	y1314	0	BR	0	0	0	0	0	0
137	0	y1314	0	BR	0	0	0	0	0	0
138	0	y1314	0	BR	0	0	0	0	0	0
139	0	y1314	0	BR	0	0	0	0	0	0
140	0	y1314	0	BR	0	0	0	0	0	0
141	0	y1314	0	BR	0	0	0	0	0	0
142	0	y1314	0	BR	0	0	0	0	0	0
143	0	y1314	0	BR	0	0	0	0	0	0
144	0	y1314	0	BR	0	0	0	0	0	0
145	0	y1314	0	BR	0	0	0	0	0	0
146	0	y1314	0	BR	0	0	0	0	0	0
147	0	y1314	0	BR	0	0	0	0	0	0
148	0	y1314	0	BR	0	0	0	0	0	0
149	0	y1314	0	BR	0	0	0	0	0	0
150	0	y1314	0	BR	0	0	0	0	0	0
151	0	y1314	0	BR	0	0	0	0	0	0
152	0	y1314	0	BR	0	0	0	0	0	0
153	0	y1314	0	BR	0	0	0	0	0	0
154	0	y1314	0	BR	0	0	0	0	0	0
155	0	y1314	0	BR	0	0	0	0	0	0
156	0	y1314	0	BR	0	0	0	0	0	0
157	0	y1314	0	BR	0	0	0	0	0	0
158	0	y1314	0	BR	0	0	0	0	0	0
159	0	y1314	0	BR	0	0	0	0	0	0
160	0	y1314	0	BR	0	0	0	0	0	0
161	0	y1314	0	BR	0	0	0	0	0	0
162	0	y1314	0	BR	0	0	0	0	0	0
163	0	y1314	0	BR	0	0	0	0	0	0
164	0	y1314	0	BR	0	0	0	0	0	0
165	0	y1314	0	BR	0	0	0	0	0	0
166	0	y1314	0	BR	0	0	0	0	0	0
167	0	y1314	0	BR	0	0	0	0	0	0
168	0	y1314	0	BR	0	0	0	0	0	0
169	0	y1314	0	BR	0	0	0	0	0	0
170	0	y1314	0	BR	0	0	0	0	0	0
171	0	y1314	0	BR	0	0	0	0	0	0
172	0	y1314	0	BR	0	0	0	0	0	0
173	0	y1314	0	BR	0	0	0	0	0	0
174	0	y1314	0	BR	0	0	0	0	0	0
175	0	y1314	0	BR	0	0	0	0	0	0
176	0	y1314	0	BR	0	0	0	0	0	0
177	0	y1314	0	BR	0	0	0	0	0	0
178	0	y1314	0	BR	0	0	0	0	0	0
179	0	y1314	0	BR	0	0	0	0	0	0
180	0	y1314	0	BR	0	0	0	0	0	0
181	0	y1314	0	BR	0	0	0	0	0	0
182	0	y1314	0	BR	0	0	0	0	0	0
183	0	y1314	0	BR	0	0	0	0	0	0
184	0	y1314	0	BR	0	0	0	0	0	0
185	0	y1314	0	BR	0	0	0	0	0	0
186	0	y1314	0	BR	0	0	0	0	0	0
187	0	y1314	0	BR	0	0	0	0	0	0
188	0	y1314	0	BR	0	0	0	0	0	0
189	0	y1314	0	BR	0	0	0	0	0	0
190	0	y1314	0	BR	0	0	0	0	0	0
191	0	y1314	0	BR	0	0	0	0	0	0
192	0	y1314	0	BR	0	0	0	0	0	0
193	0	y1314	0	BR	0	0	0	0	0	0
194	0	y1314	0	BR	0	0	0	0	0	0
195	0	y1314	0	BR	0	0	0	0	0	0
196	0	y1314	0	BR	0	0	0	0	0	0
197	0	y1314	0	BR	0	0	0	0	0	0
198	0	y1314	0	BR	0	0	0	0	0	0
199	0	y1314	0	BR	0	0	0	0	0	0
200	0	y1314	0	BR	0	0	0	0	0	0
201	0	y1314	0	BR	0	0	0	0	0	0
202	0	y1314	0	BR	0	0	0	0	0	0
203	0	y1314	0	BR	0	0	0	0	0	0
204	0	y1314	0	BR	0	0	0	0	0	0
205	0	y1314	0	BR	0	0	0	0	0	0
206	0	y1314	0	BR	0	0	0	0	0	0
207	0	y1314	0	BR	0	0	0	0	0	0
208	0	y1314	0	BR	0	0	0	0	0	0
209	0	y1314	0	BR	0	0	0	0	0	0
210	0	y1314	0	BR	0	0	0	0	0	0
211	0	y1314	0	BR	0	0	0	0	0	0
212	0	y1314	0	BR	0	0	0	0	0	0
213	0	y1314	0	BR	0	0	0	0	0	0
214	0	y1314	0	BR	0	0	0	0	0	0
215	6732.328899	y1314	3918	BR	2089	1259	569	0	0	3917
216	6732.328899	y1314	3918	BR	2089	1259	569	0	0	3917
217	6732.328899	y1314	3918	BR	2089	1259	569	0	0	3917
218	6732.328899	y1314	3918	BR	2089	1259	569	0	0	3917
219	6732.328899	y1314	3918	BR	2089	1259	569	0	0	3917
220	6732.328899	y1314	3918	BR	2089	1259	569	0	0	3917
221	6732.328899	y1314	3918	BR	2089	1259	569	0	0	3917
222	6732.328899	y1314	3918	BR	2089	1259	569	0	0	3917
223	6732.328899	y1314	3918	BR	2089	1259	569	0	0	3917
224	6732.328899	y1314	3918	BR	2089	1259	569	0	0	3917
225	6732.328899	y1314	3918	BR	2089	1259	569	0	0	3917
226	6732.328899	y1314	3918	BR	2089	1259	569	0	0	3917
227	6732.328899	y1314	3918	BR	2089	1259	569	0	0	3917
228	6732.328899	y1314	3918	BR	2089	1259	569	0	0	3917
229	6732.328899	y1314	3918	BR	2089	1259	569	0	0	3917
230	6732.328899	y1314	3918	BR	2089	1259	569	0	0	3917
231	6732.328899	y1314	3918	BR	2089	1259	569	0	0	3917
232	6732.328899	y1314	3918	BR	2089	1259	569	0	0	3917
233	6732.328899	y1314	3918	BR	2089	1259	569	0	0	3917
234	6732.328899	y1314	3918	BR	2089	1259	569	0	0	3917
235	6732.328899	y1314	3918	BR	2089	1259	569	0	0	3917
236	6732.328899	y1314	3918	BR	2089	1259	569	0	0	3917
237	6732.328899	y1314	3918	BR	2089	1259	569	0	0	3917
238	6732.328899	y1314	3918	BR	2089	1259	569	0	0	3917
239	6732.328899	y1314	3918	BR	2089	1259	569	0	0	3917
240	6732.328899	y1314	3918	BR	2089	1259	569	0	0	3917
241	6732.328899	y1314	3918	BR	2089	1259	569	0	0	3917
242	3046.968685	y1314	3918	BR	2089	1259	569	0	0	3917
243	3046.968685	y1314	1829	BR	2074.228739	1259	569	0	0	3902.228739
244	3046.968685	y1314	1829	BR	2064.627113	1259	569	0	0	3892.627113
245	3046.968685	y1314	1829	BR	2048.904874	1259	569	0	0	3876.904874
246	3046.968685	y1314	1829	BR	2023.363103	1259	569	0	0	3851.363103
247	3046.968685	y1314	1829	BR	1982.397036	1259	569	0	0	3810.397036
248	3046.968685	y1314	1829	BR	1918.023293	1259	569	0	0	3746.023293
249	3046.968685	y1314	1829	BR	1820.050394	1259	569	0	0	3648.050394
250	3046.968685	y1314	1829	BR	1677.968025	1259	569	0	0	3505.968025
251	3046.968685	y1314	1829	BR	1485.705776	1259	569	0	0	3313.705776
252	3046.968685	y1314	1829	BR	1248.555966	1259	569	0	0	3076.555966
253	3046.968685	y1314	2892	BR	987.3107899	1259	569	1063	0	3878.31079
254	3046.968685	y1314	2892	BR	733.0504779	1259	569	1063	0	3624.050478
255	3046.968685	y1314	2892	BR	513.7353565	1259	569	1063	0	3404.735357
256	3046.968685	y1314	1632	BR	343.4171426	1259	569	1063	0	3234.417143
257	730.9602538	y1314	1632	BR	221.6203769	1250.097646	569	1063	0	3103.718023
258	730.9602538	y1314	1632	BR	139.5664648	1244.310931	569	1063	0	3015.877396
259	730.9602538	y1314	1632	BR	86.48561184	1234.835441	569	1063	0	2953.321053
260	730.9602538	y1314	1632	BR	53.04351316	1219.441909	569	1063	0	2904.485422
261	730.9602538	y1314	1632	BR	32.32401042	1194.75245	569	1063	0	2859.07646
262	730.9602538	y1314	1632	BR	19.61982887	1155.955637	569	1063	0	2807.575466
263	730.9602538	y1314	1632	BR	11.87988169	1096.909261	569	1063	0	2740.789143
264	730.9602538	y1314	1632	BR	7.182715832	1011.278958	569	1063	0	2650.461674
265	730.9602538	y1314	1632	BR	4.338874757	895.4062095	569	1063	0	2531.745084
266	730.9602538	y1314	1632	BR	2.61957428	752.4805943	569	1063	0	2387.100169
267	730.9602538	y1314	1632	BR	1.581038384	595.0331664	569	1063	0	2228.614205
268	730.9602538	y1314	1632	BR	0.954044021	441.7953814	569	1063	0	2074.749425
269	730.9602538	y1314	1632	BR	0.575629026	309.6183886	569	1063	0	1942.194018
270	730.9602538	y1314	1063	BR	0.347284771	206.9708868	569	1063	0	1839.318172
271	730.9602538	y1314	1063	BR	0.209512508	133.5663258	564.9766168	1063	0	1761.752455
272	730.9602538	y1314	1063	BR	0.126392938	84.1140159	562.3613342	1063	0	1709.601743
273	730.9602538	y1314	1063	BR	0	52.12320981	558.0789246	1063	0	1673.202134
274	0	y1314	1063	BR	0	31.96830209	551.1218793	1063	0	1646.090181
275	0	y1314	1063	BR	0	19.4810575	539.9635774	1063	0	1622.444635
276	0	y1314	1063	BR	0	11.82449237	522.4295136	1063	0	1597.254006
277	0	y1314	1063	BR	0	7.159775513	495.7437407	1063	0	1565.903516
278	0	y1314	0	BR	0	4.328884266	457.0434687	1055.483556	0	1516.855909
279	0	y1314	0	BR	0	2.614956113	404.6752448	1050.597712	0	1457.887913
280	0	y1314	0	BR	0	1.578766883	340.0805863	1042.597358	0	1384.256711
281	0	y1314	0	BR	0	0.952861334	268.9228528	1029.600277	0	1299.475991
282	0	y1314	0	BR	0	0.574983926	199.6676505	1008.754451	0	1208.997086
283	0	y1314	0	BR	0	0.346920509	139.9307888	975.997492	0	1116.275201
284	0	y1314	0	BR	0	0.209301832	93.5396621	926.1434031	0	1019.892367
285	0	y1314	0	BR	0	0.126269147	60.36476518	853.8439494	0	914.3349837
286	0	y1314	0	BR	0	0.076174585	38.01499209	756.0101674	0	794.101334
287	0	y1314	0	BR	0	0	23.5568756	635.3350848	0	658.8919604
288	0	y1314	0	BR	0	0	14.4479459	502.3989324	0	516.8468783
289	0	y1314	0	BR	0	0	8.804385798	373.0170694	0	381.8214552
290	0	y1314	0	BR	0	0	5.344031896	261.4172733	0	266.7613052
291	0	y1314	0	BR	0	0	3.235831824	174.7498433	0	177.9856751
292	0	y1314	0	BR	0	0	1.956421881	112.772839	0	114.7292609
293	0	y1314	0	BR	0	0	1.181818926	71.01922073	0	72.20103966
294	0	y1314	0	BR	0	0	0.71351736	44.00871488	0	44.72223224
295	0	y1314	0	BR	0	0	0.430641858	26.99150526	0	27.42214712
296	0	y1314	0	BR	0	0	0.259861679	16.4482638	0	16.70812548
297	0	y1314	0	BR	0	0	0.156789333	9.983665914	0	10.14045525
298	0	y1314	0	BR	0	0	0.094593123	6.04514803	0	6.139741154
299	0	y1314	0	BR	0	0	0.057066835	3.654967415	0	3.712034249
300	0	y1314	0	BR	0	0	0.034426798	2.207862071	0	2.24228887
301	0	y1314	0	BR	0	0	0	1.332985859	0	1.332985859
302	0	y1314	0	BR	0	0	0	0.804520729	0	0.804520729
303	0	y1314	0	BR	0	0	0	0.48547094	0	0.48547094
304	0	y1314	0	BR	0	0	0	0.292912233	0	0.292912233
305	0	y1314	0	BR	0	0	0	0.176717909	0	0.176717909
306	0	y1314	0	BR	0	0	0	0.106611679	0	0.106611679
307	0	y1314	0	BR	0	0	0	0.064315794	0	0.064315794
308	0	y1314	0	BR	0	0	0	0	0	0
309	0	y1314	0	BR	0	0	0	0	0	0
310	0	y1314	0	BR	0	0	0	0	0	0
311	0	y1314	0	BR	0	0	0	0	0	0
312	0	y1314	0	BR	0	0	0	0	0	0
313	0	y1314	0	BR	0	0	0	0	0	0
314	0	y1314	0	BR	0	0	0	0	0	0
315	0	y1314	0	BR	0	0	0	0	0	0
316	0	y1314	0	BR	0	0	0	0	0	0
317	0	y1314	0	BR	0	0	0	0	0	0
318	0	y1314	0	BR	0	0	0	0	0	0
319	0	y1314	0	BR	0	0	0	0	0	0
1	0	y1415	0	BR	0	0	0	0	0	0
2	0	y1415	0	BR	0	0	0	0	0	0
3	0	y1415	0	BR	0	0	0	0	0	0
4	0	y1415	0	BR	0	0	0	0	0	0
5	0	y1415	0	BR	0	0	0	0	0	0
6	0	y1415	0	BR	0	0	0	0	0	0
7	0	y1415	0	BR	0	0	0	0	0	0
8	0	y1415	0	BR	0	0	0	0	0	0
9	0	y1415	0	BR	0	0	0	0	0	0
10	0	y1415	0	BR	0	0	0	0	0	0
11	0	y1415	0	BR	0	0	0	0	0	0
12	0	y1415	0	BR	0	0	0	0	0	0
13	0	y1415	0	BR	0	0	0	0	0	0
14	0	y1415	0	BR	0	0	0	0	0	0
15	0	y1415	0	BR	0	0	0	0	0	0
16	0	y1415	0	BR	0	0	0	0	0	0
17	0	y1415	0	BR	0	0	0	0	0	0
18	0	y1415	0	BR	0	0	0	0	0	0
19	0	y1415	0	BR	0	0	0	0	0	0
20	0	y1415	0	BR	0	0	0	0	0	0
21	0	y1415	0	BR	0	0	0	0	0	0
22	0	y1415	0	BR	0	0	0	0	0	0
23	0	y1415	0	BR	0	0	0	0	0	0
24	0	y1415	0	BR	0	0	0	0	0	0
25	0	y1415	0	BR	0	0	0	0	0	0
26	0	y1415	0	BR	0	0	0	0	0	0
27	0	y1415	0	BR	0	0	0	0	0	0
28	0	y1415	0	BR	0	0	0	0	0	0
29	0	y1415	0	BR	0	0	0	0	0	0
30	0	y1415	0	BR	0	0	0	0	0	0
31	0	y1415	0	BR	0	0	0	0	0	0
32	0	y1415	0	BR	0	0	0	0	0	0
33	0	y1415	0	BR	0	0	0	0	0	0
34	0	y1415	0	BR	0	0	0	0	0	0
35	0	y1415	0	BR	0	0	0	0	0	0
36	0	y1415	0	BR	0	0	0	0	0	0
37	0	y1415	0	BR	0	0	0	0	0	0
38	0	y1415	0	BR	0	0	0	0	0	0
39	0	y1415	0	BR	0	0	0	0	0	0
40	0	y1415	0	BR	0	0	0	0	0	0
41	0	y1415	0	BR	0	0	0	0	0	0
42	0	y1415	0	BR	0	0	0	0	0	0
43	0	y1415	0	BR	0	0	0	0	0	0
44	0	y1415	0	BR	0	0	0	0	0	0
45	0	y1415	0	BR	0	0	0	0	0	0
46	0	y1415	0	BR	0	0	0	0	0	0
47	0	y1415	0	BR	0	0	0	0	0	0
48	0	y1415	0	BR	0	0	0	0	0	0
49	0	y1415	0	BR	0	0	0	0	0	0
50	0	y1415	0	BR	0	0	0	0	0	0
51	0	y1415	0	BR	0	0	0	0	0	0
52	0	y1415	0	BR	0	0	0	0	0	0
53	0	y1415	0	BR	0	0	0	0	0	0
54	0	y1415	0	BR	0	0	0	0	0	0
55	0	y1415	0	BR	0	0	0	0	0	0
56	0	y1415	0	BR	0	0	0	0	0	0
57	0	y1415	0	BR	0	0	0	0	0	0
58	0	y1415	0	BR	0	0	0	0	0	0
59	0	y1415	0	BR	0	0	0	0	0	0
60	0	y1415	0	BR	0	0	0	0	0	0
61	0	y1415	0	BR	0	0	0	0	0	0
62	521.8644813	y1415	429	BR	429	0	0	0	0	429
63	521.8644813	y1415	805	BR	429	376	0	0	0	805
64	521.8644813	y1415	805	BR	429	376	0	0	0	805
65	521.8644813	y1415	805	BR	429	376	0	0	0	805
66	521.8644813	y1415	805	BR	429	376	0	0	0	805
67	521.8644813	y1415	805	BR	429	376	0	0	0	805
68	521.8644813	y1415	805	BR	429	376	0	0	0	805
69	521.8644813	y1415	805	BR	429	376	0	0	0	805
70	521.8644813	y1415	805	BR	429	376	0	0	0	805
71	521.8644813	y1415	805	BR	429	376	0	0	0	805
72	521.8644813	y1415	805	BR	429	376	0	0	0	805
73	521.8644813	y1415	805	BR	429	376	0	0	0	805
74	521.8644813	y1415	805	BR	429	376	0	0	0	805
75	521.8644813	y1415	805	BR	429	376	0	0	0	805
76	1263.781289	y1415	376	BR	425.9665529	376	0	0	0	801.9665529
77	1263.781289	y1415	560	BR	423.9947493	373.3413144	560	0	0	1357.336064
78	1263.781289	y1415	560	BR	420.7660082	371.6131136	560	0	0	1352.379122
79	1263.781289	y1415	560	BR	415.5207139	368.7832612	560	0	0	1344.303975
80	1263.781289	y1415	560	BR	407.1078642	364.185987	560	0	0	1331.293851
81	1263.781289	y1415	560	BR	393.8879812	356.812487	560	0	0	1310.700468
82	1263.781289	y1415	560	BR	373.7681279	345.2258297	560	0	0	1278.993958
83	1263.781289	y1415	560	BR	344.5898912	327.5916459	560	0	0	1232.181537
84	1263.781289	y1415	560	BR	305.1066433	302.0181797	560	0	0	1167.124823
85	1263.781289	y1415	560	BR	256.4052224	267.4128155	560	0	0	1083.818038
86	1263.781289	y1415	560	BR	202.7555428	224.7281203	560	0	0	987.4836631
87	1263.781289	y1415	560	BR	150.5402848	177.7064897	560	0	0	888.2467746
88	1263.781289	y1415	560	BR	105.5014207	131.9420678	560	0	0	797.4434886
89	1263.781289	y1415	560	BR	70.52463101	92.46744569	560	0	0	722.9920767
90	1263.781289	y1415	560	BR	45.51227463	61.8117978	560	0	0	667.3240724
91	1263.781289	y1415	0	BR	28.66156697	39.88954606	556.0402555	0	0	624.5913686
92	2418.33257	y1415	0	BR	17.76080779	25.12062746	553.4663394	0	0	596.3477747
93	2418.33257	y1415	0	BR	10.89309102	15.56658212	549.2516657	0	0	575.7113388
94	2418.33257	y1415	324	BR	6.638104582	9.547324533	542.4046615	324	0	882.5900906
95	2418.33257	y1415	324	BR	4.029155858	5.818012408	531.422853	324	0	865.2700213
96	2418.33257	y1415	324	BR	2.439669337	3.531381358	514.1661294	324	0	844.1371801
97	2418.33257	y1415	324	BR	1.475052701	2.138264967	487.9024513	324	0	815.515769
98	2418.33257	y1415	324	BR	0.891037468	1.292820083	449.8143101	324	0	775.9981677
99	2418.33257	y1415	324	BR	0.537959486	0.780955916	398.2744061	324	0	723.5933215
100	2418.33257	y1415	324	BR	0.324684283	0.471498291	334.7014557	324	0	659.4976383
101	2418.33257	y1415	324	BR	0.195923832	0.284571772	264.66924	324	0	589.1497356
102	2418.33257	y1415	324	BR	0.118211992	0.17171879	196.5094627	324	0	520.7993935
103	2418.33257	y1415	324	BR	0.071318893	0.103607714	137.7174723	324	0	461.8923989
104	2418.33257	y1415	324	BR	0.043025786	0.062507934	92.06012439	324	0	416.1656581
105	2418.33257	y1415	324	BR	0.025956233	0.037710246	59.40996222	324	0	383.4736287
106	6347.330366	y1415	324	BR	0	0.022749519	37.41370048	324	0	361.43645
107	6347.330366	y1415	324	BR	0	0	23.18427124	324	0	347.1842712
108	6347.330366	y1415	1070	BR	0	0	14.21941952	321.709005	1070	1405.928424
109	6347.330366	y1415	1070	BR	0	0	8.665124862	320.2198107	1070	1398.884936
110	6347.330366	y1415	1070	BR	0	0	5.25950415	317.7813208	1070	1393.040825
111	6347.330366	y1415	1070	BR	0	0	3.18464995	313.8198399	1070	1387.00449
112	6347.330366	y1415	1070	BR	0	0	1.925476719	307.4660792	1070	1379.391556
113	6347.330366	y1415	1070	BR	0	0	1.163125833	297.481832	1070	1368.644958
114	6347.330366	y1415	1070	BR	0	0	0.702231497	282.2864183	1070	1352.98865
115	6347.330366	y1415	1070	BR	0	0	0.423830299	260.249708	1070	1330.673538
116	6347.330366	y1415	1070	BR	0	0	0.255751389	230.4301921	1070	1300.685944
117	6347.330366	y1415	1070	BR	0	0	0.154309361	193.6486994	1070	1263.803009
118	6347.330366	y1415	1070	BR	0	0	0.093096923	153.1300603	1070	1223.223157
119	6347.330366	y1415	1070	BR	0	0	0.056164196	113.6947606	1070	1183.750925
120	6347.330366	y1415	1070	BR	0	0	0.033882262	79.67939469	1070	1149.713277
121	6347.330366	y1415	1070	BR	0	0	0	53.26335768	1070	1123.263358
122	6347.330366	y1415	0	BR	0	0	0	34.37290671	1062.43406	1096.806966
123	0	y1415	0	BR	0	0	0	21.64649813	1057.516041	1079.16254
124	0	y1415	0	BR	0	0	0	13.41375693	1049.463004	1062.876761
125	0	y1415	0	BR	0	0	0	8.226949864	1036.380335	1044.607285
126	0	y1415	0	BR	0	0	0	5.01339367	1015.397237	1020.410631
127	0	y1415	0	BR	0	0	0	3.04299883	982.4245686	985.4675674
128	0	y1415	0	BR	0	0	0	1.842547471	932.2421837	934.0847312
129	0	y1415	0	BR	0	0	0	1.114025816	859.4666283	860.5806541
130	0	y1415	0	BR	0	0	0	0.672951375	760.9885974	761.6615488
131	0	y1415	0	BR	0	0	0	0.40629108	639.518853	639.925144
132	0	y1415	0	BR	0	0	0	0.245216102	505.7072979	505.952514
133	0	y1415	0	BR	0	0	0	0.147970446	375.4734377	375.6214082
134	0	y1415	0	BR	0	0	0	0.089278987	263.1387417	263.2280207
135	0	y1415	0	BR	0	0	0	0.05386322	175.9005948	175.954458
136	0	y1415	0	BR	0	0	0	0.032494999	113.5154635	113.5479585
137	0	y1415	0	BR	0	0	0	0.019603309	71.48689199	71.5064953
138	0	y1415	0	BR	0	0	0	0	44.29851827	44.29851827
139	0	y1415	0	BR	0	0	0	0	27.16924801	27.16924801
140	0	y1415	0	BR	0	0	0	0	16.55657786	16.55657786
141	0	y1415	0	BR	0	0	0	0	10.04940972	10.04940972
142	0	y1415	0	BR	0	0	0	0	6.084956155	6.084956155
143	0	y1415	0	BR	0	0	0	0	3.679035874	3.679035874
144	0	y1415	0	BR	0	0	0	0	2.222401144	2.222401144
145	0	y1415	0	BR	0	0	0	0	1.341763753	1.341763753
146	0	y1415	0	BR	0	0	0	0	0.809818608	0.809818608
147	0	y1415	0	BR	0	0	0	0	0.488667833	0.488667833
148	0	y1415	0	BR	0	0	0	0	0.2948411	0.2948411
149	0	y1415	0	BR	0	0	0	0	0.17788162	0.17788162
150	0	y1415	0	BR	0	0	0	0	0.107313731	0.107313731
151	0	y1415	0	BR	0	0	0	0	0.064739322	0.064739322
152	0	y1415	0	BR	0	0	0	0	0	0
153	0	y1415	0	BR	0	0	0	0	0	0
154	0	y1415	0	BR	0	0	0	0	0	0
155	0	y1415	0	BR	0	0	0	0	0	0
156	0	y1415	0	BR	0	0	0	0	0	0
157	0	y1415	0	BR	0	0	0	0	0	0
158	0	y1415	0	BR	0	0	0	0	0	0
159	0	y1415	0	BR	0	0	0	0	0	0
160	0	y1415	0	BR	0	0	0	0	0	0
161	0	y1415	0	BR	0	0	0	0	0	0
162	0	y1415	0	BR	0	0	0	0	0	0
163	0	y1415	0	BR	0	0	0	0	0	0
164	0	y1415	0	BR	0	0	0	0	0	0
165	0	y1415	0	BR	0	0	0	0	0	0
166	0	y1415	0	BR	0	0	0	0	0	0
167	0	y1415	0	BR	0	0	0	0	0	0
168	0	y1415	0	BR	0	0	0	0	0	0
169	0	y1415	0	BR	0	0	0	0	0	0
170	0	y1415	0	BR	0	0	0	0	0	0
171	0	y1415	0	BR	0	0	0	0	0	0
172	0	y1415	0	BR	0	0	0	0	0	0
173	0	y1415	0	BR	0	0	0	0	0	0
174	0	y1415	0	BR	0	0	0	0	0	0
175	0	y1415	0	BR	0	0	0	0	0	0
176	0	y1415	0	BR	0	0	0	0	0	0
177	0	y1415	0	BR	0	0	0	0	0	0
178	0	y1415	0	BR	0	0	0	0	0	0
179	0	y1415	0	BR	0	0	0	0	0	0
180	0	y1415	0	BR	0	0	0	0	0	0
181	0	y1415	0	BR	0	0	0	0	0	0
182	0	y1415	0	BR	0	0	0	0	0	0
183	0	y1415	0	BR	0	0	0	0	0	0
184	0	y1415	0	BR	0	0	0	0	0	0
185	0	y1415	0	BR	0	0	0	0	0	0
186	0	y1415	0	BR	0	0	0	0	0	0
187	0	y1415	0	BR	0	0	0	0	0	0
188	0	y1415	0	BR	0	0	0	0	0	0
189	0	y1415	0	BR	0	0	0	0	0	0
190	0	y1415	0	BR	0	0	0	0	0	0
191	0	y1415	0	BR	0	0	0	0	0	0
192	0	y1415	0	BR	0	0	0	0	0	0
193	0	y1415	0	BR	0	0	0	0	0	0
194	0	y1415	0	BR	0	0	0	0	0	0
195	0	y1415	0	BR	0	0	0	0	0	0
196	0	y1415	0	BR	0	0	0	0	0	0
197	0	y1415	0	BR	0	0	0	0	0	0
198	0	y1415	0	BR	0	0	0	0	0	0
199	0	y1415	0	BR	0	0	0	0	0	0
200	0	y1415	0	BR	0	0	0	0	0	0
201	0	y1415	0	BR	0	0	0	0	0	0
202	0	y1415	0	BR	0	0	0	0	0	0
203	0	y1415	0	BR	0	0	0	0	0	0
204	0	y1415	0	BR	0	0	0	0	0	0
205	0	y1415	0	BR	0	0	0	0	0	0
206	0	y1415	0	BR	0	0	0	0	0	0
207	0	y1415	0	BR	0	0	0	0	0	0
208	0	y1415	0	BR	0	0	0	0	0	0
209	0	y1415	0	BR	0	0	0	0	0	0
210	0	y1415	0	BR	0	0	0	0	0	0
211	0	y1415	0	BR	0	0	0	0	0	0
212	0	y1415	0	BR	0	0	0	0	0	0
213	0	y1415	0	BR	0	0	0	0	0	0
214	0	y1415	0	BR	0	0	0	0	0	0
215	2423.780795	y1415	1358	BR	125	481	735	17	0	1358
216	2423.780795	y1415	1358	BR	125	481	735	17	0	1358
217	2423.780795	y1415	1358	BR	125	481	735	17	0	1358
218	2423.780795	y1415	1358	BR	125	481	735	17	0	1358
219	2423.780795	y1415	1358	BR	125	481	735	17	0	1358
220	2423.780795	y1415	1358	BR	125	481	735	17	0	1358
221	2423.780795	y1415	1358	BR	125	481	735	17	0	1358
222	2423.780795	y1415	1358	BR	125	481	735	17	0	1358
223	2423.780795	y1415	1358	BR	125	481	735	17	0	1358
224	2423.780795	y1415	1358	BR	125	481	735	17	0	1358
225	2423.780795	y1415	1358	BR	125	481	735	17	0	1358
226	2423.780795	y1415	1358	BR	125	481	735	17	0	1358
227	2423.780795	y1415	1358	BR	125	481	735	17	0	1358
228	2423.780795	y1415	1358	BR	125	481	735	17	0	1358
229	2174.560206	y1415	1233	BR	124.1161285	481	735	17	0	1357.116128
230	2174.560206	y1415	1233	BR	123.5415936	481	735	17	0	1356.541594
231	2174.560206	y1415	1233	BR	122.6008182	481	735	17	0	1355.600818
232	2174.560206	y1415	1233	BR	121.0724691	481	735	17	0	1354.072469
233	2174.560206	y1415	1233	BR	118.6211725	481	735	17	0	1351.621173
234	2174.560206	y1415	1233	BR	114.7692253	481	735	17	0	1347.769225
235	2174.560206	y1415	1233	BR	108.9067972	481	735	17	0	1341.906797
236	2174.560206	y1415	1233	BR	100.4049799	481	735	17	0	1333.40498
237	2174.560206	y1415	1233	BR	88.90053708	481	735	17	0	1321.900537
238	2174.560206	y1415	1233	BR	74.71014637	481	735	17	0	1307.710146
239	2174.560206	y1415	1233	BR	59.07795536	481	735	17	0	1292.077955
240	2174.560206	y1415	1233	BR	43.86371936	481	735	17	0	1276.863719
241	2174.560206	y1415	1233	BR	30.74050721	481	735	17	0	1263.740507
242	1409.678066	y1415	1233	BR	20.54913491	481	735	17	0	1253.549135
243	1409.678066	y1415	752	BR	13.26115228	477.5988623	735	17	0	1242.860015
244	1409.678066	y1415	752	BR	8.351272428	475.3880523	735	17	0	1235.739325
245	1409.678066	y1415	752	BR	5.175060545	471.7679485	735	17	0	1228.943009
246	1409.678066	y1415	752	BR	3.173977571	465.886861	735	17	0	1221.060839
247	1409.678066	y1415	752	BR	1.934179657	456.454272	735	17	0	1210.388452
248	1409.678066	y1415	752	BR	1.173996462	441.631979	735	17	0	1194.805975
249	1409.678066	y1415	752	BR	0.710859364	419.0733555	735	17	0	1171.784215
250	1409.678066	y1415	752	BR	0.42979391	386.3583628	735	17	0	1138.788157
251	1409.678066	y1415	752	BR	0.259626302	342.0892667	735	17	0	1094.348893
252	1409.678066	y1415	752	BR	0.156748102	287.4846432	735	17	0	1039.641391
253	1409.678066	y1415	752	BR	0.094604978	227.3319722	735	17	0	979.4265772
254	1409.678066	y1415	752	BR	0.057087364	168.7875921	735	17	0	920.8446795
255	1409.678066	y1415	752	BR	0.034444054	118.2894717	735	17	0	870.3239158
256	1409.678066	y1415	752	BR	0.020780563	79.07307113	735	17	0	831.0938517
257	25.04130414	y1415	17	BR	0.012536651	51.02891398	729.8028354	17	0	797.844286
258	25.04130414	y1415	17	BR	0.007563005	32.1356963	726.4245705	17	0	775.5678298
259	25.04130414	y1415	17	BR	0	19.91363298	720.8928112	17	0	757.8064441
260	25.04130414	y1415	17	BR	0	12.21346569	711.9061182	17	0	741.1195839
261	25.04130414	y1415	17	BR	0	7.442723319	697.4924946	17	0	721.9352179
262	25.04130414	y1415	17	BR	0	4.517538386	674.8430448	17	0	696.3605832
263	25.04130414	y1415	17	BR	0	2.735386832	640.3719673	17	0	660.1073542
264	25.04130414	y1415	17	BR	0	1.653846968	590.381282	17	0	609.035129
265	25.04130414	y1415	17	BR	0	0.99904201	522.735158	17	0	540.7342001
266	25.04130414	y1415	17	BR	0	0.603166696	439.2956607	17	0	456.8988274
267	25.04130414	y1415	17	BR	0	0.364039953	347.3783775	17	0	364.7424175
268	25.04130414	y1415	17	BR	0	0.219672175	257.9186698	17	0	275.138342
269	25.04130414	y1415	17	BR	0	0.132540719	180.7541824	17	0	197.8867231
270	25.04130414	y1415	17	BR	0	0.079963607	120.8289133	17	0	137.9088769
271	25.04130414	y1415	0	BR	0	0.048241032	77.97557541	16.87979347	0	94.90360992
272	25.04130414	y1415	0	BR	0	0.029102443	49.10548188	16.80165673	0	65.93624105
273	0	y1415	0	BR	0	0	30.42935601	16.67371128	0	47.10306729
274	0	y1415	0	BR	0	0	18.66298812	16.46585579	0	35.12884391
275	0	y1415	0	BR	0	0	11.37297638	16.13247947	0	27.50545585
276	0	y1415	0	BR	0	0	6.903099197	15.60861464	0	22.51171384
277	0	y1415	0	BR	0	0	4.17985306	14.81132441	0	18.99117747
278	0	y1415	0	BR	0	0	2.527188194	13.65507727	0	16.18226547
279	0	y1415	0	BR	0	0	1.526602655	12.09047304	0	13.6170757
280	0	y1415	0	BR	0	0	0.921678839	10.16057991	0	11.08225875
281	0	y1415	0	BR	0	0	0.556277268	8.034601929	0	8.590879196
282	0	y1415	0	BR	0	0	0.335673698	5.965465833	0	6.301139531
283	0	y1415	0	BR	0	0	0.202531036	4.180708981	0	4.383240017
284	0	y1415	0	BR	0	0	0.122189711	2.794682348	0	2.916872059
285	0	y1415	0	BR	0	0	0.073715507	1.80351671	0	1.877232217
286	0	y1415	0	BR	0	0	0.044470469	1.13577305	0	1.180243519
287	0	y1415	0	BR	0	0	0	0.703808234	0	0.703808234
288	0	y1415	0	BR	0	0	0	0.43166095	0	0.43166095
289	0	y1415	0	BR	0	0	0	0.263048433	0	0.263048433
290	0	y1415	0	BR	0	0	0	0.159663519	0	0.159663519
291	0	y1415	0	BR	0	0	0	0.096676873	0	0.096676873
292	0	y1415	0	BR	0	0	0	0.058451972	0	0.058451972
293	0	y1415	0	BR	0	0	0	0.035309177	0	0.035309177
294	0	y1415	0	BR	0	0	0	0.021317742	0	0.021317742
295	0	y1415	0	BR	0	0	0	0.012866277	0	0.012866277
296	0	y1415	0	BR	0	0	0	0.007763881	0	0.007763881
297	0	y1415	0	BR	0	0	0	0.004684391	0	0.004684391
298	0	y1415	0	BR	0	0	0	0.002826157	0	0.002826157
299	0	y1415	0	BR	0	0	0	0.001704985	0	0.001704985
300	0	y1415	0	BR	0	0	0	0.001028569	0	0.001028569
301	0	y1415	0	BR	0	0	0	0.001016358	0	0.001016358
302	0	y1415	0	BR	0	0	0	0.00061314	0	0.00061314
303	0	y1415	0	BR	0	0	0	0	0	0
304	0	y1415	0	BR	0	0	0	0	0	0
305	0	y1415	0	BR	0	0	0	0	0	0
306	0	y1415	0	BR	0	0	0	0	0	0
307	0	y1415	0	BR	0	0	0	0	0	0
308	0	y1415	0	BR	0	0	0	0	0	0
309	0	y1415	0	BR	0	0	0	0	0	0
310	0	y1415	0	BR	0	0	0	0	0	0
311	0	y1415	0	BR	0	0	0	0	0	0
312	0	y1415	0	BR	0	0	0	0	0	0
313	0	y1415	0	BR	0	0	0	0	0	0
314	0	y1415	0	BR	0	0	0	0	0	0
315	0	y1415	0	BR	0	0	0	0	0	0
316	0	y1415	0	BR	0	0	0	0	0	0
317	0	y1415	0	BR	0	0	0	0	0	0
318	0	y1415	0	BR	0	0	0	0	0	0
319	0	y1415	0	BR	0	0	0	0	0	0
1	0	y1314	0	WHEP	0	0	0	0	0	0
2	0	y1314	0	WHEP	0	0	0	0	0	0
3	0	y1314	0	WHEP	0	0	0	0	0	0
4	0	y1314	0	WHEP	0	0	0	0	0	0
5	0	y1314	0	WHEP	0	0	0	0	0	0
6	0	y1314	0	WHEP	0	0	0	0	0	0
7	0	y1314	0	WHEP	0	0	0	0	0	0
8	0	y1314	0	WHEP	0	0	0	0	0	0
9	0	y1314	0	WHEP	0	0	0	0	0	0
10	0	y1314	0	WHEP	0	0	0	0	0	0
11	0	y1314	0	WHEP	0	0	0	0	0	0
12	0	y1314	0	WHEP	0	0	0	0	0	0
13	0	y1314	0	WHEP	0	0	0	0	0	0
14	0	y1314	0	WHEP	0	0	0	0	0	0
15	0	y1314	0	WHEP	0	0	0	0	0	0
16	0	y1314	0	WHEP	0	0	0	0	0	0
17	0	y1314	0	WHEP	0	0	0	0	0	0
18	0	y1314	0	WHEP	0	0	0	0	0	0
19	0	y1314	0	WHEP	0	0	0	0	0	0
20	0	y1314	0	WHEP	0	0	0	0	0	0
21	0	y1314	0	WHEP	0	0	0	0	0	0
22	0	y1314	0	WHEP	0	0	0	0	0	0
23	0	y1314	0	WHEP	0	0	0	0	0	0
24	0	y1314	0	WHEP	0	0	0	0	0	0
25	0	y1314	0	WHEP	0	0	0	0	0	0
26	0	y1314	0	WHEP	0	0	0	0	0	0
27	0	y1314	0	WHEP	0	0	0	0	0	0
28	0	y1314	0	WHEP	0	0	0	0	0	0
29	0	y1314	0	WHEP	0	0	0	0	0	0
30	0	y1314	0	WHEP	0	0	0	0	0	0
31	0	y1314	0	WHEP	0	0	0	0	0	0
32	0	y1314	0	WHEP	0	0	0	0	0	0
33	0	y1314	0	WHEP	0	0	0	0	0	0
34	0	y1314	0	WHEP	0	0	0	0	0	0
35	0	y1314	0	WHEP	0	0	0	0	0	0
36	0	y1314	0	WHEP	0	0	0	0	0	0
37	0	y1314	0	WHEP	0	0	0	0	0	0
38	0	y1314	0	WHEP	0	0	0	0	0	0
39	0	y1314	0	WHEP	0	0	0	0	0	0
40	0	y1314	0	WHEP	0	0	0	0	0	0
41	0	y1314	0	WHEP	0	0	0	0	0	0
42	0	y1314	0	WHEP	0	0	0	0	0	0
43	0	y1314	0	WHEP	0	0	0	0	0	0
44	0	y1314	0	WHEP	0	0	0	0	0	0
45	0	y1314	0	WHEP	0	0	0	0	0	0
46	0	y1314	0	WHEP	0	0	0	0	0	0
47	0	y1314	0	WHEP	0	0	0	0	0	0
48	0	y1314	0	WHEP	0	0	0	0	0	0
49	0	y1314	0	WHEP	0	0	0	0	0	0
50	0	y1314	0	WHEP	0	0	0	0	0	0
51	0	y1314	0	WHEP	0	0	0	0	0	0
52	0	y1314	0	WHEP	0	0	0	0	0	0
53	0	y1314	0	WHEP	0	0	0	0	0	0
54	0	y1314	0	WHEP	0	0	0	0	0	0
55	0	y1314	0	WHEP	0	0	0	0	0	0
56	0	y1314	0	WHEP	0	0	0	0	0	0
57	0	y1314	0	WHEP	0	0	0	0	0	0
58	0	y1314	0	WHEP	0	0	0	0	0	0
59	0	y1314	0	WHEP	0	0	0	0	0	0
60	0	y1314	0	WHEP	0	0	0	0	0	0
61	0	y1314	0	WHEP	0	0	0	0	0	0
62	0	y1314	0	WHEP	0	0	0	0	0	0
63	0	y1314	0	WHEP	0	0	0	0	0	0
64	0	y1314	0	WHEP	0	0	0	0	0	0
65	0	y1314	0	WHEP	0	0	0	0	0	0
66	0	y1314	0	WHEP	0	0	0	0	0	0
67	0	y1314	0	WHEP	0	0	0	0	0	0
68	0	y1314	0	WHEP	0	0	0	0	0	0
69	0	y1314	0	WHEP	0	0	0	0	0	0
70	0	y1314	0	WHEP	0	0	0	0	0	0
71	0	y1314	0	WHEP	0	0	0	0	0	0
72	0	y1314	0	WHEP	0	0	0	0	0	0
73	0	y1314	0	WHEP	0	0	0	0	0	0
74	0	y1314	0	WHEP	0	0	0	0	0	0
75	0	y1314	0	WHEP	0	0	0	0	0	0
76	0	y1314	0	WHEP	0	0	0	0	0	0
77	0	y1314	0	WHEP	0	0	0	0	0	0
78	0	y1314	0	WHEP	0	0	0	0	0	0
79	0	y1314	0	WHEP	0	0	0	0	0	0
80	0	y1314	0	WHEP	0	0	0	0	0	0
81	0	y1314	0	WHEP	0	0	0	0	0	0
82	0	y1314	0	WHEP	0	0	0	0	0	0
83	0	y1314	0	WHEP	0	0	0	0	0	0
84	0	y1314	0	WHEP	0	0	0	0	0	0
85	0	y1314	0	WHEP	0	0	0	0	0	0
86	0	y1314	0	WHEP	0	0	0	0	0	0
87	0	y1314	0	WHEP	0	0	0	0	0	0
88	0	y1314	0	WHEP	0	0	0	0	0	0
89	0	y1314	0	WHEP	0	0	0	0	0	0
90	0	y1314	0	WHEP	0	0	0	0	0	0
91	0	y1314	0	WHEP	0	0	0	0	0	0
92	0	y1314	0	WHEP	0	0	0	0	0	0
93	0	y1314	0	WHEP	0	0	0	0	0	0
94	0	y1314	0	WHEP	0	0	0	0	0	0
95	0	y1314	0	WHEP	0	0	0	0	0	0
96	0	y1314	0	WHEP	0	0	0	0	0	0
97	0	y1314	0	WHEP	0	0	0	0	0	0
98	0	y1314	0	WHEP	0	0	0	0	0	0
99	0	y1314	0	WHEP	0	0	0	0	0	0
100	0	y1314	0	WHEP	0	0	0	0	0	0
101	0	y1314	0	WHEP	0	0	0	0	0	0
102	0	y1314	0	WHEP	0	0	0	0	0	0
103	0	y1314	0	WHEP	0	0	0	0	0	0
104	0	y1314	0	WHEP	0	0	0	0	0	0
105	0	y1314	0	WHEP	0	0	0	0	0	0
106	0	y1314	0	WHEP	0	0	0	0	0	0
107	0	y1314	0	WHEP	0	0	0	0	0	0
108	0	y1314	0	WHEP	0	0	0	0	0	0
109	0	y1314	0	WHEP	0	0	0	0	0	0
110	0	y1314	0	WHEP	0	0	0	0	0	0
111	0	y1314	0	WHEP	0	0	0	0	0	0
112	0	y1314	0	WHEP	0	0	0	0	0	0
113	0	y1314	0	WHEP	0	0	0	0	0	0
114	0	y1314	0	WHEP	0	0	0	0	0	0
115	0	y1314	0	WHEP	0	0	0	0	0	0
116	0	y1314	0	WHEP	0	0	0	0	0	0
117	0	y1314	0	WHEP	0	0	0	0	0	0
118	0	y1314	0	WHEP	0	0	0	0	0	0
119	0	y1314	0	WHEP	0	0	0	0	0	0
120	0	y1314	0	WHEP	0	0	0	0	0	0
121	0	y1314	0	WHEP	0	0	0	0	0	0
122	0	y1314	0	WHEP	0	0	0	0	0	0
123	80242	y1314	32472.81401	WHEP	8118.203503	8118.203503	8118.203503	8118.203503	0	32472.81401
124	80242	y1314	32472.81401	WHEP	8118.203503	8118.203503	8118.203503	8118.203503	0	32472.81401
125	80242	y1314	32472.81401	WHEP	8118.203503	8118.203503	8118.203503	8118.203503	0	32472.81401
126	80242	y1314	32472.81401	WHEP	8118.203503	8118.203503	8118.203503	8118.203503	0	32472.81401
127	80242	y1314	32472.81401	WHEP	8118.203503	8118.203503	8118.203503	8118.203503	0	32472.81401
128	80242	y1314	32472.81401	WHEP	8118.203503	8118.203503	8118.203503	8118.203503	0	32472.81401
129	80242	y1314	32472.81401	WHEP	8118.203503	8118.203503	8118.203503	8118.203503	0	32472.81401
130	80242	y1314	32472.81401	WHEP	8118.203503	8118.203503	8118.203503	8118.203503	0	32472.81401
131	80242	y1314	32472.81401	WHEP	8118.203503	8118.203503	8118.203503	8118.203503	0	32472.81401
132	80242	y1314	32472.81401	WHEP	8118.203503	8118.203503	8118.203503	8118.203503	0	32472.81401
133	80242	y1314	32472.81401	WHEP	8118.203503	8118.203503	8118.203503	8118.203503	0	32472.81401
134	80242	y1314	32472.81401	WHEP	8118.203503	8118.203503	8118.203503	8118.203503	0	32472.81401
135	80242	y1314	32472.81401	WHEP	8118.203503	8118.203503	8118.203503	8118.203503	0	32472.81401
136	80242	y1314	32472.81401	WHEP	8118.203503	8118.203503	8118.203503	8118.203503	0	32472.81401
137	80242	y1314	32472.81401	WHEP	8118.203503	8118.203503	8118.203503	8118.203503	0	32472.81401
138	80242	y1314	32472.81401	WHEP	8118.203503	8118.203503	8118.203503	8118.203503	0	32472.81401
139	80242	y1314	32472.81401	WHEP	8118.203503	8118.203503	8118.203503	8118.203503	0	32472.81401
140	80242	y1314	32472.81401	WHEP	8118.203503	8118.203503	8118.203503	8118.203503	0	32472.81401
141	80242	y1314	32472.81401	WHEP	8118.203503	8118.203503	8118.203503	8118.203503	0	32472.81401
142	80242	y1314	32472.81401	WHEP	8118.203503	8118.203503	8118.203503	8118.203503	0	32472.81401
143	80242	y1314	32472.81401	WHEP	8118.203503	8118.203503	8118.203503	8118.203503	0	32472.81401
144	80242	y1314	32472.81401	WHEP	8118.203503	8118.203503	8118.203503	8118.203503	0	32472.81401
145	80242	y1314	32472.81401	WHEP	8118.203503	8118.203503	8118.203503	8118.203503	0	32472.81401
146	80242	y1314	32472.81401	WHEP	8118.203503	8118.203503	8118.203503	8118.203503	0	32472.81401
147	80242	y1314	32472.81401	WHEP	8118.203503	8118.203503	8118.203503	8118.203503	0	32472.81401
148	80242	y1314	32472.81401	WHEP	8118.203503	8118.203503	8118.203503	8118.203503	0	32472.81401
149	80242	y1314	32472.81401	WHEP	8118.203503	8118.203503	8118.203503	8118.203503	0	32472.81401
150	80242	y1314	32472.81401	WHEP	8118.203503	8118.203503	8118.203503	8118.203503	0	32472.81401
151	80242	y1314	32472.81401	WHEP	8118.203503	8118.203503	8118.203503	8118.203503	0	32472.81401
152	80242	y1314	32472.81401	WHEP	8118.203503	8118.203503	8118.203503	8118.203503	0	32472.81401
153	80242	y1314	32472.81401	WHEP	8118.203503	8118.203503	8118.203503	8118.203503	0	32472.81401
154	80242	y1314	32472.81401	WHEP	8118.203503	8118.203503	8118.203503	8118.203503	0	32472.81401
155	80242	y1314	32472.81401	WHEP	8118.203503	8118.203503	8118.203503	8118.203503	0	32472.81401
156	80242	y1314	32472.81401	WHEP	8118.203503	8118.203503	8118.203503	8118.203503	0	32472.81401
157	80242	y1314	32472.81401	WHEP	8118.203503	8118.203503	8118.203503	8118.203503	0	32472.81401
158	80242	y1314	32472.81401	WHEP	8118.203503	8118.203503	8118.203503	8118.203503	0	32472.81401
159	80242	y1314	32472.81401	WHEP	8118.203503	8118.203503	8118.203503	8118.203503	0	32472.81401
160	80242	y1314	32472.81401	WHEP	8118.203503	8118.203503	8118.203503	8118.203503	0	32472.81401
161	80242	y1314	32472.81401	WHEP	8118.203503	8118.203503	8118.203503	8118.203503	0	32472.81401
162	80242	y1314	32472.81401	WHEP	8118.203503	8118.203503	8118.203503	8118.203503	0	32472.81401
163	80242	y1314	32472.81401	WHEP	8118.203503	8118.203503	8118.203503	8118.203503	0	32472.81401
164	80242	y1314	32472.81401	WHEP	8118.203503	8118.203503	8118.203503	8118.203503	0	32472.81401
165	80242	y1314	32472.81401	WHEP	8118.203503	8118.203503	8118.203503	8118.203503	0	32472.81401
166	80242	y1314	32472.81401	WHEP	8118.203503	8118.203503	8118.203503	8118.203503	0	32472.81401
167	80242	y1314	32472.81401	WHEP	8118.203503	8118.203503	8118.203503	8118.203503	0	32472.81401
168	80242	y1314	32472.81401	WHEP	8118.203503	8118.203503	8118.203503	8118.203503	0	32472.81401
169	80242	y1314	32472.81401	WHEP	8118.203503	8118.203503	8118.203503	8118.203503	0	32472.81401
170	80242	y1314	32472.81401	WHEP	8118.203503	8118.203503	8118.203503	8118.203503	0	32472.81401
171	80242	y1314	32472.81401	WHEP	8118.203503	8118.203503	8118.203503	8118.203503	0	32472.81401
172	80242	y1314	32472.81401	WHEP	8118.203503	8118.203503	8118.203503	8118.203503	0	32472.81401
173	80242	y1314	32472.81401	WHEP	8118.203503	8118.203503	8118.203503	8118.203503	0	32472.81401
174	80242	y1314	32472.81401	WHEP	8118.203503	8118.203503	8118.203503	8118.203503	0	32472.81401
175	80242	y1314	32472.81401	WHEP	8118.203503	8118.203503	8118.203503	8118.203503	0	32472.81401
176	80242	y1314	32472.81401	WHEP	8118.203503	8118.203503	8118.203503	8118.203503	0	32472.81401
177	80242	y1314	32472.81401	WHEP	8118.203503	8118.203503	8118.203503	8118.203503	0	32472.81401
178	80242	y1314	32472.81401	WHEP	8118.203503	8118.203503	8118.203503	8118.203503	0	32472.81401
179	80242	y1314	32472.81401	WHEP	8118.203503	8118.203503	8118.203503	8118.203503	0	32472.81401
180	80242	y1314	32472.81401	WHEP	8118.203503	8118.203503	8118.203503	8118.203503	0	32472.81401
181	80242	y1314	32472.81401	WHEP	8118.203503	8118.203503	8118.203503	8118.203503	0	32472.81401
182	80242	y1314	32472.81401	WHEP	8118.203503	8118.203503	8118.203503	8118.203503	0	32472.81401
183	80242	y1314	32472.81401	WHEP	8118.203503	8118.203503	8118.203503	8118.203503	0	32472.81401
184	80242	y1314	32472.81401	WHEP	8118.203503	8118.203503	8118.203503	8118.203503	0	32472.81401
185	80242	y1314	32472.81401	WHEP	8118.203503	8118.203503	8118.203503	8118.203503	0	32472.81401
186	80242	y1314	32472.81401	WHEP	8118.203503	8118.203503	8118.203503	8118.203503	0	32472.81401
187	80242	y1314	32472.81401	WHEP	8118.203503	8118.203503	8118.203503	8118.203503	0	32472.81401
188	80242	y1314	32472.81401	WHEP	8118.203503	8118.203503	8118.203503	8118.203503	0	32472.81401
189	80242	y1314	32472.81401	WHEP	8118.203503	8118.203503	8118.203503	8118.203503	0	32472.81401
190	80242	y1314	32472.81401	WHEP	8118.203503	8118.203503	8118.203503	8118.203503	0	32472.81401
191	80242	y1314	32472.81401	WHEP	8118.203503	8118.203503	8118.203503	8118.203503	0	32472.81401
192	80242	y1314	32472.81401	WHEP	8118.203503	8118.203503	8118.203503	8118.203503	0	32472.81401
193	80242	y1314	32472.81401	WHEP	8118.203503	8118.203503	8118.203503	8118.203503	0	32472.81401
194	80242	y1314	32472.81401	WHEP	8118.203503	8118.203503	8118.203503	8118.203503	0	32472.81401
195	80242	y1314	32472.81401	WHEP	8118.203503	8118.203503	8118.203503	8118.203503	0	32472.81401
196	80242	y1314	32472.81401	WHEP	8118.203503	8118.203503	8118.203503	8118.203503	0	32472.81401
197	80242	y1314	32472.81401	WHEP	8118.203503	8118.203503	8118.203503	8118.203503	0	32472.81401
198	80242	y1314	32472.81401	WHEP	8118.203503	8118.203503	8118.203503	8118.203503	0	32472.81401
199	80242	y1314	32472.81401	WHEP	8118.203503	8118.203503	8118.203503	8118.203503	0	32472.81401
200	80242	y1314	32472.81401	WHEP	8118.203503	8118.203503	8118.203503	8118.203503	0	32472.81401
201	80242	y1314	32472.81401	WHEP	8118.203503	8118.203503	8118.203503	8118.203503	0	32472.81401
202	80242	y1314	32472.81401	WHEP	8118.203503	8118.203503	8118.203503	8118.203503	0	32472.81401
203	80242	y1314	32472.81401	WHEP	8118.203503	8118.203503	8118.203503	8118.203503	0	32472.81401
204	80242	y1314	32472.81401	WHEP	8118.203503	8118.203503	8118.203503	8118.203503	0	32472.81401
205	80242	y1314	32472.81401	WHEP	8118.203503	8118.203503	8118.203503	8118.203503	0	32472.81401
206	80242	y1314	32472.81401	WHEP	8118.203503	8118.203503	8118.203503	8118.203503	0	32472.81401
207	80242	y1314	32472.81401	WHEP	8118.203503	8118.203503	8118.203503	8118.203503	0	32472.81401
208	80242	y1314	32472.81401	WHEP	8118.203503	8118.203503	8118.203503	8118.203503	0	32472.81401
209	80242	y1314	32472.81401	WHEP	8118.203503	8118.203503	8118.203503	8118.203503	0	32472.81401
210	80242	y1314	32472.81401	WHEP	8118.203503	8118.203503	8118.203503	8118.203503	0	32472.81401
211	80242	y1314	32472.81401	WHEP	8118.203503	8118.203503	8118.203503	8118.203503	0	32472.81401
212	80242	y1314	32472.81401	WHEP	8118.203503	8118.203503	8118.203503	8118.203503	0	32472.81401
213	80242	y1314	32472.81401	WHEP	8118.203503	8118.203503	8118.203503	8118.203503	0	32472.81401
214	80242	y1314	32472.81401	WHEP	8083.477505	8118.203503	8118.203503	8118.203503	0	32438.08801
215	60181.5	y1314	24354.61051	WHEP	8060.799911	8118.203503	8118.203503	8118.203503	0	32415.41042
216	60181.5	y1314	24354.61051	WHEP	8023.486384	8118.203503	8118.203503	8118.203503	0	32378.09689
217	60181.5	y1314	24354.61051	WHEP	7962.387135	8118.203503	8118.203503	8118.203503	0	32316.99764
218	60181.5	y1314	24354.61051	WHEP	7863.12754	8118.203503	8118.203503	8118.203503	0	32217.73805
219	60181.5	y1314	24354.61051	WHEP	7703.926548	8118.203503	8118.203503	8118.203503	0	32058.53706
220	60181.5	y1314	24354.61051	WHEP	7453.759415	8118.203503	8118.203503	8118.203503	0	31808.36992
221	60181.5	y1314	24354.61051	WHEP	7073.020338	8083.477505	8118.203503	8118.203503	0	31392.90485
222	40121	y1314	16236.40701	WHEP	6520.864478	8060.799911	8118.203503	8118.203503	0	30818.0714
223	40121	y1314	16236.40701	WHEP	5773.701212	8023.486384	8118.203503	8118.203503	0	30033.5946
224	40121	y1314	16236.40701	WHEP	4852.097376	7962.387135	8118.203503	8118.203503	0	29050.89152
225	40121	y1314	16236.40701	WHEP	3836.854913	7863.12754	8118.203503	8118.203503	0	27936.38946
226	40121	y1314	16236.40701	WHEP	2848.756801	7703.926548	8118.203503	8118.203503	0	26789.09036
227	40121	y1314	16236.40701	WHEP	1996.461546	7453.759415	8118.203503	8118.203503	0	25686.62797
228	40121	y1314	16236.40701	WHEP	1334.576472	7073.020338	8083.477505	8118.203503	0	24609.27782
229	20060.5	y1314	8118.203503	WHEP	861.2538632	6520.864478	8060.799911	8118.203503	0	23561.12176
230	20060.5	y1314	8118.203503	WHEP	542.3786326	5773.701212	8023.486384	8118.203503	0	22457.76973
231	20060.5	y1314	8118.203503	WHEP	336.0975572	4852.097376	7962.387135	8118.203503	0	21268.78557
232	20060.5	y1314	8118.203503	WHEP	206.1359667	3836.854913	7863.12754	8118.203503	0	20024.32192
233	20060.5	y1314	8118.203503	WHEP	125.6165125	2848.756801	7703.926548	8118.203503	0	18796.50336
234	20060.5	y1314	8118.203503	WHEP	76.24593753	1996.461546	7453.759415	8118.203503	0	17644.6704
235	20060.5	y1314	8118.203503	WHEP	46.16720782	1334.576472	7073.020338	8048.900049	0	16502.66407
236	0	y1314	0	WHEP	27.91323544	861.2538632	6520.864478	8026.319459	0	15436.35104
237	0	y1314	0	WHEP	16.86159323	542.3786326	5773.701212	7989.165543	0	14322.10698
238	0	y1314	0	WHEP	10.18010392	336.0975572	4852.097376	7928.32765	0	13126.70269
239	0	y1314	0	WHEP	6.144179679	206.1359667	3836.854913	7829.492642	0	11878.6277
240	0	y1314	0	WHEP	3.707574682	125.6165125	2848.756801	7670.972639	0	10649.05353
241	0	y1314	0	WHEP	2.236990702	76.24593753	1996.461546	7421.875608	0	9496.820082
242	0	y1314	0	WHEP	1.349606722	46.16720782	1334.576472	7042.76516	0	8424.858447
243	0	y1314	0	WHEP	0.81420066	27.91323544	861.2538632	6492.971174	0	7382.952473
244	0	y1314	0	WHEP	0.491184104	16.86159323	542.3786326	5749.003933	0	6308.735343
245	0	y1314	0	WHEP	0	10.18010392	336.0975572	4831.342301	0	5177.619962
246	0	y1314	0	WHEP	0	6.144179679	206.1359667	3820.442585	0	4032.722731
247	0	y1314	0	WHEP	0	3.707574682	125.6165125	2836.57111	0	2965.895197
248	0	y1314	0	WHEP	0	2.236990702	76.24593753	1987.921588	0	2066.404516
249	0	y1314	0	WHEP	0	1.349606722	46.16720782	1328.867758	0	1376.384573
250	0	y1314	0	WHEP	0	0.81420066	27.91323544	857.5698092	0	886.2972453
251	0	y1314	0	WHEP	0	0.491184104	16.86159323	540.0585825	0	557.4113598
252	0	y1314	0	WHEP	0	0	10.18010392	334.659884	0	344.8399879
253	0	y1314	0	WHEP	0	0	6.144179679	205.2542104	0	211.3983901
254	0	y1314	0	WHEP	0	0	3.707574682	125.079182	0	128.7867567
255	0	y1314	0	WHEP	0	0	2.236990702	75.91979194	0	78.15678264
256	0	y1314	0	WHEP	0	0	1.349606722	45.96972542	0	47.31933214
257	0	y1314	0	WHEP	0	0	0.81420066	27.79383526	0	28.60803592
258	0	y1314	0	WHEP	0	0	0.491184104	16.78946697	0	17.28065107
259	0	y1314	0	WHEP	0	0	0	10.13655805	0	10.13655805
260	0	y1314	0	WHEP	0	0	0	6.117897661	0	6.117897661
261	0	y1314	0	WHEP	0	0	0	3.691715357	0	3.691715357
262	0	y1314	0	WHEP	0	0	0	2.227421869	0	2.227421869
263	0	y1314	0	WHEP	0	0	0	1.343833716	0	1.343833716
264	0	y1314	0	WHEP	0	0	0	0.810717879	0	0.810717879
265	0	y1314	0	WHEP	0	0	0	0.489083041	0	0.489083041
266	0	y1314	0	WHEP	0	0	0	0	0	0
267	0	y1314	0	WHEP	0	0	0	0	0	0
268	0	y1314	0	WHEP	0	0	0	0	0	0
269	0	y1314	0	WHEP	0	0	0	0	0	0
270	0	y1314	0	WHEP	0	0	0	0	0	0
271	0	y1314	0	WHEP	0	0	0	0	0	0
272	0	y1314	0	WHEP	0	0	0	0	0	0
273	0	y1314	0	WHEP	0	0	0	0	0	0
274	0	y1314	0	WHEP	0	0	0	0	0	0
275	0	y1314	0	WHEP	0	0	0	0	0	0
276	0	y1314	0	WHEP	0	0	0	0	0	0
277	0	y1314	0	WHEP	0	0	0	0	0	0
278	0	y1314	0	WHEP	0	0	0	0	0	0
279	0	y1314	0	WHEP	0	0	0	0	0	0
280	0	y1314	0	WHEP	0	0	0	0	0	0
281	0	y1314	0	WHEP	0	0	0	0	0	0
282	0	y1314	0	WHEP	0	0	0	0	0	0
283	0	y1314	0	WHEP	0	0	0	0	0	0
284	0	y1314	0	WHEP	0	0	0	0	0	0
285	0	y1314	0	WHEP	0	0	0	0	0	0
286	0	y1314	0	WHEP	0	0	0	0	0	0
287	0	y1314	0	WHEP	0	0	0	0	0	0
288	0	y1314	0	WHEP	0	0	0	0	0	0
289	0	y1314	0	WHEP	0	0	0	0	0	0
290	0	y1314	0	WHEP	0	0	0	0	0	0
291	0	y1314	0	WHEP	0	0	0	0	0	0
292	0	y1314	0	WHEP	0	0	0	0	0	0
293	0	y1314	0	WHEP	0	0	0	0	0	0
294	0	y1314	0	WHEP	0	0	0	0	0	0
295	0	y1314	0	WHEP	0	0	0	0	0	0
296	0	y1314	0	WHEP	0	0	0	0	0	0
297	0	y1314	0	WHEP	0	0	0	0	0	0
298	0	y1314	0	WHEP	0	0	0	0	0	0
299	0	y1314	0	WHEP	0	0	0	0	0	0
300	0	y1314	0	WHEP	0	0	0	0	0	0
301	0	y1314	0	WHEP	0	0	0	0	0	0
302	0	y1314	0	WHEP	0	0	0	0	0	0
303	0	y1314	0	WHEP	0	0	0	0	0	0
304	0	y1314	0	WHEP	0	0	0	0	0	0
305	0	y1314	0	WHEP	0	0	0	0	0	0
306	0	y1314	0	WHEP	0	0	0	0	0	0
307	0	y1314	0	WHEP	0	0	0	0	0	0
308	0	y1314	0	WHEP	0	0	0	0	0	0
309	0	y1314	0	WHEP	0	0	0	0	0	0
310	0	y1314	0	WHEP	0	0	0	0	0	0
311	0	y1314	0	WHEP	0	0	0	0	0	0
312	0	y1314	0	WHEP	0	0	0	0	0	0
313	0	y1314	0	WHEP	0	0	0	0	0	0
314	0	y1314	0	WHEP	0	0	0	0	0	0
315	0	y1314	0	WHEP	0	0	0	0	0	0
316	0	y1314	0	WHEP	0	0	0	0	0	0
317	0	y1314	0	WHEP	0	0	0	0	0	0
318	0	y1314	0	WHEP	0	0	0	0	0	0
319	0	y1314	0	WHEP	0	0	0	0	0	0
1	0	y1415	0	WHEP	0	0	0	0	0	0
2	0	y1415	0	WHEP	0	0	0	0	0	0
3	0	y1415	0	WHEP	0	0	0	0	0	0
4	0	y1415	0	WHEP	0	0	0	0	0	0
5	0	y1415	0	WHEP	0	0	0	0	0	0
6	0	y1415	0	WHEP	0	0	0	0	0	0
7	0	y1415	0	WHEP	0	0	0	0	0	0
8	0	y1415	0	WHEP	0	0	0	0	0	0
9	0	y1415	0	WHEP	0	0	0	0	0	0
10	0	y1415	0	WHEP	0	0	0	0	0	0
11	0	y1415	0	WHEP	0	0	0	0	0	0
12	0	y1415	0	WHEP	0	0	0	0	0	0
13	0	y1415	0	WHEP	0	0	0	0	0	0
14	0	y1415	0	WHEP	0	0	0	0	0	0
15	0	y1415	0	WHEP	0	0	0	0	0	0
16	0	y1415	0	WHEP	0	0	0	0	0	0
17	0	y1415	0	WHEP	0	0	0	0	0	0
18	0	y1415	0	WHEP	0	0	0	0	0	0
19	0	y1415	0	WHEP	0	0	0	0	0	0
20	0	y1415	0	WHEP	0	0	0	0	0	0
21	0	y1415	0	WHEP	0	0	0	0	0	0
22	0	y1415	0	WHEP	0	0	0	0	0	0
23	0	y1415	0	WHEP	0	0	0	0	0	0
24	0	y1415	0	WHEP	0	0	0	0	0	0
25	0	y1415	0	WHEP	0	0	0	0	0	0
26	0	y1415	0	WHEP	0	0	0	0	0	0
27	0	y1415	0	WHEP	0	0	0	0	0	0
28	0	y1415	0	WHEP	0	0	0	0	0	0
29	0	y1415	0	WHEP	0	0	0	0	0	0
30	0	y1415	0	WHEP	0	0	0	0	0	0
31	0	y1415	0	WHEP	0	0	0	0	0	0
32	0	y1415	0	WHEP	0	0	0	0	0	0
33	0	y1415	0	WHEP	0	0	0	0	0	0
34	0	y1415	0	WHEP	0	0	0	0	0	0
35	0	y1415	0	WHEP	0	0	0	0	0	0
36	0	y1415	0	WHEP	0	0	0	0	0	0
37	0	y1415	0	WHEP	0	0	0	0	0	0
38	0	y1415	0	WHEP	0	0	0	0	0	0
39	0	y1415	0	WHEP	0	0	0	0	0	0
40	0	y1415	0	WHEP	0	0	0	0	0	0
41	0	y1415	0	WHEP	0	0	0	0	0	0
42	0	y1415	0	WHEP	0	0	0	0	0	0
43	0	y1415	0	WHEP	0	0	0	0	0	0
44	0	y1415	0	WHEP	0	0	0	0	0	0
45	0	y1415	0	WHEP	0	0	0	0	0	0
46	0	y1415	0	WHEP	0	0	0	0	0	0
47	0	y1415	0	WHEP	0	0	0	0	0	0
48	0	y1415	0	WHEP	0	0	0	0	0	0
49	0	y1415	0	WHEP	0	0	0	0	0	0
50	0	y1415	0	WHEP	0	0	0	0	0	0
51	0	y1415	0	WHEP	0	0	0	0	0	0
52	0	y1415	0	WHEP	0	0	0	0	0	0
53	0	y1415	0	WHEP	0	0	0	0	0	0
54	0	y1415	0	WHEP	0	0	0	0	0	0
55	0	y1415	0	WHEP	0	0	0	0	0	0
56	0	y1415	0	WHEP	0	0	0	0	0	0
57	0	y1415	0	WHEP	0	0	0	0	0	0
58	0	y1415	0	WHEP	0	0	0	0	0	0
59	0	y1415	0	WHEP	0	0	0	0	0	0
60	0	y1415	0	WHEP	0	0	0	0	0	0
61	0	y1415	0	WHEP	0	0	0	0	0	0
62	0	y1415	0	WHEP	0	0	0	0	0	0
63	0	y1415	0	WHEP	0	0	0	0	0	0
64	0	y1415	0	WHEP	0	0	0	0	0	0
65	0	y1415	0	WHEP	0	0	0	0	0	0
66	0	y1415	0	WHEP	0	0	0	0	0	0
67	0	y1415	0	WHEP	0	0	0	0	0	0
68	0	y1415	0	WHEP	0	0	0	0	0	0
69	0	y1415	0	WHEP	0	0	0	0	0	0
70	0	y1415	0	WHEP	0	0	0	0	0	0
71	0	y1415	0	WHEP	0	0	0	0	0	0
72	0	y1415	0	WHEP	0	0	0	0	0	0
73	0	y1415	0	WHEP	0	0	0	0	0	0
74	0	y1415	0	WHEP	0	0	0	0	0	0
75	0	y1415	0	WHEP	0	0	0	0	0	0
76	0	y1415	0	WHEP	0	0	0	0	0	0
77	0	y1415	0	WHEP	0	0	0	0	0	0
78	0	y1415	0	WHEP	0	0	0	0	0	0
79	0	y1415	0	WHEP	0	0	0	0	0	0
80	0	y1415	0	WHEP	0	0	0	0	0	0
81	0	y1415	0	WHEP	0	0	0	0	0	0
82	0	y1415	0	WHEP	0	0	0	0	0	0
83	0	y1415	0	WHEP	0	0	0	0	0	0
84	0	y1415	0	WHEP	0	0	0	0	0	0
85	0	y1415	0	WHEP	0	0	0	0	0	0
86	0	y1415	0	WHEP	0	0	0	0	0	0
87	0	y1415	0	WHEP	0	0	0	0	0	0
88	0	y1415	0	WHEP	0	0	0	0	0	0
89	0	y1415	0	WHEP	0	0	0	0	0	0
90	0	y1415	0	WHEP	0	0	0	0	0	0
91	0	y1415	0	WHEP	0	0	0	0	0	0
92	0	y1415	0	WHEP	0	0	0	0	0	0
93	0	y1415	0	WHEP	0	0	0	0	0	0
94	0	y1415	0	WHEP	0	0	0	0	0	0
95	0	y1415	0	WHEP	0	0	0	0	0	0
96	0	y1415	0	WHEP	0	0	0	0	0	0
97	0	y1415	0	WHEP	0	0	0	0	0	0
98	0	y1415	0	WHEP	0	0	0	0	0	0
99	0	y1415	0	WHEP	0	0	0	0	0	0
100	0	y1415	0	WHEP	0	0	0	0	0	0
101	0	y1415	0	WHEP	0	0	0	0	0	0
102	0	y1415	0	WHEP	0	0	0	0	0	0
103	0	y1415	0	WHEP	0	0	0	0	0	0
104	0	y1415	0	WHEP	0	0	0	0	0	0
105	0	y1415	0	WHEP	0	0	0	0	0	0
106	0	y1415	0	WHEP	0	0	0	0	0	0
107	0	y1415	0	WHEP	0	0	0	0	0	0
108	0	y1415	0	WHEP	0	0	0	0	0	0
109	0	y1415	0	WHEP	0	0	0	0	0	0
110	0	y1415	0	WHEP	0	0	0	0	0	0
111	0	y1415	0	WHEP	0	0	0	0	0	0
112	0	y1415	0	WHEP	0	0	0	0	0	0
113	0	y1415	0	WHEP	0	0	0	0	0	0
114	0	y1415	0	WHEP	0	0	0	0	0	0
115	0	y1415	0	WHEP	0	0	0	0	0	0
116	0	y1415	0	WHEP	0	0	0	0	0	0
117	0	y1415	0	WHEP	0	0	0	0	0	0
118	0	y1415	0	WHEP	0	0	0	0	0	0
119	0	y1415	0	WHEP	0	0	0	0	0	0
120	0	y1415	0	WHEP	0	0	0	0	0	0
121	0	y1415	0	WHEP	0	0	0	0	0	0
122	0	y1415	0	WHEP	0	0	0	0	0	0
123	80238	y1415	27600	WHEP	6900	6900	6900	6900	0	27600
124	80238	y1415	27601	WHEP	6900	6900	6900	6900	0	27600
125	80238	y1415	27602	WHEP	6900	6900	6900	6900	0	27600
126	80238	y1415	27603	WHEP	6900	6900	6900	6900	0	27600
127	80238	y1415	27604	WHEP	6900	6900	6900	6900	0	27600
128	80238	y1415	27605	WHEP	6900	6900	6900	6900	0	27600
129	80238	y1415	27606	WHEP	6900	6900	6900	6900	0	27600
130	80238	y1415	27607	WHEP	6900	6900	6900	6900	0	27600
131	80238	y1415	27608	WHEP	6900	6900	6900	6900	0	27600
132	80238	y1415	27609	WHEP	6900	6900	6900	6900	0	27600
133	80238	y1415	27610	WHEP	6900	6900	6900	6900	0	27600
134	80238	y1415	27611	WHEP	6900	6900	6900	6900	0	27600
135	80238	y1415	27612	WHEP	6900	6900	6900	6900	0	27600
136	80238	y1415	27613	WHEP	6900	6900	6900	6900	0	27600
137	80238	y1415	27614	WHEP	6900	6900	6900	6900	0	27600
138	80238	y1415	27615	WHEP	6900	6900	6900	6900	0	27600
139	80238	y1415	27616	WHEP	6900	6900	6900	6900	0	27600
140	80238	y1415	27617	WHEP	6900	6900	6900	6900	0	27600
141	80238	y1415	27618	WHEP	6900	6900	6900	6900	0	27600
142	80238	y1415	27619	WHEP	6900	6900	6900	6900	0	27600
143	80238	y1415	27620	WHEP	6900	6900	6900	6900	0	27600
144	80238	y1415	27621	WHEP	6900	6900	6900	6900	0	27600
145	80238	y1415	27622	WHEP	6900	6900	6900	6900	0	27600
146	80238	y1415	27623	WHEP	6900	6900	6900	6900	0	27600
147	80238	y1415	27624	WHEP	6900	6900	6900	6900	0	27600
148	80238	y1415	27625	WHEP	6900	6900	6900	6900	0	27600
149	80238	y1415	27626	WHEP	6900	6900	6900	6900	0	27600
150	80238	y1415	27627	WHEP	6900	6900	6900	6900	0	27600
151	80238	y1415	27628	WHEP	6900	6900	6900	6900	0	27600
152	80238	y1415	27629	WHEP	6900	6900	6900	6900	0	27600
153	80238	y1415	27630	WHEP	6900	6900	6900	6900	0	27600
154	80238	y1415	27631	WHEP	6900	6900	6900	6900	0	27600
155	80238	y1415	27632	WHEP	6900	6900	6900	6900	0	27600
156	80238	y1415	27633	WHEP	6900	6900	6900	6900	0	27600
157	80238	y1415	27634	WHEP	6900	6900	6900	6900	0	27600
158	80238	y1415	27635	WHEP	6900	6900	6900	6900	0	27600
159	80238	y1415	27636	WHEP	6900	6900	6900	6900	0	27600
160	80238	y1415	27637	WHEP	6900	6900	6900	6900	0	27600
161	80238	y1415	27638	WHEP	6900	6900	6900	6900	0	27600
162	80238	y1415	27639	WHEP	6900	6900	6900	6900	0	27600
163	80238	y1415	27640	WHEP	6900	6900	6900	6900	0	27600
164	80238	y1415	27641	WHEP	6900	6900	6900	6900	0	27600
165	80238	y1415	27642	WHEP	6900	6900	6900	6900	0	27600
166	80238	y1415	27643	WHEP	6900	6900	6900	6900	0	27600
167	80238	y1415	27644	WHEP	6900	6900	6900	6900	0	27600
168	80238	y1415	27645	WHEP	6900	6900	6900	6900	0	27600
169	80238	y1415	27646	WHEP	6900	6900	6900	6900	0	27600
170	80238	y1415	27647	WHEP	6900	6900	6900	6900	0	27600
171	80238	y1415	27648	WHEP	6900	6900	6900	6900	0	27600
172	80238	y1415	27649	WHEP	6900	6900	6900	6900	0	27600
173	80238	y1415	27650	WHEP	6900	6900	6900	6900	0	27600
174	80238	y1415	27651	WHEP	6900	6900	6900	6900	0	27600
175	80238	y1415	27652	WHEP	6900	6900	6900	6900	0	27600
176	80238	y1415	27653	WHEP	6900	6900	6900	6900	0	27600
177	80238	y1415	27654	WHEP	6900	6900	6900	6900	0	27600
178	80238	y1415	27655	WHEP	6900	6900	6900	6900	0	27600
179	80238	y1415	27656	WHEP	6900	6900	6900	6900	0	27600
180	80238	y1415	27657	WHEP	6900	6900	6900	6900	0	27600
181	80238	y1415	27658	WHEP	6900	6900	6900	6900	0	27600
182	80238	y1415	27659	WHEP	6900	6900	6900	6900	0	27600
183	80238	y1415	27660	WHEP	6900	6900	6900	6900	0	27600
184	80238	y1415	27661	WHEP	6900	6900	6900	6900	0	27600
185	80238	y1415	27662	WHEP	6900	6900	6900	6900	0	27600
186	80238	y1415	27663	WHEP	6900	6900	6900	6900	0	27600
187	80238	y1415	27664	WHEP	6900	6900	6900	6900	0	27600
188	80238	y1415	27665	WHEP	6900	6900	6900	6900	0	27600
189	80238	y1415	27666	WHEP	6900	6900	6900	6900	0	27600
190	80238	y1415	27667	WHEP	6900	6900	6900	6900	0	27600
191	80238	y1415	27668	WHEP	6900	6900	6900	6900	0	27600
192	80238	y1415	27669	WHEP	6900	6900	6900	6900	0	27600
193	80238	y1415	27670	WHEP	6900	6900	6900	6900	0	27600
194	80238	y1415	27671	WHEP	6900	6900	6900	6900	0	27600
195	80238	y1415	27672	WHEP	6900	6900	6900	6900	0	27600
196	80238	y1415	27673	WHEP	6900	6900	6900	6900	0	27600
197	80238	y1415	27674	WHEP	6900	6900	6900	6900	0	27600
198	80238	y1415	27675	WHEP	6900	6900	6900	6900	0	27600
199	80238	y1415	27676	WHEP	6900	6900	6900	6900	0	27600
200	80238	y1415	27677	WHEP	6900	6900	6900	6900	0	27600
201	80238	y1415	27678	WHEP	6900	6900	6900	6900	0	27600
202	80238	y1415	27679	WHEP	6900	6900	6900	6900	0	27600
203	80238	y1415	27680	WHEP	6900	6900	6900	6900	0	27600
204	80238	y1415	27681	WHEP	6900	6900	6900	6900	0	27600
205	80238	y1415	27682	WHEP	6900	6900	6900	6900	0	27600
206	80238	y1415	27683	WHEP	6900	6900	6900	6900	0	27600
207	80238	y1415	27684	WHEP	6900	6900	6900	6900	0	27600
208	80238	y1415	27685	WHEP	6900	6900	6900	6900	0	27600
209	80238	y1415	27686	WHEP	6900	6900	6900	6900	0	27600
210	80238	y1415	27687	WHEP	6900	6900	6900	6900	0	27600
211	80238	y1415	27688	WHEP	6900	6900	6900	6900	0	27600
212	80238	y1415	27689	WHEP	6900	6900	6900	6900	0	27600
213	80238	y1415	32471.19527	WHEP	6900	6900	6900	6900	0	27600
214	80238	y1415	32471.19527	WHEP	6870.484925	6900	6900	6900	0	27570.48492
215	60178.5	y1415	24353.39645	WHEP	6851.210291	6900	6900	6900	0	27551.21029
216	60181.5	y1415	24354.61051	WHEP	6819.495968	6900	6900	6900	0	27519.49597
217	60181.5	y1415	24354.61051	WHEP	6767.565166	6900	6900	6900	0	27467.56517
218	60181.5	y1415	24354.61051	WHEP	6683.200293	6900	6900	6900	0	27383.20029
219	60181.5	y1415	24354.61051	WHEP	6547.888725	6900	6900	6900	0	27247.88872
220	60181.5	y1415	24354.61051	WHEP	6335.261236	6900	6900	6900	0	27035.26124
221	60181.5	y1415	24354.61051	WHEP	6011.655203	6870.484925	6900	6900	0	26682.14013
222	40122	y1415	16236.81169	WHEP	5542.354892	6851.210291	6900	6900	0	26193.56518
223	40121	y1415	16236.40701	WHEP	4907.309647	6819.495968	6900	6900	0	25526.80561
224	40121	y1415	16236.40701	WHEP	4124.00008	6767.565166	6900	6900	0	24691.56525
225	40121	y1415	16236.40701	WHEP	3261.103136	6683.200293	6900	6900	0	23744.30343
226	40121	y1415	16236.40701	WHEP	2421.277309	6547.888725	6900	6900	0	22769.16603
227	40121	y1415	16236.40701	WHEP	1696.875998	6335.261236	6900	6900	0	21832.13723
228	40121	y1415	16236.40701	WHEP	1134.312247	6011.655203	6870.484925	6900	0	20916.45238
229	20061.5	y1415	8118.608189	WHEP	732.0156059	5542.354892	6851.210291	6900	0	20025.58079
230	20060.5	y1415	8118.203503	WHEP	460.990238	4907.309647	6819.495968	6900	0	19087.79585
231	20060.5	y1415	8118.203503	WHEP	285.6633421	4124.00008	6767.565166	6900	0	18077.22859
232	20060.5	y1415	8118.203503	WHEP	175.2035619	3261.103136	6683.200293	6900	0	17019.50699
233	20060.5	y1415	8118.203503	WHEP	106.766717	2421.277309	6547.888725	6900	0	15975.93275
234	20060.5	y1415	8118.203503	WHEP	64.80460471	1696.875998	6335.261236	6900	0	14996.94184
235	20060.5	y1415	8118.203503	WHEP	39.23943688	1134.312247	6011.655203	6870.484925	0	14055.69181
236	0	y1415	0	WHEP	23.72462386	732.0156059	5542.354892	6851.210291	0	13149.30541
237	0	y1415	0	WHEP	14.33137187	460.990238	4907.309647	6819.495968	0	12202.12722
238	0	y1415	0	WHEP	8.652495231	285.6633421	4124.00008	6767.565166	0	11185.88108
239	0	y1415	0	WHEP	5.222194759	175.2035619	3261.103136	6683.200293	0	10124.72919
240	0	y1415	0	WHEP	3.151222472	106.766717	2421.277309	6547.888725	0	9079.083973
241	0	y1415	0	WHEP	1.901311767	64.80460471	1696.875998	6335.261236	0	8098.843151
242	0	y1415	0	WHEP	1.147087084	39.23943688	1134.312247	6011.655203	0	7186.353974
243	0	y1415	0	WHEP	0.692023125	23.72462386	732.0156059	5542.354892	0	6298.787145
244	0	y1415	0	WHEP	0.417477871	14.33137187	460.990238	4907.309647	0	5383.048734
245	0	y1415	0	WHEP	0	8.652495231	285.6633421	4124.00008	0	4418.315917
246	0	y1415	0	WHEP	0	5.222194759	175.2035619	3261.103136	0	3441.528892
247	0	y1415	0	WHEP	0	3.151222472	106.766717	2421.277309	0	2531.195248
248	0	y1415	0	WHEP	0	1.901311767	64.80460471	1696.875998	0	1763.581914
249	0	y1415	0	WHEP	0	1.147087084	39.23943688	1134.312247	0	1174.698771
250	0	y1415	0	WHEP	0	0.692023125	23.72462386	732.0156059	0	756.4322529
251	0	y1415	0	WHEP	0	0.417477871	14.33137187	460.990238	0	475.7390877
252	0	y1415	0	WHEP	0	0	8.652495231	285.6633421	0	294.3158374
253	0	y1415	0	WHEP	0	0	5.222194759	175.2035619	0	180.4257567
254	0	y1415	0	WHEP	0	0	3.151222472	106.766717	0	109.9179395
255	0	y1415	0	WHEP	0	0	1.901311767	64.80460471	0	66.70591647
256	0	y1415	0	WHEP	0	0	1.147087084	39.23943688	0	40.38652397
257	0	y1415	0	WHEP	0	0	0.692023125	23.72462386	0	24.41664698
258	0	y1415	0	WHEP	0	0	0.417477871	14.33137187	0	14.74884974
259	0	y1415	0	WHEP	0	0	0	8.652495231	0	8.652495231
260	0	y1415	0	WHEP	0	0	0	5.222194759	0	5.222194759
261	0	y1415	0	WHEP	0	0	0	3.151222472	0	3.151222472
262	0	y1415	0	WHEP	0	0	0	1.901311767	0	1.901311767
263	0	y1415	0	WHEP	0	0	0	1.147087084	0	1.147087084
264	0	y1415	0	WHEP	0	0	0	0.692023125	0	0.692023125
265	0	y1415	0	WHEP	0	0	0	0.417477871	0	0.417477871
266	0	y1415	0	WHEP	0	0	0	0	0	0
267	0	y1415	0	WHEP	0	0	0	0	0	0
268	0	y1415	0	WHEP	0	0	0	0	0	0
269	0	y1415	0	WHEP	0	0	0	0	0	0
270	0	y1415	0	WHEP	0	0	0	0	0	0
271	0	y1415	0	WHEP	0	0	0	0	0	0
272	0	y1415	0	WHEP	0	0	0	0	0	0
273	0	y1415	0	WHEP	0	0	0	0	0	0
274	0	y1415	0	WHEP	0	0	0	0	0	0
275	0	y1415	0	WHEP	0	0	0	0	0	0
276	0	y1415	0	WHEP	0	0	0	0	0	0
277	0	y1415	0	WHEP	0	0	0	0	0	0
278	0	y1415	0	WHEP	0	0	0	0	0	0
279	0	y1415	0	WHEP	0	0	0	0	0	0
280	0	y1415	0	WHEP	0	0	0	0	0	0
281	0	y1415	0	WHEP	0	0	0	0	0	0
282	0	y1415	0	WHEP	0	0	0	0	0	0
283	0	y1415	0	WHEP	0	0	0	0	0	0
284	0	y1415	0	WHEP	0	0	0	0	0	0
285	0	y1415	0	WHEP	0	0	0	0	0	0
286	0	y1415	0	WHEP	0	0	0	0	0	0
287	0	y1415	0	WHEP	0	0	0	0	0	0
288	0	y1415	0	WHEP	0	0	0	0	0	0
289	0	y1415	0	WHEP	0	0	0	0	0	0
290	0	y1415	0	WHEP	0	0	0	0	0	0
291	0	y1415	0	WHEP	0	0	0	0	0	0
292	0	y1415	0	WHEP	0	0	0	0	0	0
293	0	y1415	0	WHEP	0	0	0	0	0	0
294	0	y1415	0	WHEP	0	0	0	0	0	0
295	0	y1415	0	WHEP	0	0	0	0	0	0
296	0	y1415	0	WHEP	0	0	0	0	0	0
297	0	y1415	0	WHEP	0	0	0	0	0	0
298	0	y1415	0	WHEP	0	0	0	0	0	0
299	0	y1415	0	WHEP	0	0	0	0	0	0
300	0	y1415	0	WHEP	0	0	0	0	0	0
301	0	y1415	0	WHEP	0	0	0	0	0	0
302	0	y1415	0	WHEP	0	0	0	0	0	0
303	0	y1415	0	WHEP	0	0	0	0	0	0
304	0	y1415	0	WHEP	0	0	0	0	0	0
305	0	y1415	0	WHEP	0	0	0	0	0	0
306	0	y1415	0	WHEP	0	0	0	0	0	0
307	0	y1415	0	WHEP	0	0	0	0	0	0
308	0	y1415	0	WHEP	0	0	0	0	0	0
309	0	y1415	0	WHEP	0	0	0	0	0	0
310	0	y1415	0	WHEP	0	0	0	0	0	0
311	0	y1415	0	WHEP	0	0	0	0	0	0
312	0	y1415	0	WHEP	0	0	0	0	0	0
313	0	y1415	0	WHEP	0	0	0	0	0	0
314	0	y1415	0	WHEP	0	0	0	0	0	0
315	0	y1415	0	WHEP	0	0	0	0	0	0
316	0	y1415	0	WHEP	0	0	0	0	0	0
317	0	y1415	0	WHEP	0	0	0	0	0	0
318	0	y1415	0	WHEP	0	0	0	0	0	0
319	0	y1415	0	WHEP	0	0	0	0	0	0
