# Supplementary material for: Impact of extreme drought and incentive programs on flooded agriculture and wetlands in California’s Central Valley
Source: PeerJ. 2018 Jun 29;6:e5147. doi: 10.7717/peerj.5147 (PMC6056266; doi:10.7717/peerj.5147)
Supplement: Supplemental Information 6 [file peerj-06-5147-s006.csv]

year	mo	int	index	landcover	date	month	water.year	interval	n.flooded	n.sampled	n.total	prop.flooded	prop.sampled	dayofyear	yday	waterdate	precip.4wk	precip.2wk
2000	1	A	1	10	Jul-00	Jul	2000	7	2913	33633	189823	0.086611364	0.177180847	184	1	7/3/2000	0.735	0
2000	1	A	1	20	Jul-00	Jul	2000	7	414	1085	9051	0.38156682	0.119876257	184	1	7/3/2000	0.735	0
2000	1	A	1	2	Jul-00	Jul	2000	7	4088	13073	25109	0.312705576	0.520649966	184	1	7/3/2000	0.735	0
2000	1	A	1	1	Jul-00	Jul	2000	7	7974	53019	343427	0.150398914	0.154382154	184	1	7/3/2000	0.735	0
2000	1	A	1	3	Jul-00	Jul	2000	7	24	275	998	0.087272727	0.275551102	184	1	7/3/2000	0.735	0
2000	1	B	1.5	30	Jul-00	Jul	2000	7	246	462	462	0.532467532	1	200	17	7/19/2000	0	0
2000	1	B	1.5	20	Jul-00	Jul	2000	7	429	2515	9051	0.170576541	0.277869849	200	17	7/19/2000	0	0
2000	1	B	1.5	3	Jul-00	Jul	2000	7	290	871	998	0.332950631	0.872745491	200	17	7/19/2000	0	0
2000	1	B	1.5	1	Jul-00	Jul	2000	7	995	24566	343427	0.040503134	0.071531941	200	17	7/19/2000	0	0
2000	1	B	1.5	2	Jul-00	Jul	2000	7	439	2088	25109	0.210249042	0.083157434	200	17	7/19/2000	0	0
2000	1	B	1.5	10	Jul-00	Jul	2000	7	880	37938	189823	0.02319574	0.199859869	200	17	7/19/2000	0	0
2000	2	A	2	2	Aug-00	Aug	2000	8	2057	12979	25109	0.158486786	0.516906289	216	33	8/4/2000	0	0
2000	2	A	2	1	Aug-00	Aug	2000	8	3664	53693	343427	0.068239808	0.156344725	216	33	8/4/2000	0	0
2000	2	A	2	3	Aug-00	Aug	2000	8	20	261	998	0.076628352	0.261523046	216	33	8/4/2000	0	0
2000	2	A	2	10	Aug-00	Aug	2000	8	2112	47232	189823	0.044715447	0.24882127	216	33	8/4/2000	0	0
2000	2	A	2	20	Aug-00	Aug	2000	8	272	1171	9051	0.232280102	0.129377969	216	33	8/4/2000	0	0
2000	2	B	2.5	1	Aug-00	Aug	2000	8	11790	267049	343427	0.044149201	0.77760048	234.6666667	51.66666667	8/22/2000	0	0
2000	2	B	2.5	3	Aug-00	Aug	2000	8	361	998	998	0.361723447	1	234.6666667	51.66666667	8/22/2000	0	0
2000	2	B	2.5	2	Aug-00	Aug	2000	8	3582	22015	25109	0.162707245	0.876777251	234.6666667	51.66666667	8/22/2000	0	0
2000	2	B	2.5	10	Aug-00	Aug	2000	8	7989	170492	189823	0.046858504	0.898163026	234.6666667	51.66666667	8/22/2000	0	0
2000	2	B	2.5	20	Aug-00	Aug	2000	8	1292	8400	9051	0.153809524	0.928074246	234.6666667	51.66666667	8/22/2000	0	0
2000	2	B	2.5	30	Aug-00	Aug	2000	8	220	462	462	0.476190476	1	234.6666667	51.66666667	8/22/2000	0	0
2000	3	A	3	3	Sep-00	Sep	2000	9	366	788	998	0.464467005	0.789579158	251.5	68.5	9/8/2000	0.595	0.595
2000	3	A	3	2	Sep-00	Sep	2000	9	5117	11115	25109	0.460368871	0.442669959	251.5	68.5	9/8/2000	0.595	0.595
2000	3	A	3	10	Sep-00	Sep	2000	9	21366	77412	189823	0.27600372	0.407811488	251.5	68.5	9/8/2000	0.595	0.595
2000	3	A	3	20	Sep-00	Sep	2000	9	1521	4588	9051	0.331517001	0.506905314	251.5	68.5	9/8/2000	0.595	0.595
2000	3	A	3	1	Sep-00	Sep	2000	9	41514	121653	343427	0.341249291	0.354232486	251.5	68.5	9/8/2000	0.595	0.595
2000	3	B	3.5	30	Sep-00	Sep	2000	9	129	462	462	0.279220779	1	266.6666667	83.66666667	9/23/2000	0.595	0
2000	3	B	3.5	3	Sep-00	Sep	2000	9	398	998	998	0.398797595	1	266.6666667	83.66666667	9/23/2000	0.595	0
2000	3	B	3.5	1	Sep-00	Sep	2000	9	108334	319147	343427	0.339448593	0.929300841	266.6666667	83.66666667	9/23/2000	0.595	0
2000	3	B	3.5	20	Sep-00	Sep	2000	9	2438	8589	9051	0.283851438	0.948955916	266.6666667	83.66666667	9/23/2000	0.595	0
2000	3	B	3.5	2	Sep-00	Sep	2000	9	4438	23090	25109	0.192204417	0.919590585	266.6666667	83.66666667	9/23/2000	0.595	0
2000	3	B	3.5	10	Sep-00	Sep	2000	9	49305	187319	189823	0.263214089	0.986808764	266.6666667	83.66666667	9/23/2000	0.595	0
2000	4	A	4	2	Oct-00	Oct	2000	10	5361	11971	25109	0.447832261	0.476761321	282.6666667	99.66666667	10/9/2000	0.32	0.32
2000	4	A	4	1	Oct-00	Oct	2000	10	165007	269029	343427	0.613342799	0.783365897	282.6666667	99.66666667	10/9/2000	0.32	0.32
2000	4	A	4	10	Oct-00	Oct	2000	10	76351	163174	189823	0.467911555	0.859611322	282.6666667	99.66666667	10/9/2000	0.32	0.32
2000	4	A	4	20	Oct-00	Oct	2000	10	3527	7385	9051	0.477589709	0.815931941	282.6666667	99.66666667	10/9/2000	0.32	0.32
2000	4	A	4	3	Oct-00	Oct	2000	10	519	998	998	0.52004008	1	282.6666667	99.66666667	10/9/2000	0.32	0.32
2000	4	A	4	30	Oct-00	Oct	2000	10	149	462	462	0.322510823	1	282.6666667	99.66666667	10/9/2000	0.32	0.32
2000	4	B	4.5	2	Oct-00	Oct	2000	10	13248	19684	25109	0.673033936	0.783942013	298.6666667	115.6666667	10/25/2000	1.76	0.08
2000	4	B	4.5	10	Oct-00	Oct	2000	10	82086	137272	189823	0.597980652	0.723157889	298.6666667	115.6666667	10/25/2000	1.76	0.08
2000	4	B	4.5	30	Oct-00	Oct	2000	10	246	462	462	0.532467532	1	298.6666667	115.6666667	10/25/2000	1.76	0.08
2000	4	B	4.5	1	Oct-00	Oct	2000	10	94673	167138	343427	0.566436119	0.486676936	298.6666667	115.6666667	10/25/2000	1.76	0.08
2000	4	B	4.5	20	Oct-00	Oct	2000	10	4326	7268	9051	0.595211888	0.803005193	298.6666667	115.6666667	10/25/2000	1.76	0.08
2000	4	B	4.5	3	Oct-00	Oct	2000	10	431	925	998	0.465945946	0.926853707	298.6666667	115.6666667	10/25/2000	1.76	0.08
2000	5	B	5.5	10	Nov-00	Nov	2000	11	578	8286	189823	0.069756215	0.043651191	329	146	11/25/2000	1.93	0.79
2000	5	B	5.5	20	Nov-00	Nov	2000	11	1	65	9051	0.015384615	0.007181527	329	146	11/25/2000	1.93	0.79
2000	5	B	5.5	1	Nov-00	Nov	2000	11	467	758	343427	0.616094987	0.002207165	329	146	11/25/2000	1.93	0.79
2000	5	B	5.5	2	Nov-00	Nov	2000	11	0	75	25109	0	0.002986977	329	146	11/25/2000	1.93	0.79
2000	6	A	6	10	Dec-00	Dec	2000	12	99217	130611	189823	0.759637397	0.688067305	344	161	12/10/2000	1.285	0.48
2000	6	A	6	30	Dec-00	Dec	2000	12	84	462	462	0.181818182	1	344	161	12/10/2000	1.285	0.48
2000	6	A	6	2	Dec-00	Dec	2000	12	18840	21666	25109	0.869565217	0.862877853	344	161	12/10/2000	1.285	0.48
2000	6	A	6	3	Dec-00	Dec	2000	12	231	772	998	0.299222798	0.773547094	344	161	12/10/2000	1.285	0.48
2000	6	A	6	1	Dec-00	Dec	2000	12	147194	191080	343427	0.770326565	0.556391897	344	161	12/10/2000	1.285	0.48
2000	6	A	6	20	Dec-00	Dec	2000	12	5315	7664	9051	0.693502088	0.846757264	344	161	12/10/2000	1.285	0.48
2000	7	A	7	20	Jan-00	Jan	1999	1	2037	2464	9051	0.826704545	0.272235112	7	190	1/8/2000	0.04	0.04
2000	7	A	7	2	Jan-00	Jan	1999	1	16583	18076	25109	0.917404293	0.719901231	7	190	1/8/2000	0.04	0.04
2000	7	A	7	10	Jan-00	Jan	1999	1	29557	34263	189823	0.862650673	0.180499729	7	190	1/8/2000	0.04	0.04
2000	7	A	7	1	Jan-00	Jan	1999	1	88044	95627	343427	0.920702312	0.278449277	7	190	1/8/2000	0.04	0.04
2000	7	A	7	30	Jan-00	Jan	1999	1	0	1	462	0	0.002164502	7	190	1/8/2000	0.04	0.04
2000	7	A	7	3	Jan-00	Jan	1999	1	231	511	998	0.452054795	0.512024048	7	190	1/8/2000	0.04	0.04
2000	8	A	8	2	Feb-00	Feb	1999	2	1999	3550	25109	0.563098592	0.141383568	32	215	2/2/2000	11.36	8.375
2000	8	A	8	1	Feb-00	Feb	1999	2	89318	151986	343427	0.587672549	0.442556933	32	215	2/2/2000	11.36	8.375
2000	8	A	8	3	Feb-00	Feb	1999	2	358	784	998	0.456632653	0.785571142	32	215	2/2/2000	11.36	8.375
2000	8	A	8	10	Feb-00	Feb	1999	2	20704	50731	189823	0.408113382	0.267254232	32	215	2/2/2000	11.36	8.375
2000	8	A	8	20	Feb-00	Feb	1999	2	588	1396	9051	0.421203438	0.154237101	32	215	2/2/2000	11.36	8.375
2000	8	B	8.5	3	Feb-00	Feb	1999	2	52	158	998	0.329113924	0.158316633	52.5	235.5	2/22/2000	14.365	12.27
2000	8	B	8.5	20	Feb-00	Feb	1999	2	586	1196	9051	0.489966555	0.132140095	52.5	235.5	2/22/2000	14.365	12.27
2000	8	B	8.5	1	Feb-00	Feb	1999	2	98547	149445	343427	0.659419853	0.435157981	52.5	235.5	2/22/2000	14.365	12.27
2000	8	B	8.5	2	Feb-00	Feb	1999	2	2099	3249	25109	0.646044937	0.129395834	52.5	235.5	2/22/2000	14.365	12.27
2000	8	B	8.5	10	Feb-00	Feb	1999	2	23798	53398	189823	0.445672123	0.281304162	52.5	235.5	2/22/2000	14.365	12.27
2000	9	A	9	1	Mar-00	Mar	1999	3	49377	146560	343427	0.336906386	0.42675736	64	247	3/5/2000	20.035	9.735
2000	9	A	9	10	Mar-00	Mar	1999	3	22897	48552	189823	0.471597463	0.255775117	64	247	3/5/2000	20.035	9.735
2000	9	A	9	20	Mar-00	Mar	1999	3	703	1314	9051	0.53500761	0.145177328	64	247	3/5/2000	20.035	9.735
2000	9	A	9	3	Mar-00	Mar	1999	3	194	297	998	0.653198653	0.29759519	64	247	3/5/2000	20.035	9.735
2000	9	A	9	2	Mar-00	Mar	1999	3	1201	3185	25109	0.377080063	0.126846947	64	247	3/5/2000	20.035	9.735
2000	9	B	9.5	2	Mar-00	Mar	1999	3	1966	3561	25109	0.552092109	0.141821658	84.5	267.5	3/25/2000	7.4	0.015
2000	9	B	9.5	1	Mar-00	Mar	1999	3	73875	151996	343427	0.486032527	0.442586052	84.5	267.5	3/25/2000	7.4	0.015
2000	9	B	9.5	10	Mar-00	Mar	1999	3	24994	50753	189823	0.4924635	0.267370129	84.5	267.5	3/25/2000	7.4	0.015
2000	9	B	9.5	20	Mar-00	Mar	1999	3	821	1396	9051	0.588108883	0.154237101	84.5	267.5	3/25/2000	7.4	0.015
2000	9	B	9.5	3	Mar-00	Mar	1999	3	439	784	998	0.55994898	0.785571142	84.5	267.5	3/25/2000	7.4	0.015
2000	10	A	10	1	Apr-00	Apr	1999	4	47829	90017	343427	0.53133297	0.262113928	103	286	4/13/2000	0.56	0.56
2000	10	A	10	2	Apr-00	Apr	1999	4	13123	17308	25109	0.758204299	0.689314588	103	286	4/13/2000	0.56	0.56
2000	10	A	10	10	Apr-00	Apr	1999	4	18427	36956	189823	0.498619981	0.194686629	103	286	4/13/2000	0.56	0.56
2000	10	A	10	30	Apr-00	Apr	1999	4	298	462	462	0.645021645	1	103	286	4/13/2000	0.56	0.56
2000	10	A	10	3	Apr-00	Apr	1999	4	153	522	998	0.293103448	0.523046092	103	286	4/13/2000	0.56	0.56
2000	10	A	10	20	Apr-00	Apr	1999	4	1262	1566	9051	0.80587484	0.173019556	103	286	4/13/2000	0.56	0.56
2000	10	B	10.5	1	Apr-00	Apr	1999	4	48990	241215	343427	0.203096822	0.702376342	117.3333333	300.3333333	4/27/2000	3.175	2.615
2000	10	B	10.5	20	Apr-00	Apr	1999	4	3011	8385	9051	0.35909362	0.926416971	117.3333333	300.3333333	4/27/2000	3.175	2.615
2000	10	B	10.5	2	Apr-00	Apr	1999	4	12420	23266	25109	0.533826184	0.926600024	117.3333333	300.3333333	4/27/2000	3.175	2.615
2000	10	B	10.5	10	Apr-00	Apr	1999	4	36859	165998	189823	0.222044844	0.874488339	117.3333333	300.3333333	4/27/2000	3.175	2.615
2000	10	B	10.5	3	Apr-00	Apr	1999	4	283	915	998	0.309289617	0.916833667	117.3333333	300.3333333	4/27/2000	3.175	2.615
2000	10	B	10.5	30	Apr-00	Apr	1999	4	340	462	462	0.735930736	1	117.3333333	300.3333333	4/27/2000	3.175	2.615
2000	11	B	11.5	20	May-00	May	1999	5	1721	7199	9051	0.239060981	0.795381726	151	334	5/31/2000	0.85	0
2000	11	B	11.5	2	May-00	May	1999	5	9302	18427	25109	0.504802735	0.733880282	151	334	5/31/2000	0.85	0
2000	11	B	11.5	10	May-00	May	1999	5	9171	126117	189823	0.07271819	0.664392618	151	334	5/31/2000	0.85	0
2000	11	B	11.5	1	May-00	May	1999	5	27370	177620	343427	0.154093008	0.517198706	151	334	5/31/2000	0.85	0
2000	11	B	11.5	3	May-00	May	1999	5	220	654	998	0.336391437	0.655310621	151	334	5/31/2000	0.85	0
2000	11	B	11.5	30	May-00	May	1999	5	389	462	462	0.841991342	1	151	334	5/31/2000	0.85	0
2000	12	A	12	3	Jun-00	Jun	1999	6	242	840	998	0.288095238	0.841683367	160	343	6/9/2000	0.875	0.735
2000	12	A	12	10	Jun-00	Jun	1999	6	6523	148587	189823	0.043900207	0.78276605	160	343	6/9/2000	0.875	0.735
2000	12	A	12	30	Jun-00	Jun	1999	6	374	462	462	0.80952381	1	160	343	6/9/2000	0.875	0.735
2000	12	A	12	20	Jun-00	Jun	1999	6	1477	7387	9051	0.199945851	0.816152911	160	343	6/9/2000	0.875	0.735
2000	12	A	12	1	Jun-00	Jun	1999	6	16331	173944	343427	0.093886538	0.50649483	160	343	6/9/2000	0.875	0.735
2000	12	A	12	2	Jun-00	Jun	1999	6	6289	16932	25109	0.371426884	0.674339878	160	343	6/9/2000	0.875	0.735
2000	12	B	12.5	2	Jun-00	Jun	1999	6	845	3741	25109	0.225875434	0.148990402	172.5	355.5	6/21/2000	0.735	0.735
2000	12	B	12.5	1	Jun-00	Jun	1999	6	3022	154190	343427	0.019599196	0.4489746	172.5	355.5	6/21/2000	0.735	0.735
2000	12	B	12.5	20	Jun-00	Jun	1999	6	583	1694	9051	0.344155844	0.18716164	172.5	355.5	6/21/2000	0.735	0.735
2000	12	B	12.5	3	Jun-00	Jun	1999	6	207	784	998	0.264030612	0.785571142	172.5	355.5	6/21/2000	0.735	0.735
2000	12	B	12.5	10	Jun-00	Jun	1999	6	1604	62252	189823	0.02576624	0.327947614	172.5	355.5	6/21/2000	0.735	0.735
2001	1	A	1	2	1-Jul	Jul	2001	7	6978	23090	25109	0.302208748	0.919590585	188.6666667	6.666666667	7/8/2001	0.255	0.255
2001	1	A	1	1	1-Jul	Jul	2001	7	78404	319147	343427	0.245667357	0.929300841	188.6666667	6.666666667	7/8/2001	0.255	0.255
2001	1	A	1	3	1-Jul	Jul	2001	7	326	998	998	0.326653307	1	188.6666667	6.666666667	7/8/2001	0.255	0.255
2001	1	A	1	10	1-Jul	Jul	2001	7	68569	186804	189823	0.367063874	0.98409571	188.6666667	6.666666667	7/8/2001	0.255	0.255
2001	1	A	1	20	1-Jul	Jul	2001	7	4089	8589	9051	0.476074048	0.948955916	188.6666667	6.666666667	7/8/2001	0.255	0.255
2001	1	A	1	30	1-Jul	Jul	2001	7	246	462	462	0.532467532	1	188.6666667	6.666666667	7/8/2001	0.255	0.255
2001	1	B	1.5	3	1-Jul	Jul	2001	7	101	344	998	0.293604651	0.344689379	206.5	24.5	7/26/2001	0.105	0
2001	1	B	1.5	2	1-Jul	Jul	2001	7	359	3617	25109	0.099253525	0.144051934	206.5	24.5	7/26/2001	0.105	0
2001	1	B	1.5	10	1-Jul	Jul	2001	7	1305	51246	189823	0.025465402	0.269967285	206.5	24.5	7/26/2001	0.105	0
2001	1	B	1.5	20	1-Jul	Jul	2001	7	453	1396	9051	0.324498567	0.154237101	206.5	24.5	7/26/2001	0.105	0
2001	1	B	1.5	1	1-Jul	Jul	2001	7	1803	151955	343427	0.011865355	0.442466667	206.5	24.5	7/26/2001	0.105	0
2001	2	A	2	3	1-Aug	Aug	2001	8	371	784	998	0.473214286	0.785571142	220.6666667	38.66666667	8/9/2001	0	0
2001	2	A	2	10	1-Aug	Aug	2001	8	1816	56813	189823	0.031964515	0.299294606	220.6666667	38.66666667	8/9/2001	0	0
2001	2	A	2	20	1-Aug	Aug	2001	8	443	1408	9051	0.314630682	0.155562921	220.6666667	38.66666667	8/9/2001	0	0
2001	2	A	2	1	1-Aug	Aug	2001	8	2163	152727	343427	0.014162525	0.444714597	220.6666667	38.66666667	8/9/2001	0	0
2001	2	A	2	2	1-Aug	Aug	2001	8	352	3619	25109	0.097264438	0.144131586	220.6666667	38.66666667	8/9/2001	0	0
2001	2	B	2.5	20	1-Aug	Aug	2001	8	1168	7393	9051	0.157987285	0.816815821	236.6666667	54.66666667	8/25/2001	0	0
2001	2	B	2.5	1	1-Aug	Aug	2001	8	12187	168478	343427	0.072335854	0.490578784	236.6666667	54.66666667	8/25/2001	0	0
2001	2	B	2.5	2	1-Aug	Aug	2001	8	4096	19744	25109	0.207455429	0.786331594	236.6666667	54.66666667	8/25/2001	0	0
2001	2	B	2.5	10	1-Aug	Aug	2001	8	9118	150977	189823	0.060393305	0.795356727	236.6666667	54.66666667	8/25/2001	0	0
2001	2	B	2.5	3	1-Aug	Aug	2001	8	610	925	998	0.659459459	0.926853707	236.6666667	54.66666667	8/25/2001	0	0
2001	2	B	2.5	30	1-Aug	Aug	2001	8	153	462	462	0.331168831	1	236.6666667	54.66666667	8/25/2001	0	0
2001	3	A	3	1	1-Sep	Sep	2001	9	53885	318976	343427	0.168931205	0.928802919	252.6666667	70.66666667	9/10/2001	0	0
2001	3	A	3	10	1-Sep	Sep	2001	9	33509	187225	189823	0.178977167	0.986313566	252.6666667	70.66666667	9/10/2001	0	0
2001	3	A	3	2	1-Sep	Sep	2001	9	3819	23080	25109	0.165467938	0.919192321	252.6666667	70.66666667	9/10/2001	0	0
2001	3	A	3	3	1-Sep	Sep	2001	9	770	998	998	0.771543086	1	252.6666667	70.66666667	9/10/2001	0	0
2001	3	A	3	20	1-Sep	Sep	2001	9	1674	8588	9051	0.194923149	0.948845431	252.6666667	70.66666667	9/10/2001	0	0
2001	3	A	3	30	1-Sep	Sep	2001	9	210	462	462	0.454545455	1	252.6666667	70.66666667	9/10/2001	0	0
2001	3	B	3.5	1	1-Sep	Sep	2001	9	29974	125276	343427	0.239263706	0.364782035	266	84	9/24/2001	0.255	0.255
2001	3	B	3.5	2	1-Sep	Sep	2001	9	2517	12195	25109	0.206396064	0.485682425	266	84	9/24/2001	0.255	0.255
2001	3	B	3.5	3	1-Sep	Sep	2001	9	17	129	998	0.131782946	0.129258517	266	84	9/24/2001	0.255	0.255
2001	3	B	3.5	10	1-Sep	Sep	2001	9	37797	101470	189823	0.372494333	0.534550608	266	84	9/24/2001	0.255	0.255
2001	3	B	3.5	20	1-Sep	Sep	2001	9	1448	4721	9051	0.306714679	0.521599823	266	84	9/24/2001	0.255	0.255
2001	4	A	4	3	1-Oct	Oct	2001	10	444	599	998	0.741235392	0.600200401	279.3333333	97.33333333	10/7/2001	0.27	0.27
2001	4	A	4	20	1-Oct	Oct	2001	10	2976	7078	9051	0.420457756	0.782013037	279.3333333	97.33333333	10/7/2001	0.27	0.27
2001	4	A	4	2	1-Oct	Oct	2001	10	6429	18204	25109	0.35316414	0.724999004	279.3333333	97.33333333	10/7/2001	0.27	0.27
2001	4	A	4	10	1-Oct	Oct	2001	10	71211	164521	189823	0.432838361	0.866707406	279.3333333	97.33333333	10/7/2001	0.27	0.27
2001	4	A	4	1	1-Oct	Oct	2001	10	138293	292832	343427	0.472260545	0.852676115	279.3333333	97.33333333	10/7/2001	0.27	0.27
2001	4	B	4.5	30	1-Oct	Oct	2001	10	189	462	462	0.409090909	1	295.3333333	113.3333333	10/23/2001	0	0
2001	4	B	4.5	10	1-Oct	Oct	2001	10	55423	99885	189823	0.554868098	0.526200724	295.3333333	113.3333333	10/23/2001	0	0
2001	4	B	4.5	1	1-Oct	Oct	2001	10	76540	128378	343427	0.596208073	0.373814522	295.3333333	113.3333333	10/23/2001	0	0
2001	4	B	4.5	2	1-Oct	Oct	2001	10	13730	20273	25109	0.677255463	0.807399737	295.3333333	113.3333333	10/23/2001	0	0
2001	4	B	4.5	20	1-Oct	Oct	2001	10	3164	5838	9051	0.541966427	0.645011601	295.3333333	113.3333333	10/23/2001	0	0
2001	4	B	4.5	3	1-Oct	Oct	2001	10	525	812	998	0.646551724	0.813627255	295.3333333	113.3333333	10/23/2001	0	0
2001	5	A	5	10	1-Nov	Nov	2001	11	79871	158988	189823	0.502371248	0.8375592	311.3333333	129.3333333	11/8/2001	0.935	0.935
2001	5	A	5	2	1-Nov	Nov	2001	11	13951	23125	25109	0.603286486	0.920984508	311.3333333	129.3333333	11/8/2001	0.935	0.935
2001	5	A	5	30	1-Nov	Nov	2001	11	160	462	462	0.346320346	1	311.3333333	129.3333333	11/8/2001	0.935	0.935
2001	5	A	5	20	1-Nov	Nov	2001	11	4963	8400	9051	0.590833333	0.928074246	311.3333333	129.3333333	11/8/2001	0.935	0.935
2001	5	A	5	1	1-Nov	Nov	2001	11	96078	258671	343427	0.371429345	0.753205194	311.3333333	129.3333333	11/8/2001	0.935	0.935
2001	5	A	5	3	1-Nov	Nov	2001	11	280	772	998	0.362694301	0.773547094	311.3333333	129.3333333	11/8/2001	0.935	0.935
2001	5	B	5.5	1	1-Nov	Nov	2001	11	209	1673	343427	0.124925284	0.004871487	331	149	11/28/2001	5.83	2.5
2001	5	B	5.5	2	1-Nov	Nov	2001	11	0	89	25109	0	0.003544546	331	149	11/28/2001	5.83	2.5
2001	5	B	5.5	10	1-Nov	Nov	2001	11	1900	22869	189823	0.083081901	0.12047539	331	149	11/28/2001	5.83	2.5
2001	5	B	5.5	3	1-Nov	Nov	2001	11	0	135	998	0	0.135270541	331	149	11/28/2001	5.83	2.5
2001	5	B	5.5	20	1-Nov	Nov	2001	11	7	190	9051	0.036842105	0.020992156	331	149	11/28/2001	5.83	2.5
2001	6	A	6	30	1-Dec	Dec	2001	12	184	462	462	0.398268398	1	343.3333333	161.3333333	12/10/2001	5.495	3.405
2001	6	A	6	1	1-Dec	Dec	2001	12	95523	263486	343427	0.362535391	0.76722564	343.3333333	161.3333333	12/10/2001	5.495	3.405
2001	6	A	6	2	1-Dec	Dec	2001	12	12277	23208	25109	0.528998621	0.924290095	343.3333333	161.3333333	12/10/2001	5.495	3.405
2001	6	A	6	10	1-Dec	Dec	2001	12	55025	160336	189823	0.34318556	0.844660552	343.3333333	161.3333333	12/10/2001	5.495	3.405
2001	6	A	6	20	1-Dec	Dec	2001	12	3144	8013	9051	0.392362411	0.88531654	343.3333333	161.3333333	12/10/2001	5.495	3.405
2001	6	A	6	3	1-Dec	Dec	2001	12	288	957	998	0.300940439	0.958917836	343.3333333	161.3333333	12/10/2001	5.495	3.405
2001	7	A	7	10	1-Jan	Jan	2000	1	5742	8186	189823	0.701441485	0.043124384	6.5	189.5	1/7/2001	0.635	0.015
2001	7	A	7	1	1-Jan	Jan	2000	1	9569	14052	343427	0.68097068	0.040916993	6.5	189.5	1/7/2001	0.635	0.015
2001	7	A	7	2	1-Jan	Jan	2000	1	252	347	25109	0.726224784	0.013819746	6.5	189.5	1/7/2001	0.635	0.015
2001	7	A	7	20	1-Jan	Jan	2000	1	37	74	9051	0.5	0.008175892	6.5	189.5	1/7/2001	0.635	0.015
2001	8	A	8	20	1-Feb	Feb	2000	2	764	1396	9051	0.547277937	0.154237101	34	217	2/4/2001	7.73	3.13
2001	8	A	8	1	1-Feb	Feb	2000	2	112896	151986	343427	0.742805258	0.442556933	34	217	2/4/2001	7.73	3.13
2001	8	A	8	2	1-Feb	Feb	2000	2	2632	3550	25109	0.741408451	0.141383568	34	217	2/4/2001	7.73	3.13
2001	8	A	8	3	1-Feb	Feb	2000	2	285	784	998	0.363520408	0.785571142	34	217	2/4/2001	7.73	3.13
2001	8	A	8	10	1-Feb	Feb	2000	2	29763	50731	189823	0.586682699	0.267254232	34	217	2/4/2001	7.73	3.13
2001	8	B	8.5	10	1-Feb	Feb	2000	2	48925	88031	189823	0.555770126	0.463753075	58	241	2/28/2001	9.225	4.945
2001	8	B	8.5	20	1-Feb	Feb	2000	2	2047	4099	9051	0.499390095	0.452878135	58	241	2/28/2001	9.225	4.945
2001	8	B	8.5	3	1-Feb	Feb	2000	2	35	54	998	0.648148148	0.054108216	58	241	2/28/2001	9.225	4.945
2001	8	B	8.5	1	1-Feb	Feb	2000	2	46132	79944	343427	0.577053938	0.232783095	58	241	2/28/2001	9.225	4.945
2001	8	B	8.5	2	1-Feb	Feb	2000	2	1157	2526	25109	0.458036421	0.100601378	58	241	2/28/2001	9.225	4.945
2001	9	A	9	3	1-Mar	Mar	2000	3	132	818	998	0.161369193	0.819639279	69.5	252.5	3/11/2001	9.605	3.945
2001	9	A	9	30	1-Mar	Mar	2000	3	356	462	462	0.770562771	1	69.5	252.5	3/11/2001	9.605	3.945
2001	9	A	9	20	1-Mar	Mar	2000	3	4374	7662	9051	0.570869225	0.846536294	69.5	252.5	3/11/2001	9.605	3.945
2001	9	A	9	1	1-Mar	Mar	2000	3	172737	332203	343427	0.519974233	0.967317654	69.5	252.5	3/11/2001	9.605	3.945
2001	9	A	9	2	1-Mar	Mar	2000	3	14683	24373	25109	0.602428917	0.970687801	69.5	252.5	3/11/2001	9.605	3.945
2001	9	A	9	10	1-Mar	Mar	2000	3	80163	158832	189823	0.504703083	0.836737382	69.5	252.5	3/11/2001	9.605	3.945
2001	9	B	9.5	20	1-Mar	Mar	2000	3	6129	9035	9051	0.678361926	0.99823224	82	265	3/24/2001	4.035	0.075
2001	9	B	9.5	1	1-Mar	Mar	2000	3	158440	342569	343427	0.462505364	0.997501652	82	265	3/24/2001	4.035	0.075
2001	9	B	9.5	2	1-Mar	Mar	2000	3	17401	25020	25109	0.695483613	0.996455454	82	265	3/24/2001	4.035	0.075
2001	9	B	9.5	10	1-Mar	Mar	2000	3	98013	189057	189823	0.518430949	0.995964662	82	265	3/24/2001	4.035	0.075
2001	9	B	9.5	30	1-Mar	Mar	2000	3	327	462	462	0.707792208	1	82	265	3/24/2001	4.035	0.075
2001	9	B	9.5	3	1-Mar	Mar	2000	3	370	976	998	0.379098361	0.977955912	82	265	3/24/2001	4.035	0.075
2001	10	A	10	2	1-Apr	Apr	2000	4	69	89	25109	0.775280899	0.003544546	91	274	4/2/2001	0.105	0.09
2001	10	A	10	3	1-Apr	Apr	2000	4	98	186	998	0.52688172	0.186372745	91	274	4/2/2001	0.105	0.09
2001	10	A	10	10	1-Apr	Apr	2000	4	9342	14019	189823	0.66638134	0.07385301	91	274	4/2/2001	0.105	0.09
2001	10	A	10	1	1-Apr	Apr	2000	4	1100	1667	343427	0.659868026	0.004854016	91	274	4/2/2001	0.105	0.09
2001	10	A	10	20	1-Apr	Apr	2000	4	61	76	9051	0.802631579	0.008396862	91	274	4/2/2001	0.105	0.09
2001	10	B	10.5	1	1-Apr	Apr	2000	4	13599	152730	343427	0.089039481	0.444723333	110.5	293.5	4/21/2001	4.165	2.145
2001	10	B	10.5	3	1-Apr	Apr	2000	4	265	784	998	0.338010204	0.785571142	110.5	293.5	4/21/2001	4.165	2.145
2001	10	B	10.5	20	1-Apr	Apr	2000	4	873	1461	9051	0.597535934	0.161418628	110.5	293.5	4/21/2001	4.165	2.145
2001	10	B	10.5	2	1-Apr	Apr	2000	4	1547	3619	25109	0.427466151	0.144131586	110.5	293.5	4/21/2001	4.165	2.145
2001	10	B	10.5	10	1-Apr	Apr	2000	4	12122	59017	189823	0.205398445	0.310905422	110.5	293.5	4/21/2001	4.165	2.145
2001	11	A	11	10	1-May	May	2000	5	15473	72468	189823	0.213514931	0.381766172	124.6666667	307.6666667	5/5/2001	2.145	0
2001	11	A	11	1	1-May	May	2000	5	19246	110402	343427	0.174326552	0.321471521	124.6666667	307.6666667	5/5/2001	2.145	0
2001	11	A	11	2	1-May	May	2000	5	7349	14404	25109	0.510205498	0.573658847	124.6666667	307.6666667	5/5/2001	2.145	0
2001	11	A	11	30	1-May	May	2000	5	334	462	462	0.722943723	1	124.6666667	307.6666667	5/5/2001	2.145	0
2001	11	A	11	3	1-May	May	2000	5	377	840	998	0.448809524	0.841683367	124.6666667	307.6666667	5/5/2001	2.145	0
2001	11	A	11	20	1-May	May	2000	5	1077	3849	9051	0.279812938	0.425256878	124.6666667	307.6666667	5/5/2001	2.145	0
2001	11	B	11.5	10	1-May	May	2000	5	1281	19699	189823	0.065028682	0.103775623	142.5	325.5	5/23/2001	0	0
2001	11	B	11.5	2	1-May	May	2000	5	5	89	25109	0.056179775	0.003544546	142.5	325.5	5/23/2001	0	0
2001	11	B	11.5	1	1-May	May	2000	5	196	1673	343427	0.117154812	0.004871487	142.5	325.5	5/23/2001	0	0
2001	11	B	11.5	20	1-May	May	2000	5	45	98	9051	0.459183673	0.010827533	142.5	325.5	5/23/2001	0	0
2001	11	B	11.5	3	1-May	May	2000	5	143	186	998	0.768817204	0.186372745	142.5	325.5	5/23/2001	0	0
2001	12	A	12	20	1-Jun	Jun	2000	6	2584	8623	9051	0.29966369	0.952712407	156.6666667	339.6666667	6/6/2001	0	0
2001	12	A	12	3	1-Jun	Jun	2000	6	400	998	998	0.400801603	1	156.6666667	339.6666667	6/6/2001	0	0
2001	12	A	12	10	1-Jun	Jun	2000	6	23411	185518	189823	0.126192607	0.977320978	156.6666667	339.6666667	6/6/2001	0	0
2001	12	A	12	2	1-Jun	Jun	2000	6	13499	20552	25109	0.656821721	0.818511291	156.6666667	339.6666667	6/6/2001	0	0
2001	12	A	12	1	1-Jun	Jun	2000	6	62780	325833	343427	0.192675389	0.948769316	156.6666667	339.6666667	6/6/2001	0	0
2001	12	A	12	30	1-Jun	Jun	2000	6	412	462	462	0.891774892	1	156.6666667	339.6666667	6/6/2001	0	0
2001	12	B	12.5	2	1-Jun	Jun	2000	6	6733	15875	25109	0.424125984	0.632243419	170	353	6/20/2001	0	0
2001	12	B	12.5	1	1-Jun	Jun	2000	6	16991	169095	343427	0.100481978	0.492375381	170	353	6/20/2001	0	0
2001	12	B	12.5	3	1-Jun	Jun	2000	6	347	840	998	0.413095238	0.841683367	170	353	6/20/2001	0	0
2001	12	B	12.5	10	1-Jun	Jun	2000	6	4804	148120	189823	0.032433162	0.780305864	170	353	6/20/2001	0	0
2001	12	B	12.5	20	1-Jun	Jun	2000	6	972	7375	9051	0.13179661	0.814827091	170	353	6/20/2001	0	0
2001	12	B	12.5	30	1-Jun	Jun	2000	6	420	462	462	0.909090909	1	170	353	6/20/2001	0	0
2002	1	A	1	30	2-Jul	Jul	2002	7	189	462	462	0.409090909	1	189	7	7/9/2002	0	0
2002	1	A	1	1	2-Jul	Jul	2002	7	45894	96933	343427	0.47346105	0.282252123	189	7	7/9/2002	0	0
2002	1	A	1	20	2-Jul	Jul	2002	7	2351	5181	9051	0.453773403	0.572422937	189	7	7/9/2002	0	0
2002	1	A	1	3	2-Jul	Jul	2002	7	570	925	998	0.616216216	0.926853707	189	7	7/9/2002	0	0
2002	1	A	1	2	2-Jul	Jul	2002	7	9860	19178	25109	0.514130775	0.763789876	189	7	7/9/2002	0	0
2002	1	A	1	10	2-Jul	Jul	2002	7	42570	90573	189823	0.470007618	0.477144498	189	7	7/9/2002	0	0
2002	1	B	1.5	10	2-Jul	Jul	2002	7	42917	135935	189823	0.315717071	0.716114486	202.3333333	20.33333333	7/22/2002	0	0
2002	1	B	1.5	1	2-Jul	Jul	2002	7	44913	208414	343427	0.215498959	0.606865506	202.3333333	20.33333333	7/22/2002	0	0
2002	1	B	1.5	2	2-Jul	Jul	2002	7	9717	21572	25109	0.450445021	0.859134175	202.3333333	20.33333333	7/22/2002	0	0
2002	1	B	1.5	20	2-Jul	Jul	2002	7	2727	6356	9051	0.429043424	0.702242846	202.3333333	20.33333333	7/22/2002	0	0
2002	1	B	1.5	3	2-Jul	Jul	2002	7	633	998	998	0.634268537	1	202.3333333	20.33333333	7/22/2002	0	0
2002	1	B	1.5	30	2-Jul	Jul	2002	7	189	462	462	0.409090909	1	202.3333333	20.33333333	7/22/2002	0	0
2002	2	A	2	20	2-Aug	Aug	2002	8	370	6446	9051	0.057399938	0.712186499	218.3333333	36.33333333	8/7/2002	0	0
2002	2	A	2	3	2-Aug	Aug	2002	8	478	840	998	0.569047619	0.841683367	218.3333333	36.33333333	8/7/2002	0	0
2002	2	A	2	10	2-Aug	Aug	2002	8	4046	122549	189823	0.033015365	0.645596161	218.3333333	36.33333333	8/7/2002	0	0
2002	2	A	2	30	2-Aug	Aug	2002	8	174	462	462	0.376623377	1	218.3333333	36.33333333	8/7/2002	0	0
2002	2	A	2	2	2-Aug	Aug	2002	8	3136	11358	25109	0.276104948	0.452347764	218.3333333	36.33333333	8/7/2002	0	0
2002	2	A	2	1	2-Aug	Aug	2002	8	4680	139171	343427	0.033627695	0.405241871	218.3333333	36.33333333	8/7/2002	0	0
2002	2	B	2.5	1	2-Aug	Aug	2002	8	6689	132713	343427	0.050401995	0.386437292	232.5	50.5	8/21/2002	0	0
2002	2	B	2.5	20	2-Aug	Aug	2002	8	338	1812	9051	0.186534216	0.200198873	232.5	50.5	8/21/2002	0	0
2002	2	B	2.5	2	2-Aug	Aug	2002	8	3612	15095	25109	0.239284531	0.60117886	232.5	50.5	8/21/2002	0	0
2002	2	B	2.5	10	2-Aug	Aug	2002	8	5253	53527	189823	0.098137389	0.281983743	232.5	50.5	8/21/2002	0	0
2002	2	B	2.5	3	2-Aug	Aug	2002	8	22	89	998	0.247191011	0.089178357	232.5	50.5	8/21/2002	0	0
2002	3	A	3	2	2-Sep	Sep	2002	9	3775	25109	25109	0.150344498	1	250.3333333	68.33333333	9/8/2002	0	0
2002	3	A	3	1	2-Sep	Sep	2002	9	20678	343427	343427	0.060210758	1	250.3333333	68.33333333	9/8/2002	0	0
2002	3	A	3	3	2-Sep	Sep	2002	9	585	998	998	0.586172345	1	250.3333333	68.33333333	9/8/2002	0	0
2002	3	A	3	10	2-Sep	Sep	2002	9	27128	189823	189823	0.142912081	1	250.3333333	68.33333333	9/8/2002	0	0
2002	3	A	3	20	2-Sep	Sep	2002	9	1488	9051	9051	0.164401724	1	250.3333333	68.33333333	9/8/2002	0	0
2002	3	A	3	30	2-Sep	Sep	2002	9	110	462	462	0.238095238	1	250.3333333	68.33333333	9/8/2002	0	0
2002	3	B	3.5	3	2-Sep	Sep	2002	9	620	998	998	0.621242485	1	266.3333333	84.33333333	9/24/2002	0	0
2002	3	B	3.5	10	2-Sep	Sep	2002	9	39172	187912	189823	0.208459279	0.989932727	266.3333333	84.33333333	9/24/2002	0	0
2002	3	B	3.5	20	2-Sep	Sep	2002	9	2597	8993	9051	0.288780162	0.993591868	266.3333333	84.33333333	9/24/2002	0	0
2002	3	B	3.5	1	2-Sep	Sep	2002	9	25977	304468	343427	0.085319311	0.886558133	266.3333333	84.33333333	9/24/2002	0	0
2002	3	B	3.5	2	2-Sep	Sep	2002	9	4765	24264	25109	0.19638147	0.966346728	266.3333333	84.33333333	9/24/2002	0	0
2002	3	B	3.5	30	2-Sep	Sep	2002	9	124	462	462	0.268398268	1	266.3333333	84.33333333	9/24/2002	0	0
2002	4	A	4	3	2-Oct	Oct	2002	10	534	998	998	0.53507014	1	282.3333333	100.3333333	10/10/2002	0	0
2002	4	A	4	30	2-Oct	Oct	2002	10	0	462	462	0	1	282.3333333	100.3333333	10/10/2002	0	0
2002	4	A	4	10	2-Oct	Oct	2002	10	62716	181138	189823	0.346233259	0.954246851	282.3333333	100.3333333	10/10/2002	0	0
2002	4	A	4	20	2-Oct	Oct	2002	10	2625	8986	9051	0.292121077	0.992818473	282.3333333	100.3333333	10/10/2002	0	0
2002	4	A	4	2	2-Oct	Oct	2002	10	4182	25052	25109	0.16693278	0.997729898	282.3333333	100.3333333	10/10/2002	0	0
2002	4	A	4	1	2-Oct	Oct	2002	10	88740	342688	343427	0.25895275	0.99784816	282.3333333	100.3333333	10/10/2002	0	0
2002	4	B	4.5	10	2-Oct	Oct	2002	10	103777	189095	189823	0.5488088	0.996164848	298.3333333	116.3333333	10/26/2002	0	0
2002	4	B	4.5	1	2-Oct	Oct	2002	10	185710	343293	343427	0.540966463	0.999609815	298.3333333	116.3333333	10/26/2002	0	0
2002	4	B	4.5	2	2-Oct	Oct	2002	10	15652	25086	25109	0.623933668	0.999083994	298.3333333	116.3333333	10/26/2002	0	0
2002	4	B	4.5	3	2-Oct	Oct	2002	10	551	925	998	0.595675676	0.926853707	298.3333333	116.3333333	10/26/2002	0	0
2002	4	B	4.5	30	2-Oct	Oct	2002	10	129	462	462	0.279220779	1	298.3333333	116.3333333	10/26/2002	0	0
2002	4	B	4.5	20	2-Oct	Oct	2002	10	4696	9048	9051	0.519009726	0.999668545	298.3333333	116.3333333	10/26/2002	0	0
2002	6	A	6	1	2-Dec	Dec	2002	12	56595	148042	343427	0.382290161	0.431072688	341	159	12/8/2002	0.23	0
2002	6	A	6	20	2-Dec	Dec	2002	12	92	1400	9051	0.065714286	0.154679041	341	159	12/8/2002	0.23	0
2002	6	A	6	2	2-Dec	Dec	2002	12	1063	3523	25109	0.301731479	0.140308256	341	159	12/8/2002	0.23	0
2002	6	A	6	10	2-Dec	Dec	2002	12	10404	47516	189823	0.218957825	0.250317401	341	159	12/8/2002	0.23	0
2002	6	A	6	3	2-Dec	Dec	2002	12	195	759	998	0.256916996	0.760521042	341	159	12/8/2002	0.23	0
2002	6	B	6.5	3	2-Dec	Dec	2002	12	154	784	998	0.196428571	0.785571142	357	175	12/24/2002	9.94	9.81
2002	6	B	6.5	20	2-Dec	Dec	2002	12	167	1643	9051	0.101643335	0.181526903	357	175	12/24/2002	9.94	9.81
2002	6	B	6.5	10	2-Dec	Dec	2002	12	4529	54166	189823	0.083613337	0.285350037	357	175	12/24/2002	9.94	9.81
2002	6	B	6.5	1	2-Dec	Dec	2002	12	21003	154065	343427	0.136325577	0.448610622	357	175	12/24/2002	9.94	9.81
2002	6	B	6.5	2	2-Dec	Dec	2002	12	708	3732	25109	0.189710611	0.148631965	357	175	12/24/2002	9.94	9.81
2002	8	A	8	20	2-Feb	Feb	2001	2	411	784	9051	0.524234694	0.086620263	37	220	2/7/2002	1.645	1.565
2002	8	A	8	3	2-Feb	Feb	2001	2	360	581	998	0.619621343	0.582164329	37	220	2/7/2002	1.645	1.565
2002	8	A	8	1	2-Feb	Feb	2001	2	103926	142832	343427	0.727610059	0.415902069	37	220	2/7/2002	1.645	1.565
2002	8	A	8	2	2-Feb	Feb	2001	2	2381	3037	25109	0.783997366	0.120952646	37	220	2/7/2002	1.645	1.565
2002	8	A	8	10	2-Feb	Feb	2001	2	13345	25159	189823	0.530426488	0.13253926	37	220	2/7/2002	1.645	1.565
2002	8	B	8.5	3	2-Feb	Feb	2001	2	37	159	998	0.232704403	0.159318637	53	236	2/23/2002	2	1.095
2002	8	B	8.5	10	2-Feb	Feb	2001	2	172	12291	189823	0.013993979	0.064749793	53	236	2/23/2002	2	1.095
2002	8	B	8.5	20	2-Feb	Feb	2001	2	7	180	9051	0.038888889	0.019887305	53	236	2/23/2002	2	1.095
2002	8	B	8.5	2	2-Feb	Feb	2001	2	31	211	25109	0.146919431	0.008403361	53	236	2/23/2002	2	1.095
2002	8	B	8.5	1	2-Feb	Feb	2001	2	18	2528	343427	0.007120253	0.007361099	53	236	2/23/2002	2	1.095
2002	9	A	9	20	2-Mar	Mar	2001	3	66	76	9051	0.868421053	0.008396862	62	245	3/4/2002	1.645	0.27
2002	9	A	9	2	2-Mar	Mar	2001	3	67	89	25109	0.752808989	0.003544546	62	245	3/4/2002	1.645	0.27
2002	9	A	9	10	2-Mar	Mar	2001	3	11299	14019	189823	0.805977602	0.07385301	62	245	3/4/2002	1.645	0.27
2002	9	A	9	1	2-Mar	Mar	2001	3	1360	1667	343427	0.815836833	0.004854016	62	245	3/4/2002	1.645	0.27
2002	9	A	9	3	2-Mar	Mar	2001	3	151	186	998	0.811827957	0.186372745	62	245	3/4/2002	1.645	0.27
2002	11	A	11	2	2-May	May	2001	5	1281	3839	25109	0.333680646	0.152893385	127.6666667	310.6666667	5/8/2002	0.63	0.14
2002	11	A	11	1	2-May	May	2001	5	8905	155033	343427	0.057439384	0.45142927	127.6666667	310.6666667	5/8/2002	0.63	0.14
2002	11	A	11	10	2-May	May	2001	5	5929	63018	189823	0.09408423	0.331982953	127.6666667	310.6666667	5/8/2002	0.63	0.14
2002	11	A	11	3	2-May	May	2001	5	521	784	998	0.664540816	0.785571142	127.6666667	310.6666667	5/8/2002	0.63	0.14
2002	11	A	11	20	2-May	May	2001	5	885	1800	9051	0.491666667	0.198873053	127.6666667	310.6666667	5/8/2002	0.63	0.14
2002	11	B	11.5	1	2-May	May	2001	5	69	1676	343427	0.041169451	0.004880222	142	325	5/23/2002	2.015	1.875
2002	11	B	11.5	3	2-May	May	2001	5	82	186	998	0.440860215	0.186372745	142	325	5/23/2002	2.015	1.875
2002	11	B	11.5	2	2-May	May	2001	5	4	89	25109	0.04494382	0.003544546	142	325	5/23/2002	2.015	1.875
2002	11	B	11.5	10	2-May	May	2001	5	326	22869	189823	0.014255105	0.12047539	142	325	5/23/2002	2.015	1.875
2002	11	B	11.5	20	2-May	May	2001	5	18	190	9051	0.094736842	0.020992156	142	325	5/23/2002	2.015	1.875
2002	12	A	12	10	2-Jun	Jun	2001	6	8987	142523	189823	0.063056489	0.750820501	159.6666667	342.6666667	6/9/2002	1.95	0.075
2002	12	A	12	1	2-Jun	Jun	2001	6	20945	164410	343427	0.127394927	0.478733472	159.6666667	342.6666667	6/9/2002	1.95	0.075
2002	12	A	12	2	2-Jun	Jun	2001	6	7371	15248	25109	0.48340766	0.607272293	159.6666667	342.6666667	6/9/2002	1.95	0.075
2002	12	A	12	3	2-Jun	Jun	2001	6	538	840	998	0.64047619	0.841683367	159.6666667	342.6666667	6/9/2002	1.95	0.075
2002	12	A	12	20	2-Jun	Jun	2001	6	1041	7187	9051	0.144844859	0.794055905	159.6666667	342.6666667	6/9/2002	1.95	0.075
2002	12	A	12	30	2-Jun	Jun	2001	6	428	462	462	0.926406926	1	159.6666667	342.6666667	6/9/2002	1.95	0.075
2002	12	B	12.5	30	2-Jun	Jun	2001	6	374	462	462	0.80952381	1	175.6666667	358.6666667	6/25/2002	0.075	0
2002	12	B	12.5	1	2-Jun	Jun	2001	6	21683	165632	343427	0.130910694	0.482291724	175.6666667	358.6666667	6/25/2002	0.075	0
2002	12	B	12.5	2	2-Jun	Jun	2001	6	6782	15402	25109	0.440332424	0.613405552	175.6666667	358.6666667	6/25/2002	0.075	0
2002	12	B	12.5	3	2-Jun	Jun	2001	6	502	840	998	0.597619048	0.841683367	175.6666667	358.6666667	6/25/2002	0.075	0
2002	12	B	12.5	10	2-Jun	Jun	2001	6	9858	145941	189823	0.067547845	0.768826749	175.6666667	358.6666667	6/25/2002	0.075	0
2002	12	B	12.5	20	2-Jun	Jun	2001	6	804	7277	9051	0.11048509	0.803999558	175.6666667	358.6666667	6/25/2002	0.075	0
2003	1	A	1	10	3-Jul	Jul	2003	7	10065	189823	189823	0.053023079	1	189.3333333	7.333333333	7/9/2003	0	0
2003	1	A	1	20	3-Jul	Jul	2003	7	1265	9051	9051	0.139763562	1	189.3333333	7.333333333	7/9/2003	0	0
2003	1	A	1	1	3-Jul	Jul	2003	7	16066	343427	343427	0.046781412	1	189.3333333	7.333333333	7/9/2003	0	0
2003	1	A	1	2	3-Jul	Jul	2003	7	6011	25109	25109	0.239396232	1	189.3333333	7.333333333	7/9/2003	0	0
2003	1	A	1	30	3-Jul	Jul	2003	7	272	462	462	0.588744589	1	189.3333333	7.333333333	7/9/2003	0	0
2003	1	A	1	3	3-Jul	Jul	2003	7	619	998	998	0.620240481	1	189.3333333	7.333333333	7/9/2003	0	0
2003	1	B	1.5	1	3-Jul	Jul	2003	7	5095	55548	343427	0.091722474	0.161746164	205.3333333	23.33333333	7/25/2003	0	0
2003	1	B	1.5	20	3-Jul	Jul	2003	7	214	1196	9051	0.178929766	0.132140095	205.3333333	23.33333333	7/25/2003	0	0
2003	1	B	1.5	2	3-Jul	Jul	2003	7	3056	13301	25109	0.229757161	0.529730376	205.3333333	23.33333333	7/25/2003	0	0
2003	1	B	1.5	10	3-Jul	Jul	2003	7	1895	40828	189823	0.046414226	0.215084579	205.3333333	23.33333333	7/25/2003	0	0
2003	1	B	1.5	3	3-Jul	Jul	2003	7	178	348	998	0.511494253	0.348697395	205.3333333	23.33333333	7/25/2003	0	0
2003	2	A	2	1	3-Aug	Aug	2003	8	9337	342683	343427	0.027246756	0.997833601	219.5	37.5	8/8/2003	0.025	0.025
2003	2	A	2	20	3-Aug	Aug	2003	8	1137	8986	9051	0.126530158	0.992818473	219.5	37.5	8/8/2003	0.025	0.025
2003	2	A	2	2	3-Aug	Aug	2003	8	3364	25041	25109	0.134339683	0.997291808	219.5	37.5	8/8/2003	0.025	0.025
2003	2	A	2	10	3-Aug	Aug	2003	8	6500	181537	189823	0.035805373	0.956348809	219.5	37.5	8/8/2003	0.025	0.025
2003	2	A	2	30	3-Aug	Aug	2003	8	34	462	462	0.073593074	1	219.5	37.5	8/8/2003	0.025	0.025
2003	2	A	2	3	3-Aug	Aug	2003	8	642	998	998	0.643286573	1	219.5	37.5	8/8/2003	0.025	0.025
2003	2	B	2.5	1	3-Aug	Aug	2003	8	11959	192000	343427	0.062286458	0.559070778	235.5	53.5	8/24/2003	1.03	1.005
2003	2	B	2.5	10	3-Aug	Aug	2003	8	11779	145195	189823	0.081125383	0.764896772	235.5	53.5	8/24/2003	1.03	1.005
2003	2	B	2.5	20	3-Aug	Aug	2003	8	897	7790	9051	0.115147625	0.860678378	235.5	53.5	8/24/2003	1.03	1.005
2003	2	B	2.5	3	3-Aug	Aug	2003	8	432	739	998	0.584573748	0.740480962	235.5	53.5	8/24/2003	1.03	1.005
2003	2	B	2.5	2	3-Aug	Aug	2003	8	4343	21688	25109	0.200248986	0.863754032	235.5	53.5	8/24/2003	1.03	1.005
2003	2	B	2.5	30	3-Aug	Aug	2003	8	25	462	462	0.054112554	1	235.5	53.5	8/24/2003	1.03	1.005
2003	3	A	3	20	3-Sep	Sep	2003	9	1207	9051	9051	0.13335543	1	253.3333333	71.33333333	9/11/2003	1.055	0
2003	3	A	3	3	3-Sep	Sep	2003	9	677	998	998	0.678356713	1	253.3333333	71.33333333	9/11/2003	1.055	0
2003	3	A	3	2	3-Sep	Sep	2003	9	3257	25086	25109	0.129833373	0.999083994	253.3333333	71.33333333	9/11/2003	1.055	0
2003	3	A	3	10	3-Sep	Sep	2003	9	14182	189764	189823	0.074734934	0.999689184	253.3333333	71.33333333	9/11/2003	1.055	0
2003	3	A	3	1	3-Sep	Sep	2003	9	25196	343354	343427	0.073381991	0.999787437	253.3333333	71.33333333	9/11/2003	1.055	0
2003	3	A	3	30	3-Sep	Sep	2003	9	34	462	462	0.073593074	1	253.3333333	71.33333333	9/11/2003	1.055	0
2003	3	B	3.5	10	3-Sep	Sep	2003	9	2775	9158	189823	0.303013758	0.048244944	268.5	86.5	9/26/2003	0	0
2003	3	B	3.5	20	3-Sep	Sep	2003	9	4	65	9051	0.061538462	0.007181527	268.5	86.5	9/26/2003	0	0
2003	3	B	3.5	2	3-Sep	Sep	2003	9	6	76	25109	0.078947368	0.003026803	268.5	86.5	9/26/2003	0	0
2003	3	B	3.5	1	3-Sep	Sep	2003	9	307	688	343427	0.44622093	0.002003337	268.5	86.5	9/26/2003	0	0
2003	4	A	4	1	3-Oct	Oct	2003	10	74484	167720	343427	0.444097305	0.488371619	283.5	101.5	10/11/2003	0.015	0.015
2003	4	A	4	10	3-Oct	Oct	2003	10	74386	142691	189823	0.521308282	0.751705536	283.5	101.5	10/11/2003	0.015	0.015
2003	4	A	4	2	3-Oct	Oct	2003	10	11812	19669	25109	0.600538919	0.783344617	283.5	101.5	10/11/2003	0.015	0.015
2003	4	A	4	30	3-Oct	Oct	2003	10	60	462	462	0.12987013	1	283.5	101.5	10/11/2003	0.015	0.015
2003	4	A	4	3	3-Oct	Oct	2003	10	448	739	998	0.606224628	0.740480962	283.5	101.5	10/11/2003	0.015	0.015
2003	4	A	4	20	3-Oct	Oct	2003	10	4460	7328	9051	0.608624454	0.809634295	283.5	101.5	10/11/2003	0.015	0.015
2003	4	B	4.5	2	3-Oct	Oct	2003	10	1242	2060	25109	0.602912621	0.082042296	292.5	110.5	10/20/2003	0.015	0.015
2003	4	B	4.5	3	3-Oct	Oct	2003	10	437	598	998	0.730769231	0.599198397	292.5	110.5	10/20/2003	0.015	0.015
2003	4	B	4.5	1	3-Oct	Oct	2003	10	58647	80285	343427	0.730485147	0.233776028	292.5	110.5	10/20/2003	0.015	0.015
2003	4	B	4.5	10	3-Oct	Oct	2003	10	11163	23087	189823	0.483518863	0.121623829	292.5	110.5	10/20/2003	0.015	0.015
2003	4	B	4.5	20	3-Oct	Oct	2003	10	470	808	9051	0.581683168	0.089271904	292.5	110.5	10/20/2003	0.015	0.015
2003	6	B	6.5	10	3-Dec	Dec	2003	12	5	16037	189823	0.000311779	0.084483967	360	178	12/27/2003	7.775	4.875
2003	6	B	6.5	20	3-Dec	Dec	2003	12	0	326	9051	0	0.03601812	360	178	12/27/2003	7.775	4.875
2003	6	B	6.5	1	3-Dec	Dec	2003	12	0	2152	343427	0	0.006266252	360	178	12/27/2003	7.775	4.875
2003	6	B	6.5	2	3-Dec	Dec	2003	12	0	304	25109	0	0.012107213	360	178	12/27/2003	7.775	4.875
2003	6	B	6.5	3	3-Dec	Dec	2003	12	0	691	998	0	0.69238477	360	178	12/27/2003	7.775	4.875
2003	7	A	7	2	3-Jan	Jan	2002	1	17591	21347	25109	0.824050218	0.850173245	8	191	1/9/2003	12.83	2.935
2003	7	A	7	30	3-Jan	Jan	2002	1	270	462	462	0.584415584	1	8	191	1/9/2003	12.83	2.935
2003	7	A	7	3	3-Jan	Jan	2002	1	53	281	998	0.1886121	0.281563126	8	191	1/9/2003	12.83	2.935
2003	7	A	7	1	3-Jan	Jan	2002	1	143290	191573	343427	0.747965528	0.557827428	8	191	1/9/2003	12.83	2.935
2003	7	A	7	20	3-Jan	Jan	2002	1	5052	7681	9051	0.657726858	0.84863551	8	191	1/9/2003	12.83	2.935
2003	7	A	7	10	3-Jan	Jan	2002	1	80108	150917	189823	0.530808325	0.795040643	8	191	1/9/2003	12.83	2.935
2003	8	A	8	2	3-Feb	Feb	2002	2	2291	3608	25109	0.634977827	0.143693496	36.5	219.5	2/6/2003	2.145	0.105
2003	8	A	8	10	3-Feb	Feb	2002	2	35773	59017	189823	0.606147381	0.310905422	36.5	219.5	2/6/2003	2.145	0.105
2003	8	A	8	1	3-Feb	Feb	2002	2	102958	152725	343427	0.674139794	0.444708774	36.5	219.5	2/6/2003	2.145	0.105
2003	8	A	8	3	3-Feb	Feb	2002	2	355	784	998	0.452806122	0.785571142	36.5	219.5	2/6/2003	2.145	0.105
2003	8	A	8	20	3-Feb	Feb	2002	2	745	1461	9051	0.509924709	0.161418628	36.5	219.5	2/6/2003	2.145	0.105
2003	8	B	8.5	2	3-Feb	Feb	2002	2	0	3153	25109	0	0.125572504	48	231	2/18/2003	2.935	2.425
2003	8	B	8.5	1	3-Feb	Feb	2002	2	0	85092	343427	0	0.24777318	48	231	2/18/2003	2.935	2.425
2003	8	B	8.5	30	3-Feb	Feb	2002	2	0	462	462	0	1	48	231	2/18/2003	2.935	2.425
2003	8	B	8.5	10	3-Feb	Feb	2002	2	3	89208	189823	3.36E-05	0.469953588	48	231	2/18/2003	2.935	2.425
2003	8	B	8.5	20	3-Feb	Feb	2002	2	0	4955	9051	0	0.54745332	48	231	2/18/2003	2.935	2.425
2003	8	B	8.5	3	3-Feb	Feb	2002	2	0	300	998	0	0.300601202	48	231	2/18/2003	2.935	2.425
2003	9	A	9	30	3-Mar	Mar	2002	3	0	462	462	0	1	66.66666667	249.6666667	3/8/2003	3.45	0.77
2003	9	A	9	1	3-Mar	Mar	2002	3	13389	162701	343427	0.082292057	0.473757159	66.66666667	249.6666667	3/8/2003	3.45	0.77
2003	9	A	9	20	3-Mar	Mar	2002	3	1691	6922	9051	0.244293557	0.764777373	66.66666667	249.6666667	3/8/2003	3.45	0.77
2003	9	A	9	3	3-Mar	Mar	2002	3	154	840	998	0.183333333	0.841683367	66.66666667	249.6666667	3/8/2003	3.45	0.77
2003	9	A	9	2	3-Mar	Mar	2002	3	976	15034	25109	0.064919516	0.598749452	66.66666667	249.6666667	3/8/2003	3.45	0.77
2003	9	A	9	10	3-Mar	Mar	2002	3	29559	130602	189823	0.226328846	0.688019892	66.66666667	249.6666667	3/8/2003	3.45	0.77
2003	9	B	9.5	30	3-Mar	Mar	2002	3	240	462	462	0.519480519	1	82.66666667	265.6666667	3/24/2003	5.37	4.92
2003	9	B	9.5	3	3-Mar	Mar	2002	3	385	832	998	0.462740385	0.833667335	82.66666667	265.6666667	3/24/2003	5.37	4.92
2003	9	B	9.5	1	3-Mar	Mar	2002	3	86256	272489	343427	0.316548558	0.793440819	82.66666667	265.6666667	3/24/2003	5.37	4.92
2003	9	B	9.5	2	3-Mar	Mar	2002	3	13475	21617	25109	0.623351991	0.860926361	82.66666667	265.6666667	3/24/2003	5.37	4.92
2003	9	B	9.5	20	3-Mar	Mar	2002	3	2532	6156	9051	0.411306043	0.68014584	82.66666667	265.6666667	3/24/2003	5.37	4.92
2003	9	B	9.5	10	3-Mar	Mar	2002	3	45583	127092	189823	0.358661442	0.669528982	82.66666667	265.6666667	3/24/2003	5.37	4.92
2003	10	A	10	20	3-Apr	Apr	2002	4	2594	7606	9051	0.341046542	0.840349133	96	279	4/7/2003	6.31	1.39
2003	10	A	10	3	3-Apr	Apr	2002	4	372	929	998	0.400430571	0.930861723	96	279	4/7/2003	6.31	1.39
2003	10	A	10	10	3-Apr	Apr	2002	4	46457	144166	189823	0.322246577	0.759475933	96	279	4/7/2003	6.31	1.39
2003	10	A	10	30	3-Apr	Apr	2002	4	323	462	462	0.699134199	1	96	279	4/7/2003	6.31	1.39
2003	10	A	10	2	3-Apr	Apr	2002	4	13103	21702	25109	0.603769238	0.864311601	96	279	4/7/2003	6.31	1.39
2003	10	A	10	1	3-Apr	Apr	2002	4	55668	191270	343427	0.291044074	0.556945144	96	279	4/7/2003	6.31	1.39
2003	10	B	10.5	10	3-Apr	Apr	2002	4	2468	8018	189823	0.307807433	0.042239349	116.5	299.5	4/27/2003	5.635	2.365
2003	10	B	10.5	20	3-Apr	Apr	2002	4	42	65	9051	0.646153846	0.007181527	116.5	299.5	4/27/2003	5.635	2.365
2003	10	B	10.5	1	3-Apr	Apr	2002	4	1	105	343427	0.00952381	0.000305742	116.5	299.5	4/27/2003	5.635	2.365
2003	10	B	10.5	2	3-Apr	Apr	2002	4	7	68	25109	0.102941176	0.002708192	116.5	299.5	4/27/2003	5.635	2.365
2003	11	A	11	2	3-May	May	2002	5	0	7	25109	0	0.000278784	129	312	5/10/2003	6.89	3.79
2003	11	A	11	10	3-May	May	2002	5	0	6704	189823	0	0.035317111	129	312	5/10/2003	6.89	3.79
2003	11	A	11	20	3-May	May	2002	5	0	29	9051	0	0.003204066	129	312	5/10/2003	6.89	3.79
2003	11	A	11	1	3-May	May	2002	5	0	306	343427	0	0.000891019	129	312	5/10/2003	6.89	3.79
2003	11	B	11.5	10	3-May	May	2002	5	302	8289	189823	0.036433828	0.043666995	141.3333333	324.3333333	5/22/2003	4.07	0
2003	11	B	11.5	1	3-May	May	2002	5	11	1229	343427	0.008950366	0.003578635	141.3333333	324.3333333	5/22/2003	4.07	0
2003	11	B	11.5	2	3-May	May	2002	5	7	187	25109	0.037433155	0.007447529	141.3333333	324.3333333	5/22/2003	4.07	0
2003	11	B	11.5	20	3-May	May	2002	5	6	65	9051	0.092307692	0.007181527	141.3333333	324.3333333	5/22/2003	4.07	0
2003	11	B	11.5	3	3-May	May	2002	5	139	216	998	0.643518519	0.216432866	141.3333333	324.3333333	5/22/2003	4.07	0
2003	12	A	12	3	3-Jun	Jun	2002	6	550	784	998	0.701530612	0.785571142	157.3333333	340.3333333	6/7/2003	0	0
2003	12	A	12	1	3-Jun	Jun	2002	6	11180	153412	343427	0.072875655	0.446709199	157.3333333	340.3333333	6/7/2003	0	0
2003	12	A	12	10	3-Jun	Jun	2002	6	3140	60689	189823	0.051739195	0.319713628	157.3333333	340.3333333	6/7/2003	0	0
2003	12	A	12	20	3-Jun	Jun	2002	6	668	1548	9051	0.431524548	0.171030825	157.3333333	340.3333333	6/7/2003	0	0
2003	12	A	12	2	3-Jun	Jun	2002	6	1278	3700	25109	0.345405405	0.147357521	157.3333333	340.3333333	6/7/2003	0	0
2003	12	B	12.5	1	3-Jun	Jun	2002	6	12	1674	343427	0.007168459	0.004874398	176	359	6/26/2003	0	0
2003	12	B	12.5	2	3-Jun	Jun	2002	6	6	89	25109	0.06741573	0.003544546	176	359	6/26/2003	0	0
2003	12	B	12.5	3	3-Jun	Jun	2002	6	142	186	998	0.76344086	0.186372745	176	359	6/26/2003	0	0
2003	12	B	12.5	10	3-Jun	Jun	2002	6	256	21266	189823	0.012037995	0.112030681	176	359	6/26/2003	0	0
2003	12	B	12.5	20	3-Jun	Jun	2002	6	10	170	9051	0.058823529	0.018782455	176	359	6/26/2003	0	0
2004	1	A	1	3	4-Jul	Jul	2004	7	569	998	998	0.570140281	1	192.3333333	9.333333333	7/11/2004	0	0
2004	1	A	1	2	4-Jul	Jul	2004	7	3386	25109	25109	0.134852045	1	192.3333333	9.333333333	7/11/2004	0	0
2004	1	A	1	10	4-Jul	Jul	2004	7	5081	187670	189823	0.027074119	0.988657855	192.3333333	9.333333333	7/11/2004	0	0
2004	1	A	1	20	4-Jul	Jul	2004	7	1666	9048	9051	0.184129089	0.999668545	192.3333333	9.333333333	7/11/2004	0	0
2004	1	A	1	1	4-Jul	Jul	2004	7	9317	343180	343427	0.027149018	0.999280779	192.3333333	9.333333333	7/11/2004	0	0
2004	1	A	1	30	4-Jul	Jul	2004	7	336	462	462	0.727272727	1	192.3333333	9.333333333	7/11/2004	0	0
2004	1	B	1.5	20	4-Jul	Jul	2004	7	399	1619	9051	0.246448425	0.178875262	208.3333333	25.33333333	7/27/2004	0	0
2004	1	B	1.5	2	4-Jul	Jul	2004	7	1143	7473	25109	0.152950622	0.297622366	208.3333333	25.33333333	7/27/2004	0	0
2004	1	B	1.5	10	4-Jul	Jul	2004	7	1204	63679	189823	0.018907332	0.335465144	208.3333333	25.33333333	7/27/2004	0	0
2004	1	B	1.5	1	4-Jul	Jul	2004	7	3332	167937	343427	0.019840774	0.489003485	208.3333333	25.33333333	7/27/2004	0	0
2004	1	B	1.5	3	4-Jul	Jul	2004	7	445	784	998	0.567602041	0.785571142	208.3333333	25.33333333	7/27/2004	0	0
2004	2	A	2	1	4-Aug	Aug	2004	8	11072	282006	343427	0.039261576	0.821152676	222.5	39.5	8/10/2004	0	0
2004	2	A	2	3	4-Aug	Aug	2004	8	568	925	998	0.614054054	0.926853707	222.5	39.5	8/10/2004	0	0
2004	2	A	2	30	4-Aug	Aug	2004	8	232	462	462	0.502164502	1	222.5	39.5	8/10/2004	0	0
2004	2	A	2	20	4-Aug	Aug	2004	8	1295	7459	9051	0.173615766	0.824107833	222.5	39.5	8/10/2004	0	0
2004	2	A	2	2	4-Aug	Aug	2004	8	3382	16003	25109	0.211335375	0.637341192	222.5	39.5	8/10/2004	0	0
2004	2	A	2	10	4-Aug	Aug	2004	8	6834	161449	189823	0.042329157	0.850523909	222.5	39.5	8/10/2004	0	0
2004	2	B	2.5	10	4-Aug	Aug	2004	8	11234	181537	189823	0.061882702	0.956348809	238.5	55.5	8/26/2004	0	0
2004	2	B	2.5	1	4-Aug	Aug	2004	8	15639	342683	343427	0.04563693	0.997833601	238.5	55.5	8/26/2004	0	0
2004	2	B	2.5	2	4-Aug	Aug	2004	8	3729	25041	25109	0.148915778	0.997291808	238.5	55.5	8/26/2004	0	0
2004	2	B	2.5	30	4-Aug	Aug	2004	8	64	462	462	0.138528139	1	238.5	55.5	8/26/2004	0	0
2004	2	B	2.5	20	4-Aug	Aug	2004	8	1350	8986	9051	0.150233697	0.992818473	238.5	55.5	8/26/2004	0	0
2004	2	B	2.5	3	4-Aug	Aug	2004	8	568	998	998	0.569138277	1	238.5	55.5	8/26/2004	0	0
2004	3	A	3	10	4-Sep	Sep	2004	9	9105	75520	189823	0.120564089	0.397844308	251	68	9/8/2004	0	0
2004	3	A	3	20	4-Sep	Sep	2004	9	568	2377	9051	0.238956668	0.262622915	251	68	9/8/2004	0	0
2004	3	A	3	3	4-Sep	Sep	2004	9	472	784	998	0.602040816	0.785571142	251	68	9/8/2004	0	0
2004	3	A	3	2	4-Sep	Sep	2004	9	2080	16393	25109	0.126883426	0.652873472	251	68	9/8/2004	0	0
2004	3	A	3	1	4-Sep	Sep	2004	9	15040	203920	343427	0.073754413	0.593779755	251	68	9/8/2004	0	0
2004	3	B	3.5	30	4-Sep	Sep	2004	9	6	462	462	0.012987013	1	270.5	87.5	9/27/2004	0.28	0.28
2004	3	B	3.5	10	4-Sep	Sep	2004	9	47542	136902	189823	0.34727031	0.721208705	270.5	87.5	9/27/2004	0.28	0.28
2004	3	B	3.5	20	4-Sep	Sep	2004	9	2619	6964	9051	0.376076967	0.769417744	270.5	87.5	9/27/2004	0.28	0.28
2004	3	B	3.5	3	4-Sep	Sep	2004	9	566	812	998	0.697044335	0.813627255	270.5	87.5	9/27/2004	0.28	0.28
2004	3	B	3.5	1	4-Sep	Sep	2004	9	49710	199560	343427	0.249098016	0.58108419	270.5	87.5	9/27/2004	0.28	0.28
2004	3	B	3.5	2	4-Sep	Sep	2004	9	1585	6868	25109	0.230780431	0.27352742	270.5	87.5	9/27/2004	0.28	0.28
2004	4	A	4	2	4-Oct	Oct	2004	10	9	3529	25109	0.002550298	0.140547214	279.5	96.5	10/6/2004	0.28	0
2004	4	A	4	10	4-Oct	Oct	2004	10	3053	59017	189823	0.051730857	0.310905422	279.5	96.5	10/6/2004	0.28	0
2004	4	A	4	1	4-Oct	Oct	2004	10	274	152614	343427	0.001795379	0.444385561	279.5	96.5	10/6/2004	0.28	0
2004	4	A	4	20	4-Oct	Oct	2004	10	23	1458	9051	0.015775034	0.161087173	279.5	96.5	10/6/2004	0.28	0
2004	4	A	4	3	4-Oct	Oct	2004	10	0	722	998	0	0.723446894	279.5	96.5	10/6/2004	0.28	0
2004	4	B	4.5	20	4-Oct	Oct	2004	10	1719	6422	9051	0.267673622	0.709534858	293.6666667	110.6666667	10/20/2004	2.445	2.445
2004	4	B	4.5	1	4-Oct	Oct	2004	10	16885	246667	343427	0.06845261	0.718251623	293.6666667	110.6666667	10/20/2004	2.445	2.445
2004	4	B	4.5	2	4-Oct	Oct	2004	10	741	6706	25109	0.110498061	0.267075551	293.6666667	110.6666667	10/20/2004	2.445	2.445
2004	4	B	4.5	10	4-Oct	Oct	2004	10	28137	141255	189823	0.199192949	0.744140594	293.6666667	110.6666667	10/20/2004	2.445	2.445
2004	4	B	4.5	3	4-Oct	Oct	2004	10	75	868	998	0.08640553	0.869739479	293.6666667	110.6666667	10/20/2004	2.445	2.445
2004	4	B	4.5	30	4-Oct	Oct	2004	10	0	462	462	0	1	293.6666667	110.6666667	10/20/2004	2.445	2.445
2004	5	A	5	1	4-Nov	Nov	2004	11	96070	191447	343427	0.5018099	0.557460537	307	124	11/3/2004	6.92	4.475
2004	5	A	5	20	4-Nov	Nov	2004	11	4963	7664	9051	0.647573069	0.846757264	307	124	11/3/2004	6.92	4.475
2004	5	A	5	30	4-Nov	Nov	2004	11	167	462	462	0.361471861	1	307	124	11/3/2004	6.92	4.475
2004	5	A	5	10	4-Nov	Nov	2004	11	82844	130737	189823	0.633669122	0.688731081	307	124	11/3/2004	6.92	4.475
2004	5	A	5	2	4-Nov	Nov	2004	11	11532	21677	25109	0.531992434	0.863315942	307	124	11/3/2004	6.92	4.475
2004	5	A	5	3	4-Nov	Nov	2004	11	429	772	998	0.555699482	0.773547094	307	124	11/3/2004	6.92	4.475
2004	5	B	5.5	1	4-Nov	Nov	2004	11	27591	159936	343427	0.172512755	0.465705958	326.5	143.5	11/22/2004	6.13	1.905
2004	5	B	5.5	2	4-Nov	Nov	2004	11	5723	14822	25109	0.386115234	0.590306265	326.5	143.5	11/22/2004	6.13	1.905
2004	5	B	5.5	3	4-Nov	Nov	2004	11	25	214	998	0.11682243	0.214428858	326.5	143.5	11/22/2004	6.13	1.905
2004	5	B	5.5	30	4-Nov	Nov	2004	11	25	462	462	0.054112554	1	326.5	143.5	11/22/2004	6.13	1.905
2004	5	B	5.5	10	4-Nov	Nov	2004	11	15676	112439	189823	0.139417818	0.592336018	326.5	143.5	11/22/2004	6.13	1.905
2004	5	B	5.5	20	4-Nov	Nov	2004	11	803	6556	9051	0.122483221	0.724339852	326.5	143.5	11/22/2004	6.13	1.905
2004	6	A	6	20	4-Dec	Dec	2004	12	3790	7664	9051	0.494519833	0.846757264	338	155	12/4/2004	3.605	1.58
2004	6	A	6	3	4-Dec	Dec	2004	12	437	772	998	0.566062176	0.773547094	338	155	12/4/2004	3.605	1.58
2004	6	A	6	1	4-Dec	Dec	2004	12	66950	191080	343427	0.350376806	0.556391897	338	155	12/4/2004	3.605	1.58
2004	6	A	6	2	4-Dec	Dec	2004	12	12024	21666	25109	0.554970922	0.862877853	338	155	12/4/2004	3.605	1.58
2004	6	A	6	10	4-Dec	Dec	2004	12	58786	130611	189823	0.450084602	0.688067305	338	155	12/4/2004	3.605	1.58
2004	6	A	6	30	4-Dec	Dec	2004	12	327	462	462	0.707792208	1	338	155	12/4/2004	3.605	1.58
2004	8	A	8	3	4-Feb	Feb	2003	2	404	784	998	0.515306122	0.785571142	39.5	222.5	2/9/2004	2.755	2.66
2004	8	A	8	10	4-Feb	Feb	2003	2	37314	59146	189823	0.630879518	0.311585003	39.5	222.5	2/9/2004	2.755	2.66
2004	8	A	8	20	4-Feb	Feb	2003	2	879	1461	9051	0.60164271	0.161418628	39.5	222.5	2/9/2004	2.755	2.66
2004	8	A	8	1	4-Feb	Feb	2003	2	115015	152725	343427	0.753085611	0.444708774	39.5	222.5	2/9/2004	2.755	2.66
2004	8	A	8	2	4-Feb	Feb	2003	2	2483	3607	25109	0.688383698	0.14365367	39.5	222.5	2/9/2004	2.755	2.66
2004	8	B	8.5	2	4-Feb	Feb	2003	2	11051	14858	25109	0.743774398	0.591740014	54.5	237.5	2/24/2004	7.275	5.07
2004	8	B	8.5	3	4-Feb	Feb	2003	2	519	998	998	0.52004008	1	54.5	237.5	2/24/2004	7.275	5.07
2004	8	B	8.5	30	4-Feb	Feb	2003	2	314	462	462	0.67965368	1	54.5	237.5	2/24/2004	7.275	5.07
2004	8	B	8.5	1	4-Feb	Feb	2003	2	180339	290590	343427	0.620596029	0.846147799	54.5	237.5	2/24/2004	7.275	5.07
2004	8	B	8.5	10	4-Feb	Feb	2003	2	96931	156357	189823	0.619933869	0.82369892	54.5	237.5	2/24/2004	7.275	5.07
2004	8	B	8.5	20	4-Feb	Feb	2003	2	5468	7578	9051	0.721562418	0.837255552	54.5	237.5	2/24/2004	7.275	5.07
2004	9	A	9	1	4-Mar	Mar	2003	3	159166	310309	343427	0.512927437	0.903566114	69.66666667	252.6666667	3/10/2004	11.035	2.525
2004	9	A	9	20	4-Mar	Mar	2003	3	5620	7738	9051	0.726285862	0.854933157	69.66666667	252.6666667	3/10/2004	11.035	2.525
2004	9	A	9	2	4-Mar	Mar	2003	3	10502	18443	25109	0.569430136	0.734517504	69.66666667	252.6666667	3/10/2004	11.035	2.525
2004	9	A	9	3	4-Mar	Mar	2003	3	451	838	998	0.538186158	0.839679359	69.66666667	252.6666667	3/10/2004	11.035	2.525
2004	9	A	9	10	4-Mar	Mar	2003	3	107580	170251	189823	0.631890562	0.896893422	69.66666667	252.6666667	3/10/2004	11.035	2.525
2004	9	B	9.5	2	4-Mar	Mar	2003	3	17950	24125	25109	0.744041451	0.960810865	86.5	269.5	3/27/2004	2.91	0.83
2004	9	B	9.5	1	4-Mar	Mar	2003	3	139096	318229	343427	0.437094042	0.926627784	86.5	269.5	3/27/2004	2.91	0.83
2004	9	B	9.5	3	4-Mar	Mar	2003	3	418	998	998	0.418837675	1	86.5	269.5	3/27/2004	2.91	0.83
2004	9	B	9.5	30	4-Mar	Mar	2003	3	379	462	462	0.82034632	1	86.5	269.5	3/27/2004	2.91	0.83
2004	9	B	9.5	10	4-Mar	Mar	2003	3	97915	181349	189823	0.539925778	0.955358413	86.5	269.5	3/27/2004	2.91	0.83
2004	9	B	9.5	20	4-Mar	Mar	2003	3	6623	8985	9051	0.737117418	0.992707988	86.5	269.5	3/27/2004	2.91	0.83
2004	10	A	10	30	4-Apr	Apr	2003	4	380	462	462	0.822510823	1	99	282	4/9/2004	0.83	0
2004	10	A	10	1	4-Apr	Apr	2003	4	73481	192245	343427	0.382225806	0.559784175	99	282	4/9/2004	0.83	0
2004	10	A	10	20	4-Apr	Apr	2003	4	5056	7732	9051	0.653905846	0.854270246	99	282	4/9/2004	0.83	0
2004	10	A	10	3	4-Apr	Apr	2003	4	496	911	998	0.544456641	0.912825651	99	282	4/9/2004	0.83	0
2004	10	A	10	2	4-Apr	Apr	2003	4	12899	21722	25109	0.593821932	0.865108129	99	282	4/9/2004	0.83	0
2004	10	A	10	10	4-Apr	Apr	2003	4	70540	142657	189823	0.494472756	0.751526422	99	282	4/9/2004	0.83	0
2004	10	B	10.5	10	4-Apr	Apr	2003	4	39963	141588	189823	0.282248496	0.74589486	115	298	4/25/2004	0.255	0.255
2004	10	B	10.5	20	4-Apr	Apr	2003	4	3761	7731	9051	0.486482991	0.854159761	115	298	4/25/2004	0.255	0.255
2004	10	B	10.5	1	4-Apr	Apr	2003	4	48663	191862	343427	0.253635425	0.558668946	115	298	4/25/2004	0.255	0.255
2004	10	B	10.5	30	4-Apr	Apr	2003	4	367	462	462	0.794372294	1	115	298	4/25/2004	0.255	0.255
2004	10	B	10.5	2	4-Apr	Apr	2003	4	11317	21722	25109	0.520992542	0.865108129	115	298	4/25/2004	0.255	0.255
2004	10	B	10.5	3	4-Apr	Apr	2003	4	563	911	998	0.618002195	0.912825651	115	298	4/25/2004	0.255	0.255
2004	11	A	11	20	4-May	May	2003	5	3352	8442	9051	0.397062308	0.932714617	128.3333333	311.3333333	5/8/2004	0.255	0
2004	11	A	11	1	4-May	May	2003	5	40726	315869	343427	0.128933197	0.919755872	128.3333333	311.3333333	5/8/2004	0.255	0
2004	11	A	11	10	4-May	May	2003	5	20470	179449	189823	0.114071407	0.945349088	128.3333333	311.3333333	5/8/2004	0.255	0
2004	11	A	11	2	4-May	May	2003	5	8479	18814	25109	0.450675029	0.749293082	128.3333333	311.3333333	5/8/2004	0.255	0
2004	11	A	11	30	4-May	May	2003	5	391	462	462	0.846320346	1	128.3333333	311.3333333	5/8/2004	0.255	0
2004	11	A	11	3	4-May	May	2003	5	537	998	998	0.538076152	1	128.3333333	311.3333333	5/8/2004	0.255	0
2004	11	B	11.5	10	4-May	May	2003	5	104	8265	189823	0.012583182	0.043540561	144.3333333	327.3333333	5/24/2004	0	0
2004	11	B	11.5	1	4-May	May	2003	5	10	646	343427	0.015479876	0.00188104	144.3333333	327.3333333	5/24/2004	0	0
2004	11	B	11.5	2	4-May	May	2003	5	50	62	25109	0.806451613	0.002469234	144.3333333	327.3333333	5/24/2004	0	0
2004	11	B	11.5	20	4-May	May	2003	5	22	65	9051	0.338461538	0.007181527	144.3333333	327.3333333	5/24/2004	0	0
2004	12	A	12	2	4-Jun	Jun	2003	6	6103	15320	25109	0.398368146	0.610139791	160.3333333	343.3333333	6/9/2004	0.195	0.195
2004	12	A	12	1	4-Jun	Jun	2003	6	16997	164432	343427	0.103367958	0.478797532	160.3333333	343.3333333	6/9/2004	0.195	0.195
2004	12	A	12	30	4-Jun	Jun	2003	6	375	462	462	0.811688312	1	160.3333333	343.3333333	6/9/2004	0.195	0.195
2004	12	A	12	10	4-Jun	Jun	2003	6	6194	134937	189823	0.045902903	0.710856956	160.3333333	343.3333333	6/9/2004	0.195	0.195
2004	12	A	12	20	4-Jun	Jun	2003	6	1901	7119	9051	0.267031887	0.786542923	160.3333333	343.3333333	6/9/2004	0.195	0.195
2004	12	A	12	3	4-Jun	Jun	2003	6	447	840	998	0.532142857	0.841683367	160.3333333	343.3333333	6/9/2004	0.195	0.195
2004	12	B	12.5	1	4-Jun	Jun	2003	6	16268	316837	343427	0.051345013	0.922574521	176.3333333	359.3333333	6/25/2004	0	0
2004	12	B	12.5	2	4-Jun	Jun	2003	6	5886	18889	25109	0.311609932	0.752280059	176.3333333	359.3333333	6/25/2004	0	0
2004	12	B	12.5	30	4-Jun	Jun	2003	6	328	462	462	0.70995671	1	176.3333333	359.3333333	6/25/2004	0	0
2004	12	B	12.5	3	4-Jun	Jun	2003	6	500	998	998	0.501002004	1	176.3333333	359.3333333	6/25/2004	0	0
2004	12	B	12.5	10	4-Jun	Jun	2003	6	5299	182172	189823	0.029087895	0.959694031	176.3333333	359.3333333	6/25/2004	0	0
2004	12	B	12.5	20	4-Jun	Jun	2003	6	1893	8502	9051	0.222653493	0.939343719	176.3333333	359.3333333	6/25/2004	0	0
2005	1	A	1	2	5-Jul	Jul	2005	7	7331	19669	25109	0.372718491	0.783344617	189	7	7/9/2005	0.195	0
2005	1	A	1	1	5-Jul	Jul	2005	7	13845	167473	343427	0.082670042	0.487652398	189	7	7/9/2005	0.195	0
2005	1	A	1	3	5-Jul	Jul	2005	7	561	739	998	0.759133965	0.740480962	189	7	7/9/2005	0.195	0
2005	1	A	1	20	5-Jul	Jul	2005	7	1840	7325	9051	0.251194539	0.809302839	189	7	7/9/2005	0.195	0
2005	1	A	1	30	5-Jul	Jul	2005	7	359	462	462	0.777056277	1	189	7	7/9/2005	0.195	0
2005	1	A	1	10	5-Jul	Jul	2005	7	5267	140529	189823	0.037479808	0.740315979	189	7	7/9/2005	0.195	0
2005	1	B	1.5	2	5-Jul	Jul	2005	7	5918	25109	25109	0.235692381	1	205	23	7/25/2005	0	0
2005	1	B	1.5	30	5-Jul	Jul	2005	7	275	462	462	0.595238095	1	205	23	7/25/2005	0	0
2005	1	B	1.5	1	5-Jul	Jul	2005	7	15116	343427	343427	0.044015176	1	205	23	7/25/2005	0	0
2005	1	B	1.5	20	5-Jul	Jul	2005	7	2172	9051	9051	0.239973484	1	205	23	7/25/2005	0	0
2005	1	B	1.5	3	5-Jul	Jul	2005	7	746	998	998	0.74749499	1	205	23	7/25/2005	0	0
2005	1	B	1.5	10	5-Jul	Jul	2005	7	4744	189823	189823	0.024991703	1	205	23	7/25/2005	0	0
2005	2	A	2	2	5-Aug	Aug	2005	8	416	2467	25109	0.168625861	0.098251623	217.5	35.5	8/6/2005	0	0
2005	2	A	2	3	5-Aug	Aug	2005	8	168	186	998	0.903225806	0.186372745	217.5	35.5	8/6/2005	0	0
2005	2	A	2	10	5-Aug	Aug	2005	8	768	53727	189823	0.014294489	0.283037356	217.5	35.5	8/6/2005	0	0
2005	2	A	2	1	5-Aug	Aug	2005	8	1058	110918	343427	0.009538578	0.322974024	217.5	35.5	8/6/2005	0	0
2005	2	A	2	20	5-Aug	Aug	2005	8	282	877	9051	0.321550741	0.096895371	217.5	35.5	8/6/2005	0	0
2005	2	B	2.5	10	5-Aug	Aug	2005	8	5910	107402	189823	0.055026908	0.565800772	231.6666667	49.66666667	8/20/2005	0	0
2005	2	B	2.5	20	5-Aug	Aug	2005	8	1198	5633	9051	0.212675306	0.62236217	231.6666667	49.66666667	8/20/2005	0	0
2005	2	B	2.5	2	5-Aug	Aug	2005	8	1822	12621	25109	0.14436257	0.502648453	231.6666667	49.66666667	8/20/2005	0	0
2005	2	B	2.5	1	5-Aug	Aug	2005	8	8702	128269	343427	0.067841801	0.373497133	231.6666667	49.66666667	8/20/2005	0	0
2005	2	B	2.5	3	5-Aug	Aug	2005	8	177	299	998	0.591973244	0.299599198	231.6666667	49.66666667	8/20/2005	0	0
2005	3	A	3	10	5-Sep	Sep	2005	9	7736	59532	189823	0.129946919	0.313618476	247.6666667	65.66666667	9/5/2005	0	0
2005	3	A	3	20	5-Sep	Sep	2005	9	428	1461	9051	0.292950034	0.161418628	247.6666667	65.66666667	9/5/2005	0	0
2005	3	A	3	1	5-Sep	Sep	2005	9	18041	152730	343427	0.118123486	0.444723333	247.6666667	65.66666667	9/5/2005	0	0
2005	3	A	3	2	5-Sep	Sep	2005	9	909	3619	25109	0.251174358	0.144131586	247.6666667	65.66666667	9/5/2005	0	0
2005	3	A	3	3	5-Sep	Sep	2005	9	206	784	998	0.262755102	0.785571142	247.6666667	65.66666667	9/5/2005	0	0
2005	3	B	3.5	1	5-Sep	Sep	2005	9	40643	287799	343427	0.141220088	0.838020889	263.6666667	81.66666667	9/21/2005	0.04	0.04
2005	3	B	3.5	20	5-Sep	Sep	2005	9	2236	7603	9051	0.294094436	0.840017678	263.6666667	81.66666667	9/21/2005	0.04	0.04
2005	3	B	3.5	3	5-Sep	Sep	2005	9	594	998	998	0.595190381	1	263.6666667	81.66666667	9/21/2005	0.04	0.04
2005	3	B	3.5	2	5-Sep	Sep	2005	9	2946	14520	25109	0.202892562	0.578278705	263.6666667	81.66666667	9/21/2005	0.04	0.04
2005	3	B	3.5	10	5-Sep	Sep	2005	9	37422	159694	189823	0.234335667	0.841278454	263.6666667	81.66666667	9/21/2005	0.04	0.04
2005	3	B	3.5	30	5-Sep	Sep	2005	9	74	462	462	0.16017316	1	263.6666667	81.66666667	9/21/2005	0.04	0.04
2005	4	A	4	10	5-Oct	Oct	2005	10	78736	173771	189823	0.453102071	0.915437012	279.6666667	97.66666667	10/7/2005	0.12	0.08
2005	4	A	4	1	5-Oct	Oct	2005	10	150298	288107	343427	0.521674239	0.838917732	279.6666667	97.66666667	10/7/2005	0.12	0.08
2005	4	A	4	2	5-Oct	Oct	2005	10	5173	17879	25109	0.289333855	0.712055438	279.6666667	97.66666667	10/7/2005	0.12	0.08
2005	4	A	4	30	5-Oct	Oct	2005	10	72	462	462	0.155844156	1	279.6666667	97.66666667	10/7/2005	0.12	0.08
2005	4	A	4	20	5-Oct	Oct	2005	10	3737	8033	9051	0.465206025	0.88752624	279.6666667	97.66666667	10/7/2005	0.12	0.08
2005	4	A	4	3	5-Oct	Oct	2005	10	449	812	998	0.552955665	0.813627255	279.6666667	97.66666667	10/7/2005	0.12	0.08
2005	4	B	4.5	2	5-Oct	Oct	2005	10	1624	3843	25109	0.422586521	0.15305269	295.6666667	113.6666667	10/23/2005	0.08	0
2005	4	B	4.5	10	5-Oct	Oct	2005	10	33004	83907	189823	0.393340246	0.442027573	295.6666667	113.6666667	10/23/2005	0.08	0
2005	4	B	4.5	3	5-Oct	Oct	2005	10	199	784	998	0.253826531	0.785571142	295.6666667	113.6666667	10/23/2005	0.08	0
2005	4	B	4.5	1	5-Oct	Oct	2005	10	64835	172816	343427	0.375167809	0.503210289	295.6666667	113.6666667	10/23/2005	0.08	0
2005	4	B	4.5	20	5-Oct	Oct	2005	10	1548	3741	9051	0.413793103	0.413324495	295.6666667	113.6666667	10/23/2005	0.08	0
2005	5	A	5	3	5-Nov	Nov	2005	11	0	111	998	0	0.111222445	317	135	11/14/2005	1.04	0.895
2005	5	A	5	1	5-Nov	Nov	2005	11	290	1533	343427	0.189171559	0.004463831	317	135	11/14/2005	1.04	0.895
2005	5	A	5	10	5-Nov	Nov	2005	11	836	14778	189823	0.056570578	0.077851472	317	135	11/14/2005	1.04	0.895
2005	5	A	5	20	5-Nov	Nov	2005	11	0	164	9051	0	0.018119545	317	135	11/14/2005	1.04	0.895
2005	5	A	5	2	5-Nov	Nov	2005	11	1	134	25109	0.007462687	0.005336732	317	135	11/14/2005	1.04	0.895
2005	5	B	5.5	10	5-Nov	Nov	2005	11	90121	142730	189823	0.631408954	0.751910991	325	143	11/22/2005	1.04	0.15
2005	5	B	5.5	1	5-Nov	Nov	2005	11	117140	192356	343427	0.608975025	0.560107388	325	143	11/22/2005	1.04	0.15
2005	5	B	5.5	2	5-Nov	Nov	2005	11	15796	21743	25109	0.726486685	0.865944482	325	143	11/22/2005	1.04	0.15
2005	5	B	5.5	3	5-Nov	Nov	2005	11	526	958	998	0.549060543	0.95991984	325	143	11/22/2005	1.04	0.15
2005	5	B	5.5	30	5-Nov	Nov	2005	11	27	462	462	0.058441558	1	325	143	11/22/2005	1.04	0.15
2005	5	B	5.5	20	5-Nov	Nov	2005	11	5299	7732	9051	0.685333678	0.854270246	325	143	11/22/2005	1.04	0.15
2005	8	A	8	1	5-Feb	Feb	2004	2	152199	190872	343427	0.797387778	0.555786237	36	219	2/6/2005	3.83	1.455
2005	8	A	8	2	5-Feb	Feb	2004	2	18081	21614	25109	0.836541131	0.860806882	36	219	2/6/2005	3.83	1.455
2005	8	A	8	30	5-Feb	Feb	2004	2	332	462	462	0.718614719	1	36	219	2/6/2005	3.83	1.455
2005	8	A	8	10	5-Feb	Feb	2004	2	97970	130411	189823	0.751240309	0.687013692	36	219	2/6/2005	3.83	1.455
2005	8	A	8	20	5-Feb	Feb	2004	2	6141	7625	9051	0.805377049	0.842448348	36	219	2/6/2005	3.83	1.455
2005	8	A	8	3	5-Feb	Feb	2004	2	343	772	998	0.444300518	0.773547094	36	219	2/6/2005	3.83	1.455
2005	8	B	8.5	2	5-Feb	Feb	2004	2	1	89	25109	0.011235955	0.003544546	54	237	2/24/2005	6.59	5.865
2005	8	B	8.5	1	5-Feb	Feb	2004	2	65	1640	343427	0.039634146	0.004775396	54	237	2/24/2005	6.59	5.865
2005	8	B	8.5	10	5-Feb	Feb	2004	2	74	16015	189823	0.004620668	0.084368069	54	237	2/24/2005	6.59	5.865
2005	8	B	8.5	20	5-Feb	Feb	2004	2	0	76	9051	0	0.008396862	54	237	2/24/2005	6.59	5.865
2005	9	A	9	30	5-Mar	Mar	2004	3	356	462	462	0.770562771	1	69	252	3/11/2005	8.225	2.665
2005	9	A	9	2	5-Mar	Mar	2004	3	8709	17250	25109	0.504869565	0.68700466	69	252	3/11/2005	8.225	2.665
2005	9	A	9	10	5-Mar	Mar	2004	3	85653	135945	189823	0.630056273	0.716167166	69	252	3/11/2005	8.225	2.665
2005	9	A	9	20	5-Mar	Mar	2004	3	5090	6936	9051	0.733852364	0.766324163	69	252	3/11/2005	8.225	2.665
2005	9	A	9	3	5-Mar	Mar	2004	3	267	958	998	0.278705637	0.95991984	69	252	3/11/2005	8.225	2.665
2005	9	A	9	1	5-Mar	Mar	2004	3	96763	165071	343427	0.586190185	0.480658189	69	252	3/11/2005	8.225	2.665
2005	9	B	9.5	1	5-Mar	Mar	2004	3	60141	191004	343427	0.314867751	0.556170598	84	267	3/26/2005	7.05	4.385
2005	9	B	9.5	10	5-Mar	Mar	2004	3	38325	130611	189823	0.293428578	0.688067305	84	267	3/26/2005	7.05	4.385
2005	9	B	9.5	20	5-Mar	Mar	2004	3	2959	7664	9051	0.386090814	0.846757264	84	267	3/26/2005	7.05	4.385
2005	9	B	9.5	2	5-Mar	Mar	2004	3	14514	21646	25109	0.670516493	0.862081325	84	267	3/26/2005	7.05	4.385
2005	9	B	9.5	30	5-Mar	Mar	2004	3	308	462	462	0.666666667	1	84	267	3/26/2005	7.05	4.385
2005	9	B	9.5	3	5-Mar	Mar	2004	3	349	725	998	0.48137931	0.726452906	84	267	3/26/2005	7.05	4.385
2005	10	A	10	30	5-Apr	Apr	2004	4	327	462	462	0.707792208	1	101	284	4/12/2005	6.24	1.35
2005	10	A	10	1	5-Apr	Apr	2004	4	67256	192671	343427	0.349071734	0.561024614	101	284	4/12/2005	6.24	1.35
2005	10	A	10	2	5-Apr	Apr	2004	4	14163	21735	25109	0.651621808	0.865625871	101	284	4/12/2005	6.24	1.35
2005	10	A	10	20	5-Apr	Apr	2004	4	4302	7740	9051	0.555813953	0.855154127	101	284	4/12/2005	6.24	1.35
2005	10	A	10	3	5-Apr	Apr	2004	4	525	911	998	0.576289791	0.912825651	101	284	4/12/2005	6.24	1.35
2005	10	A	10	10	5-Apr	Apr	2004	4	61414	144625	189823	0.424643042	0.761893975	101	284	4/12/2005	6.24	1.35
2005	10	B	10.5	3	5-Apr	Apr	2004	4	415	794	998	0.522670025	0.795591182	112.5	295.5	4/23/2005	1.905	0.05
2005	10	B	10.5	10	5-Apr	Apr	2004	4	9524	59141	189823	0.161038873	0.311558663	112.5	295.5	4/23/2005	1.905	0.05
2005	10	B	10.5	20	5-Apr	Apr	2004	4	660	1852	9051	0.35637149	0.204618274	112.5	295.5	4/23/2005	1.905	0.05
2005	10	B	10.5	2	5-Apr	Apr	2004	4	1799	5467	25109	0.329065301	0.217730694	112.5	295.5	4/23/2005	1.905	0.05
2005	10	B	10.5	1	5-Apr	Apr	2004	4	21399	158777	343427	0.134773928	0.46233115	112.5	295.5	4/23/2005	1.905	0.05
2005	11	A	11	10	5-May	May	2004	5	2144	45153	189823	0.047483002	0.237868962	133	316	5/14/2005	3.665	2.995
2005	11	A	11	30	5-May	May	2004	5	267	462	462	0.577922078	1	133	316	5/14/2005	3.665	2.995
2005	11	A	11	20	5-May	May	2004	5	660	2070	9051	0.31884058	0.228704011	133	316	5/14/2005	3.665	2.995
2005	11	A	11	3	5-May	May	2004	5	540	786	998	0.687022901	0.78757515	133	316	5/14/2005	3.665	2.995
2005	11	A	11	1	5-May	May	2004	5	7569	79846	343427	0.09479498	0.232497736	133	316	5/14/2005	3.665	2.995
2005	11	A	11	2	5-May	May	2004	5	4979	12159	25109	0.409490912	0.484248676	133	316	5/14/2005	3.665	2.995
2005	11	B	11.5	20	5-May	May	2004	5	1293	4187	9051	0.308812993	0.462600818	146.3333333	329.3333333	5/27/2005	3.57	0.575
2005	11	B	11.5	1	5-May	May	2004	5	16081	175296	343427	0.091736263	0.51043162	146.3333333	329.3333333	5/27/2005	3.57	0.575
2005	11	B	11.5	2	5-May	May	2004	5	1522	5874	25109	0.259107933	0.233940022	146.3333333	329.3333333	5/27/2005	3.57	0.575
2005	11	B	11.5	10	5-May	May	2004	5	3735	102563	189823	0.036416641	0.540308603	146.3333333	329.3333333	5/27/2005	3.57	0.575
2005	11	B	11.5	3	5-May	May	2004	5	557	800	998	0.69625	0.801603206	146.3333333	329.3333333	5/27/2005	3.57	0.575
2006	1	A	1	1	6-Jul	Jul	2006	7	2624	152560	343427	0.01719979	0.444228322	186.6666667	4.666666667	7/6/2006	0	0
2006	1	A	1	2	6-Jul	Jul	2006	7	1149	3618	25109	0.317578773	0.14409176	186.6666667	4.666666667	7/6/2006	0	0
2006	1	A	1	20	6-Jul	Jul	2006	7	639	1396	9051	0.45773639	0.154237101	186.6666667	4.666666667	7/6/2006	0	0
2006	1	A	1	3	6-Jul	Jul	2006	7	502	713	998	0.704067321	0.714428858	186.6666667	4.666666667	7/6/2006	0	0
2006	1	A	1	10	6-Jul	Jul	2006	7	1974	50907	189823	0.038776593	0.268181411	186.6666667	4.666666667	7/6/2006	0	0
2006	1	B	1.5	2	6-Jul	Jul	2006	7	10665	25109	25109	0.424748098	1	202.6666667	20.66666667	7/22/2006	0	0
2006	1	B	1.5	10	6-Jul	Jul	2006	7	6481	189823	189823	0.034142333	1	202.6666667	20.66666667	7/22/2006	0	0
2006	1	B	1.5	30	6-Jul	Jul	2006	7	315	462	462	0.681818182	1	202.6666667	20.66666667	7/22/2006	0	0
2006	1	B	1.5	1	6-Jul	Jul	2006	7	23232	343427	343427	0.067647564	1	202.6666667	20.66666667	7/22/2006	0	0
2006	1	B	1.5	20	6-Jul	Jul	2006	7	2058	9051	9051	0.22737819	1	202.6666667	20.66666667	7/22/2006	0	0
2006	1	B	1.5	3	6-Jul	Jul	2006	7	717	998	998	0.718436874	1	202.6666667	20.66666667	7/22/2006	0	0
2006	2	A	2	1	6-Aug	Aug	2006	8	19258	192758	343427	0.099907656	0.561277943	218.6666667	36.66666667	8/7/2006	0	0
2006	2	A	2	3	6-Aug	Aug	2006	8	653	925	998	0.705945946	0.926853707	218.6666667	36.66666667	8/7/2006	0	0
2006	2	A	2	2	6-Aug	Aug	2006	8	8553	21763	25109	0.393006479	0.866741009	218.6666667	36.66666667	8/7/2006	0	0
2006	2	A	2	10	6-Aug	Aug	2006	8	4643	153481	189823	0.030251301	0.808547963	218.6666667	36.66666667	8/7/2006	0	0
2006	2	A	2	20	6-Aug	Aug	2006	8	1257	7855	9051	0.160025461	0.867859905	218.6666667	36.66666667	8/7/2006	0	0
2006	2	A	2	30	6-Aug	Aug	2006	8	320	462	462	0.692640693	1	218.6666667	36.66666667	8/7/2006	0	0
2006	2	B	2.5	2	6-Aug	Aug	2006	8	2700	9014	25109	0.299534058	0.358994783	234.6666667	52.66666667	8/23/2006	0	0
2006	2	B	2.5	1	6-Aug	Aug	2006	8	4167	39790	343427	0.104724805	0.115861595	234.6666667	52.66666667	8/23/2006	0	0
2006	2	B	2.5	3	6-Aug	Aug	2006	8	197	275	998	0.716363636	0.275551102	234.6666667	52.66666667	8/23/2006	0	0
2006	2	B	2.5	10	6-Aug	Aug	2006	8	1827	33819	189823	0.054022887	0.178160708	234.6666667	52.66666667	8/23/2006	0	0
2006	2	B	2.5	20	6-Aug	Aug	2006	8	180	809	9051	0.22249691	0.089382389	234.6666667	52.66666667	8/23/2006	0	0
2006	3	A	3	20	6-Sep	Sep	2006	9	924	6485	9051	0.142482652	0.716495415	250.6666667	68.66666667	9/8/2006	0	0
2006	3	A	3	2	6-Sep	Sep	2006	9	6267	16125	25109	0.388651163	0.642200008	250.6666667	68.66666667	9/8/2006	0	0
2006	3	A	3	10	6-Sep	Sep	2006	9	18485	144226	189823	0.128166905	0.759792017	250.6666667	68.66666667	9/8/2006	0	0
2006	3	A	3	3	6-Sep	Sep	2006	9	86	194	998	0.443298969	0.194388778	250.6666667	68.66666667	9/8/2006	0	0
2006	3	A	3	1	6-Sep	Sep	2006	9	23359	138209	343427	0.169012148	0.402440693	250.6666667	68.66666667	9/8/2006	0	0
2006	3	A	3	30	6-Sep	Sep	2006	9	158	462	462	0.341991342	1	250.6666667	68.66666667	9/8/2006	0	0
2006	3	B	3.5	10	6-Sep	Sep	2006	9	6811	34654	189823	0.196542968	0.182559542	266.6666667	84.66666667	9/24/2006	0	0
2006	3	B	3.5	20	6-Sep	Sep	2006	9	703	2036	9051	0.345284872	0.22494752	266.6666667	84.66666667	9/24/2006	0	0
2006	3	B	3.5	3	6-Sep	Sep	2006	9	383	552	998	0.69384058	0.553106212	266.6666667	84.66666667	9/24/2006	0	0
2006	3	B	3.5	30	6-Sep	Sep	2006	9	0	35	462	0	0.075757576	266.6666667	84.66666667	9/24/2006	0	0
2006	3	B	3.5	1	6-Sep	Sep	2006	9	5797	54731	343427	0.105918035	0.159367202	266.6666667	84.66666667	9/24/2006	0	0
2006	3	B	3.5	2	6-Sep	Sep	2006	9	2665	7324	25109	0.363872201	0.291688239	266.6666667	84.66666667	9/24/2006	0	0
2006	4	A	4	20	6-Oct	Oct	2006	10	2543	6731	9051	0.37780419	0.743674732	282.6666667	100.6666667	10/10/2006	0.15	0.15
2006	4	A	4	3	6-Oct	Oct	2006	10	175	386	998	0.453367876	0.386773547	282.6666667	100.6666667	10/10/2006	0.15	0.15
2006	4	A	4	2	6-Oct	Oct	2006	10	7616	17037	25109	0.447027059	0.678521646	282.6666667	100.6666667	10/10/2006	0.15	0.15
2006	4	A	4	30	6-Oct	Oct	2006	10	45	462	462	0.097402597	1	282.6666667	100.6666667	10/10/2006	0.15	0.15
2006	4	A	4	10	6-Oct	Oct	2006	10	59069	135095	189823	0.43724046	0.711689311	282.6666667	100.6666667	10/10/2006	0.15	0.15
2006	4	A	4	1	6-Oct	Oct	2006	10	78953	186512	343427	0.423313245	0.543090671	282.6666667	100.6666667	10/10/2006	0.15	0.15
2006	4	B	4.5	2	6-Oct	Oct	2006	10	13100	16432	25109	0.797224927	0.6544267	298.6666667	116.6666667	10/26/2006	0.15	0
2006	4	B	4.5	10	6-Oct	Oct	2006	10	48399	82930	189823	0.583612685	0.436880673	298.6666667	116.6666667	10/26/2006	0.15	0
2006	4	B	4.5	1	6-Oct	Oct	2006	10	139544	204030	343427	0.683938636	0.594100056	298.6666667	116.6666667	10/26/2006	0.15	0
2006	4	B	4.5	20	6-Oct	Oct	2006	10	1451	2433	9051	0.596383066	0.268810076	298.6666667	116.6666667	10/26/2006	0.15	0
2006	4	B	4.5	3	6-Oct	Oct	2006	10	260	368	998	0.706521739	0.368737475	298.6666667	116.6666667	10/26/2006	0.15	0
2006	5	A	5	30	6-Nov	Nov	2006	11	53	462	462	0.114718615	1	312	130	11/9/2006	0.91	0.91
2006	5	A	5	10	6-Nov	Nov	2006	11	88977	150327	189823	0.59188968	0.791932484	312	130	11/9/2006	0.91	0.91
2006	5	A	5	20	6-Nov	Nov	2006	11	4757	7687	9051	0.618836998	0.84929842	312	130	11/9/2006	0.91	0.91
2006	5	A	5	3	6-Nov	Nov	2006	11	583	956	998	0.609832636	0.957915832	312	130	11/9/2006	0.91	0.91
2006	5	A	5	2	6-Nov	Nov	2006	11	17298	21755	25109	0.795127557	0.866422398	312	130	11/9/2006	0.91	0.91
2006	5	A	5	1	6-Nov	Nov	2006	11	115906	192427	343427	0.60233751	0.560314128	312	130	11/9/2006	0.91	0.91
2006	5	B	5.5	2	6-Nov	Nov	2006	11	13135	21755	25109	0.603769248	0.866422398	325.3333333	143.3333333	11/22/2006	1.915	1.005
2006	5	B	5.5	1	6-Nov	Nov	2006	11	75178	192756	343427	0.390016394	0.561272119	325.3333333	143.3333333	11/22/2006	1.915	1.005
2006	5	B	5.5	10	6-Nov	Nov	2006	11	59254	153480	189823	0.386069846	0.808542695	325.3333333	143.3333333	11/22/2006	1.915	1.005
2006	5	B	5.5	20	6-Nov	Nov	2006	11	4321	7854	9051	0.550165521	0.86774942	325.3333333	143.3333333	11/22/2006	1.915	1.005
2006	5	B	5.5	3	6-Nov	Nov	2006	11	333	933	998	0.356913183	0.934869739	325.3333333	143.3333333	11/22/2006	1.915	1.005
2006	5	B	5.5	30	6-Nov	Nov	2006	11	68	462	462	0.147186147	1	325.3333333	143.3333333	11/22/2006	1.915	1.005
2006	6	A	6	1	6-Dec	Dec	2006	12	95492	154185	343427	0.619333917	0.448960041	336	154	12/3/2006	1.26	0.255
2006	6	A	6	20	6-Dec	Dec	2006	12	1040	1718	9051	0.605355064	0.18981328	336	154	12/3/2006	1.26	0.255
2006	6	A	6	10	6-Dec	Dec	2006	12	29530	54598	189823	0.540862303	0.287625841	336	154	12/3/2006	1.26	0.255
2006	6	A	6	2	6-Dec	Dec	2006	12	2445	3763	25109	0.649747542	0.149866582	336	154	12/3/2006	1.26	0.255
2006	6	A	6	3	6-Dec	Dec	2006	12	458	784	998	0.584183673	0.785571142	336	154	12/3/2006	1.26	0.255
2006	6	B	6.5	20	6-Dec	Dec	2006	12	301	1740	9051	0.172988506	0.192243951	352	170	12/19/2006	3.22	2.965
2006	6	B	6.5	3	6-Dec	Dec	2006	12	330	784	998	0.420918367	0.785571142	352	170	12/19/2006	3.22	2.965
2006	6	B	6.5	2	6-Dec	Dec	2006	12	1279	3768	25109	0.339437367	0.150065713	352	170	12/19/2006	3.22	2.965
2006	6	B	6.5	10	6-Dec	Dec	2006	12	9271	54734	189823	0.169382833	0.288342298	352	170	12/19/2006	3.22	2.965
2006	6	B	6.5	1	6-Dec	Dec	2006	12	46208	154336	343427	0.299398714	0.449399727	352	170	12/19/2006	3.22	2.965
2006	7	A	7	1	6-Jan	Jan	2005	1	159	753	343427	0.211155378	0.002192606	9	192	1/10/2006	17.22	10.365
2006	7	A	7	20	6-Jan	Jan	2005	1	37	65	9051	0.569230769	0.007181527	9	192	1/10/2006	17.22	10.365
2006	7	A	7	2	6-Jan	Jan	2005	1	3	65	25109	0.046153846	0.002588713	9	192	1/10/2006	17.22	10.365
2006	7	A	7	10	6-Jan	Jan	2005	1	2518	6745	189823	0.373313566	0.035533102	9	192	1/10/2006	17.22	10.365
2006	7	B	7.5	1	6-Jan	Jan	2005	1	214233	241989	343427	0.885300572	0.704630096	21.33333333	204.3333333	1/22/2006	14.06	1.83
2006	7	B	7.5	20	6-Jan	Jan	2005	1	7130	7934	9051	0.898663978	0.876588222	21.33333333	204.3333333	1/22/2006	14.06	1.83
2006	7	B	7.5	3	6-Jan	Jan	2005	1	844	998	998	0.845691383	1	21.33333333	204.3333333	1/22/2006	14.06	1.83
2006	7	B	7.5	30	6-Jan	Jan	2005	1	392	462	462	0.848484848	1	21.33333333	204.3333333	1/22/2006	14.06	1.83
2006	7	B	7.5	2	6-Jan	Jan	2005	1	21113	22915	25109	0.921361554	0.912620973	21.33333333	204.3333333	1/22/2006	14.06	1.83
2006	7	B	7.5	10	6-Jan	Jan	2005	1	132905	157589	189823	0.843364702	0.830189176	21.33333333	204.3333333	1/22/2006	14.06	1.83
2006	8	A	8	2	6-Feb	Feb	2005	2	23044	24966	25109	0.923015301	0.994304831	37.33333333	220.3333333	2/7/2006	2.38	0.55
2006	8	A	8	20	6-Feb	Feb	2005	2	7656	8982	9051	0.852371409	0.992376533	37.33333333	220.3333333	2/7/2006	2.38	0.55
2006	8	A	8	30	6-Feb	Feb	2005	2	369	462	462	0.798701299	1	37.33333333	220.3333333	2/7/2006	2.38	0.55
2006	8	A	8	1	6-Feb	Feb	2005	2	282521	341920	343427	0.826278077	0.995611877	37.33333333	220.3333333	2/7/2006	2.38	0.55
2006	8	A	8	3	6-Feb	Feb	2005	2	762	973	998	0.783144913	0.9749499	37.33333333	220.3333333	2/7/2006	2.38	0.55
2006	8	A	8	10	6-Feb	Feb	2005	2	148681	189693	189823	0.783798032	0.999315151	37.33333333	220.3333333	2/7/2006	2.38	0.55
2006	8	B	8.5	2	6-Feb	Feb	2005	2	20602	21646	25109	0.95176938	0.862081325	55	238	2/25/2006	1.415	0.88
2006	8	B	8.5	3	6-Feb	Feb	2005	2	477	725	998	0.657931034	0.726452906	55	238	2/25/2006	1.415	0.88
2006	8	B	8.5	1	6-Feb	Feb	2005	2	159992	191004	343427	0.837636908	0.556170598	55	238	2/25/2006	1.415	0.88
2006	8	B	8.5	10	6-Feb	Feb	2005	2	107319	130611	189823	0.821668925	0.688067305	55	238	2/25/2006	1.415	0.88
2006	8	B	8.5	20	6-Feb	Feb	2005	2	6661	7664	9051	0.869128392	0.846757264	55	238	2/25/2006	1.415	0.88
2006	8	B	8.5	30	6-Feb	Feb	2005	2	410	462	462	0.887445887	1	55	238	2/25/2006	1.415	0.88
2006	10	A	10	20	6-Apr	Apr	2005	4	4965	6422	9051	0.773123637	0.709534858	103	286	4/14/2006	12.985	7.035
2006	10	A	10	3	6-Apr	Apr	2005	4	429	705	998	0.608510638	0.706412826	103	286	4/14/2006	12.985	7.035
2006	10	A	10	2	6-Apr	Apr	2005	4	17626	19665	25109	0.896313247	0.783185312	103	286	4/14/2006	12.985	7.035
2006	10	A	10	10	6-Apr	Apr	2005	4	67448	105797	189823	0.637522803	0.557345527	103	286	4/14/2006	12.985	7.035
2006	10	A	10	30	6-Apr	Apr	2005	4	390	462	462	0.844155844	1	103	286	4/14/2006	12.985	7.035
2006	10	A	10	1	6-Apr	Apr	2005	4	140897	176777	343427	0.797032419	0.514744036	103	286	4/14/2006	12.985	7.035
2006	10	B	10.5	2	6-Apr	Apr	2005	4	3232	5416	25109	0.596750369	0.21569955	119	302	4/30/2006	7.585	0.96
2006	10	B	10.5	10	6-Apr	Apr	2005	4	40265	100560	189823	0.400407717	0.529756668	119	302	4/30/2006	7.585	0.96
2006	10	B	10.5	1	6-Apr	Apr	2005	4	60956	99157	343427	0.614742277	0.288728027	119	302	4/30/2006	7.585	0.96
2006	10	B	10.5	3	6-Apr	Apr	2005	4	101	204	998	0.495098039	0.204408818	119	302	4/30/2006	7.585	0.96
2006	10	B	10.5	30	6-Apr	Apr	2005	4	101	428	462	0.235981308	0.926406926	119	302	4/30/2006	7.585	0.96
2006	10	B	10.5	20	6-Apr	Apr	2005	4	2399	5486	9051	0.437294933	0.606120871	119	302	4/30/2006	7.585	0.96
2006	11	A	11	2	6-May	May	2005	5	16974	20908	25109	0.811842357	0.832689474	128	311	5/9/2006	2.375	0.025
2006	11	A	11	1	6-May	May	2005	5	68072	247422	343427	0.27512509	0.720450052	128	311	5/9/2006	2.375	0.025
2006	11	A	11	3	6-May	May	2005	5	560	784	998	0.714285714	0.785571142	128	311	5/9/2006	2.375	0.025
2006	11	A	11	10	6-May	May	2005	5	23412	89869	189823	0.260512524	0.47343578	128	311	5/9/2006	2.375	0.025
2006	11	A	11	20	6-May	May	2005	5	2527	3288	9051	0.768552311	0.363274776	128	311	5/9/2006	2.375	0.025
2006	11	B	11.5	10	6-May	May	2005	5	11508	38242	189823	0.300925684	0.201461361	144	327	5/25/2006	0.935	0.935
2006	11	B	11.5	20	6-May	May	2005	5	1444	1907	9051	0.757210278	0.210694951	144	327	5/25/2006	0.935	0.935
2006	11	B	11.5	1	6-May	May	2005	5	43941	95917	343427	0.458114828	0.279293707	144	327	5/25/2006	0.935	0.935
2006	11	B	11.5	2	6-May	May	2005	5	14345	17561	25109	0.816866921	0.699390657	144	327	5/25/2006	0.935	0.935
2006	11	B	11.5	3	6-May	May	2005	5	256	326	998	0.785276074	0.326653307	144	327	5/25/2006	0.935	0.935
2006	12	A	12	3	6-Jun	Jun	2005	6	513	784	998	0.654336735	0.785571142	156.5	339.5	6/6/2006	0.935	0
2006	12	A	12	20	6-Jun	Jun	2005	6	883	1489	9051	0.593015447	0.164512209	156.5	339.5	6/6/2006	0.935	0
2006	12	A	12	2	6-Jun	Jun	2005	6	1440	3631	25109	0.396584963	0.144609503	156.5	339.5	6/6/2006	0.935	0
2006	12	A	12	10	6-Jun	Jun	2005	6	3122	54560	189823	0.057221408	0.287425654	156.5	339.5	6/6/2006	0.935	0
2006	12	A	12	1	6-Jun	Jun	2005	6	7910	153015	343427	0.051694278	0.445553203	156.5	339.5	6/6/2006	0.935	0
2006	12	B	12.5	1	6-Jun	Jun	2005	6	43314	192752	343427	0.224713622	0.561260472	170.6666667	353.6666667	6/20/2006	0	0
2006	12	B	12.5	20	6-Jun	Jun	2005	6	2717	7752	9051	0.350490196	0.856479947	170.6666667	353.6666667	6/20/2006	0	0
2006	12	B	12.5	3	6-Jun	Jun	2005	6	721	958	998	0.752609603	0.95991984	170.6666667	353.6666667	6/20/2006	0	0
2006	12	B	12.5	2	6-Jun	Jun	2005	6	14393	21755	25109	0.661595036	0.866422398	170.6666667	353.6666667	6/20/2006	0	0
2006	12	B	12.5	10	6-Jun	Jun	2005	6	13428	149765	189823	0.089660468	0.788971832	170.6666667	353.6666667	6/20/2006	0	0
2006	12	B	12.5	30	6-Jun	Jun	2005	6	372	462	462	0.805194805	1	170.6666667	353.6666667	6/20/2006	0	0
2007	1	A	1	1	7-Jul	Jul	2007	7	15529	192746	343427	0.080567171	0.561243001	189.6666667	7.666666667	7/9/2007	0	0
2007	1	A	1	2	7-Jul	Jul	2007	7	7942	21763	25109	0.364931305	0.866741009	189.6666667	7.666666667	7/9/2007	0	0
2007	1	A	1	3	7-Jul	Jul	2007	7	519	925	998	0.561081081	0.926853707	189.6666667	7.666666667	7/9/2007	0	0
2007	1	A	1	10	7-Jul	Jul	2007	7	3818	153481	189823	0.024876043	0.808547963	189.6666667	7.666666667	7/9/2007	0	0
2007	1	A	1	20	7-Jul	Jul	2007	7	1701	7855	9051	0.216549968	0.867859905	189.6666667	7.666666667	7/9/2007	0	0
2007	1	A	1	30	7-Jul	Jul	2007	7	222	462	462	0.480519481	1	189.6666667	7.666666667	7/9/2007	0	0
2007	1	B	1.5	3	7-Jul	Jul	2007	7	545	990	998	0.550505051	0.991983968	205.6666667	23.66666667	7/25/2007	0	0
2007	1	B	1.5	30	7-Jul	Jul	2007	7	187	462	462	0.404761905	1	205.6666667	23.66666667	7/25/2007	0	0
2007	1	B	1.5	2	7-Jul	Jul	2007	7	8767	25109	25109	0.349157673	1	205.6666667	23.66666667	7/25/2007	0	0
2007	1	B	1.5	10	7-Jul	Jul	2007	7	4178	181713	189823	0.022992301	0.957275989	205.6666667	23.66666667	7/25/2007	0	0
2007	1	B	1.5	20	7-Jul	Jul	2007	7	2055	8986	9051	0.228689072	0.992818473	205.6666667	23.66666667	7/25/2007	0	0
2007	1	B	1.5	1	7-Jul	Jul	2007	7	16115	343257	343427	0.046947331	0.999504989	205.6666667	23.66666667	7/25/2007	0	0
2007	2	A	2	3	7-Aug	Aug	2007	8	395	784	998	0.503826531	0.785571142	221.6666667	39.66666667	8/10/2007	0	0
2007	2	A	2	10	7-Aug	Aug	2007	8	2718	59017	189823	0.046054527	0.310905422	221.6666667	39.66666667	8/10/2007	0	0
2007	2	A	2	20	7-Aug	Aug	2007	8	393	1461	9051	0.26899384	0.161418628	221.6666667	39.66666667	8/10/2007	0	0
2007	2	A	2	2	7-Aug	Aug	2007	8	502	3643	25109	0.137798518	0.145087419	221.6666667	39.66666667	8/10/2007	0	0
2007	2	A	2	1	7-Aug	Aug	2007	8	1913	154480	343427	0.01238348	0.44981903	221.6666667	39.66666667	8/10/2007	0	0
2007	2	B	2.5	20	7-Aug	Aug	2007	8	1959	8984	9051	0.218054319	0.992597503	237.6666667	55.66666667	8/26/2007	0	0
2007	2	B	2.5	1	7-Aug	Aug	2007	8	15753	337384	343427	0.046691604	0.98240383	237.6666667	55.66666667	8/26/2007	0	0
2007	2	B	2.5	2	7-Aug	Aug	2007	8	7008	24704	25109	0.283678756	0.983870325	237.6666667	55.66666667	8/26/2007	0	0
2007	2	B	2.5	10	7-Aug	Aug	2007	8	13124	185963	189823	0.070573179	0.979665267	237.6666667	55.66666667	8/26/2007	0	0
2007	2	B	2.5	3	7-Aug	Aug	2007	8	485	925	998	0.524324324	0.926853707	237.6666667	55.66666667	8/26/2007	0	0
2007	2	B	2.5	30	7-Aug	Aug	2007	8	44	462	462	0.095238095	1	237.6666667	55.66666667	8/26/2007	0	0
2007	3	A	3	10	7-Sep	Sep	2007	9	18629	110858	189823	0.168043804	0.584007207	251	69	9/9/2007	0.025	0.025
2007	3	A	3	20	7-Sep	Sep	2007	9	1351	5999	9051	0.225204201	0.662799691	251	69	9/9/2007	0.025	0.025
2007	3	A	3	2	7-Sep	Sep	2007	9	3750	8023	25109	0.467406207	0.319526863	251	69	9/9/2007	0.025	0.025
2007	3	A	3	3	7-Sep	Sep	2007	9	526	925	998	0.568648649	0.926853707	251	69	9/9/2007	0.025	0.025
2007	3	A	3	30	7-Sep	Sep	2007	9	5	462	462	0.010822511	1	251	69	9/9/2007	0.025	0.025
2007	3	A	3	1	7-Sep	Sep	2007	9	15851	119072	343427	0.133121137	0.346717061	251	69	9/9/2007	0.025	0.025
2007	3	B	3.5	1	7-Sep	Sep	2007	9	31407	167971	343427	0.186978705	0.489102488	263.5	81.5	9/21/2007	0.05	0.025
2007	3	B	3.5	2	7-Sep	Sep	2007	9	3439	6889	25109	0.499201626	0.274363774	263.5	81.5	9/21/2007	0.05	0.025
2007	3	B	3.5	3	7-Sep	Sep	2007	9	366	784	998	0.466836735	0.785571142	263.5	81.5	9/21/2007	0.05	0.025
2007	3	B	3.5	10	7-Sep	Sep	2007	9	12455	60785	189823	0.204902525	0.320219362	263.5	81.5	9/21/2007	0.05	0.025
2007	3	B	3.5	20	7-Sep	Sep	2007	9	591	1534	9051	0.385267275	0.169484035	263.5	81.5	9/21/2007	0.05	0.025
2007	4	A	4	1	7-Oct	Oct	2007	10	93928	151986	343427	0.61800429	0.442556933	275	93	10/3/2007	0.08	0.08
2007	4	A	4	20	7-Oct	Oct	2007	10	658	1396	9051	0.471346705	0.154237101	275	93	10/3/2007	0.08	0.08
2007	4	A	4	2	7-Oct	Oct	2007	10	1929	3551	25109	0.54322726	0.141423394	275	93	10/3/2007	0.08	0.08
2007	4	A	4	10	7-Oct	Oct	2007	10	18566	51246	189823	0.362291691	0.269967285	275	93	10/3/2007	0.08	0.08
2007	4	A	4	3	7-Oct	Oct	2007	10	404	784	998	0.515306122	0.785571142	275	93	10/3/2007	0.08	0.08
2007	7	A	7	2	7-Jan	Jan	2006	1	2700	3209	25109	0.841383609	0.12780278	7.5	190.5	1/8/2007	3.045	1.31
2007	7	A	7	3	7-Jan	Jan	2006	1	568	784	998	0.724489796	0.785571142	7.5	190.5	1/8/2007	3.045	1.31
2007	7	A	7	20	7-Jan	Jan	2006	1	991	1278	9051	0.77543036	0.141199867	7.5	190.5	1/8/2007	3.045	1.31
2007	7	A	7	1	7-Jan	Jan	2006	1	117735	128878	343427	0.913538385	0.375270436	7.5	190.5	1/8/2007	3.045	1.31
2007	7	A	7	10	7-Jan	Jan	2006	1	32266	44356	189823	0.727432591	0.233670314	7.5	190.5	1/8/2007	3.045	1.31
2007	7	B	7.5	20	7-Jan	Jan	2006	1	6727	7681	9051	0.875797422	0.84863551	22.5	205.5	1/23/2007	0.37	0
2007	7	B	7.5	1	7-Jan	Jan	2006	1	267186	290109	343427	0.920984871	0.84474721	22.5	205.5	1/23/2007	0.37	0
2007	7	B	7.5	2	7-Jan	Jan	2006	1	13531	14839	25109	0.911853899	0.590983313	22.5	205.5	1/23/2007	0.37	0
2007	7	B	7.5	10	7-Jan	Jan	2006	1	141843	158542	189823	0.894671444	0.835209643	22.5	205.5	1/23/2007	0.37	0
2007	7	B	7.5	3	7-Jan	Jan	2006	1	708	998	998	0.709418838	1	22.5	205.5	1/23/2007	0.37	0
2007	7	B	7.5	30	7-Jan	Jan	2006	1	216	462	462	0.467532468	1	22.5	205.5	1/23/2007	0.37	0
2007	8	A	8	10	7-Feb	Feb	2006	2	8477	14583	189823	0.581293287	0.076824199	38.5	221.5	2/8/2007	1.615	1.615
2007	8	A	8	20	7-Feb	Feb	2006	2	26	135	9051	0.192592593	0.014915479	38.5	221.5	2/8/2007	1.615	1.615
2007	8	A	8	1	7-Feb	Feb	2006	2	846	1356	343427	0.623893805	0.003948437	38.5	221.5	2/8/2007	1.615	1.615
2007	8	A	8	2	7-Feb	Feb	2006	2	7	41	25109	0.170731707	0.001632881	38.5	221.5	2/8/2007	1.615	1.615
2007	8	A	8	3	7-Feb	Feb	2006	2	143	186	998	0.768817204	0.186372745	38.5	221.5	2/8/2007	1.615	1.615
2007	8	B	8.5	1	7-Feb	Feb	2006	2	122403	171727	343427	0.712776675	0.50003931	51	234	2/21/2007	4.465	3.36
2007	8	B	8.5	3	7-Feb	Feb	2006	2	223	366	998	0.609289617	0.366733467	51	234	2/21/2007	4.465	3.36
2007	8	B	8.5	2	7-Feb	Feb	2006	2	10267	11447	25109	0.896916223	0.45589231	51	234	2/21/2007	4.465	3.36
2007	8	B	8.5	10	7-Feb	Feb	2006	2	46850	70671	189823	0.662931047	0.372299458	51	234	2/21/2007	4.465	3.36
2007	8	B	8.5	20	7-Feb	Feb	2006	2	1178	2103	9051	0.560152164	0.232350017	51	234	2/21/2007	4.465	3.36
2007	9	A	9	1	7-Mar	Mar	2006	3	209959	343410	343427	0.611394543	0.999950499	67	250	3/9/2007	5.63	2.01
2007	9	A	9	2	7-Mar	Mar	2006	3	21775	25032	25109	0.869886545	0.996933371	67	250	3/9/2007	5.63	2.01
2007	9	A	9	30	7-Mar	Mar	2006	3	264	462	462	0.571428571	1	67	250	3/9/2007	5.63	2.01
2007	9	A	9	10	7-Mar	Mar	2006	3	117286	189307	189823	0.61955448	0.997281678	67	250	3/9/2007	5.63	2.01
2007	9	A	9	20	7-Mar	Mar	2006	3	6818	9050	9051	0.753370166	0.999889515	67	250	3/9/2007	5.63	2.01
2007	9	A	9	3	7-Mar	Mar	2006	3	555	998	998	0.556112224	1	67	250	3/9/2007	5.63	2.01
2007	9	B	9.5	2	7-Mar	Mar	2006	3	21460	25086	25109	0.855457227	0.999083994	83	266	3/25/2007	2.095	0.685
2007	9	B	9.5	30	7-Mar	Mar	2006	3	242	462	462	0.523809524	1	83	266	3/25/2007	2.095	0.685
2007	9	B	9.5	1	7-Mar	Mar	2006	3	149955	343021	343427	0.437159824	0.998817798	83	266	3/25/2007	2.095	0.685
2007	9	B	9.5	10	7-Mar	Mar	2006	3	100536	188921	189823	0.532158945	0.995248205	83	266	3/25/2007	2.095	0.685
2007	9	B	9.5	20	7-Mar	Mar	2006	3	6455	9034	9051	0.714522913	0.998121755	83	266	3/25/2007	2.095	0.685
2007	9	B	9.5	3	7-Mar	Mar	2006	3	514	998	998	0.51503006	1	83	266	3/25/2007	2.095	0.685
2007	10	A	10	3	7-Apr	Apr	2006	4	141	366	998	0.385245902	0.366733467	95.5	278.5	4/6/2007	1.675	0.975
2007	10	A	10	2	7-Apr	Apr	2006	4	1976	3635	25109	0.543603851	0.144768808	95.5	278.5	4/6/2007	1.675	0.975
2007	10	A	10	10	7-Apr	Apr	2006	4	14726	53540	189823	0.275046694	0.282052228	95.5	278.5	4/6/2007	1.675	0.975
2007	10	A	10	20	7-Apr	Apr	2006	4	812	1505	9051	0.539534884	0.166279969	95.5	278.5	4/6/2007	1.675	0.975
2007	10	A	10	1	7-Apr	Apr	2006	4	21908	153840	343427	0.142407696	0.447955461	95.5	278.5	4/6/2007	1.675	0.975
2007	10	B	10.5	2	7-Apr	Apr	2006	4	8852	14908	25109	0.593775154	0.593731331	109.6666667	292.6666667	4/20/2007	2.105	1.13
2007	10	B	10.5	10	7-Apr	Apr	2006	4	43169	160935	189823	0.26823873	0.847816123	109.6666667	292.6666667	4/20/2007	2.105	1.13
2007	10	B	10.5	1	7-Apr	Apr	2006	4	41134	290125	343427	0.141780267	0.844793799	109.6666667	292.6666667	4/20/2007	2.105	1.13
2007	10	B	10.5	30	7-Apr	Apr	2006	4	240	462	462	0.519480519	1	109.6666667	292.6666667	4/20/2007	2.105	1.13
2007	10	B	10.5	20	7-Apr	Apr	2006	4	4218	7685	9051	0.548861418	0.84907745	109.6666667	292.6666667	4/20/2007	2.105	1.13
2007	10	B	10.5	3	7-Apr	Apr	2006	4	511	998	998	0.512024048	1	109.6666667	292.6666667	4/20/2007	2.105	1.13
2007	11	B	11.5	10	7-May	May	2006	5	9997	182493	189823	0.054780183	0.96138508	141.6666667	324.6666667	5/22/2007	0.56	0
2007	11	B	11.5	2	7-May	May	2006	5	11778	19581	25109	0.601501455	0.779839898	141.6666667	324.6666667	5/22/2007	0.56	0
2007	11	B	11.5	20	7-May	May	2006	5	3248	8509	9051	0.38171348	0.940117114	141.6666667	324.6666667	5/22/2007	0.56	0
2007	11	B	11.5	1	7-May	May	2006	5	33477	320761	343427	0.104367426	0.93400053	141.6666667	324.6666667	5/22/2007	0.56	0
2007	11	B	11.5	3	7-May	May	2006	5	500	998	998	0.501002004	1	141.6666667	324.6666667	5/22/2007	0.56	0
2007	11	B	11.5	30	7-May	May	2006	5	214	462	462	0.463203463	1	141.6666667	324.6666667	5/22/2007	0.56	0
2007	12	B	12.5	2	7-Jun	Jun	2006	6	10396	17460	25109	0.595418099	0.695368195	173.6666667	356.6666667	6/23/2007	0	0
2007	12	B	12.5	1	7-Jun	Jun	2006	6	24824	96638	343427	0.256876177	0.281393134	173.6666667	356.6666667	6/23/2007	0	0
2007	12	B	12.5	10	7-Jun	Jun	2006	6	4022	52775	189823	0.076210327	0.278022157	173.6666667	356.6666667	6/23/2007	0	0
2007	12	B	12.5	20	7-Jun	Jun	2006	6	1052	2032	9051	0.517716535	0.224505579	173.6666667	356.6666667	6/23/2007	0	0
2007	12	B	12.5	3	7-Jun	Jun	2006	6	84	326	998	0.257668712	0.326653307	173.6666667	356.6666667	6/23/2007	0	0
2008	1	A	1	1	8-Jul	Jul	2008	7	23843	166821	343427	0.142925651	0.485753887	190	7	7/9/2008	0	0
2008	1	A	1	20	8-Jul	Jul	2008	7	1615	7203	9051	0.224212134	0.795823666	190	7	7/9/2008	0	0
2008	1	A	1	30	8-Jul	Jul	2008	7	169	462	462	0.365800866	1	190	7	7/9/2008	0	0
2008	1	A	1	2	8-Jul	Jul	2008	7	12508	19673	25109	0.635795252	0.783503923	190	7	7/9/2008	0	0
2008	1	A	1	3	8-Jul	Jul	2008	7	602	925	998	0.650810811	0.926853707	190	7	7/9/2008	0	0
2008	1	A	1	10	8-Jul	Jul	2008	7	7381	128986	189823	0.057223265	0.679506698	190	7	7/9/2008	0	0
2008	1	B	1.5	10	8-Jul	Jul	2008	7	3520	189688	189823	0.018556788	0.999288811	203.3333333	20.33333333	7/22/2008	0.015	0.015
2008	1	B	1.5	1	8-Jul	Jul	2008	7	10475	343415	343427	0.030502453	0.999965058	203.3333333	20.33333333	7/22/2008	0.015	0.015
2008	1	B	1.5	2	8-Jul	Jul	2008	7	8461	25109	25109	0.336970807	1	203.3333333	20.33333333	7/22/2008	0.015	0.015
2008	1	B	1.5	30	8-Jul	Jul	2008	7	127	462	462	0.274891775	1	203.3333333	20.33333333	7/22/2008	0.015	0.015
2008	1	B	1.5	20	8-Jul	Jul	2008	7	1405	9051	9051	0.155231466	1	203.3333333	20.33333333	7/22/2008	0.015	0.015
2008	1	B	1.5	3	8-Jul	Jul	2008	7	653	998	998	0.654308617	1	203.3333333	20.33333333	7/22/2008	0.015	0.015
2008	2	A	2	10	8-Aug	Aug	2008	8	5848	38604	189823	0.151486893	0.203368401	219.3333333	36.33333333	8/7/2008	0.015	0
2008	2	A	2	20	8-Aug	Aug	2008	8	138	573	9051	0.240837696	0.063307922	219.3333333	36.33333333	8/7/2008	0.015	0
2008	2	A	2	2	8-Aug	Aug	2008	8	4460	7992	25109	0.558058058	0.318292246	219.3333333	36.33333333	8/7/2008	0.015	0
2008	2	A	2	3	8-Aug	Aug	2008	8	145	275	998	0.527272727	0.275551102	219.3333333	36.33333333	8/7/2008	0.015	0
2008	2	A	2	1	8-Aug	Aug	2008	8	5393	32043	343427	0.16830509	0.093303672	219.3333333	36.33333333	8/7/2008	0.015	0
2008	2	B	2.5	30	8-Aug	Aug	2008	8	39	462	462	0.084415584	1	235.3333333	52.33333333	8/23/2008	0	0
2008	2	B	2.5	10	8-Aug	Aug	2008	8	11306	153422	189823	0.073692169	0.808237147	235.3333333	52.33333333	8/23/2008	0	0
2008	2	B	2.5	20	8-Aug	Aug	2008	8	1173	7855	9051	0.149331636	0.867859905	235.3333333	52.33333333	8/23/2008	0	0
2008	2	B	2.5	3	8-Aug	Aug	2008	8	536	925	998	0.579459459	0.926853707	235.3333333	52.33333333	8/23/2008	0	0
2008	2	B	2.5	1	8-Aug	Aug	2008	8	10868	192687	343427	0.056402352	0.561071203	235.3333333	52.33333333	8/23/2008	0	0
2008	2	B	2.5	2	8-Aug	Aug	2008	8	7132	21763	25109	0.327712172	0.866741009	235.3333333	52.33333333	8/23/2008	0	0
2008	3	A	3	2	8-Sep	Sep	2008	9	4477	25109	25109	0.178302601	1	251.3333333	68.33333333	9/8/2008	0	0
2008	3	A	3	3	8-Sep	Sep	2008	9	494	812	998	0.608374384	0.813627255	251.3333333	68.33333333	9/8/2008	0	0
2008	3	A	3	10	8-Sep	Sep	2008	9	26085	189618	189823	0.137566054	0.998920047	251.3333333	68.33333333	9/8/2008	0	0
2008	3	A	3	20	8-Sep	Sep	2008	9	1819	9051	9051	0.200972268	1	251.3333333	68.33333333	9/8/2008	0	0
2008	3	A	3	1	8-Sep	Sep	2008	9	14812	343355	343427	0.043139025	0.999790348	251.3333333	68.33333333	9/8/2008	0	0
2008	3	A	3	30	8-Sep	Sep	2008	9	20	462	462	0.043290043	1	251.3333333	68.33333333	9/8/2008	0	0
2008	3	B	3.5	20	8-Sep	Sep	2008	9	786	2442	9051	0.321867322	0.269804441	267.3333333	84.33333333	9/24/2008	0	0
2008	3	B	3.5	1	8-Sep	Sep	2008	9	39558	204592	343427	0.193350669	0.595736503	267.3333333	84.33333333	9/24/2008	0	0
2008	3	B	3.5	2	8-Sep	Sep	2008	9	6096	16461	25109	0.370329871	0.655581664	267.3333333	84.33333333	9/24/2008	0	0
2008	3	B	3.5	10	8-Sep	Sep	2008	9	21151	82786	189823	0.255490059	0.436122072	267.3333333	84.33333333	9/24/2008	0	0
2008	3	B	3.5	3	8-Sep	Sep	2008	9	470	598	998	0.785953177	0.599198397	267.3333333	84.33333333	9/24/2008	0	0
2008	4	A	4	3	8-Oct	Oct	2008	10	506	739	998	0.684709066	0.740480962	283.3333333	100.3333333	10/10/2008	0.49	0.49
2008	4	A	4	30	8-Oct	Oct	2008	10	33	462	462	0.071428571	1	283.3333333	100.3333333	10/10/2008	0.49	0.49
2008	4	A	4	20	8-Oct	Oct	2008	10	4313	7665	9051	0.562687541	0.846867749	283.3333333	100.3333333	10/10/2008	0.49	0.49
2008	4	A	4	2	8-Oct	Oct	2008	10	13970	21674	25109	0.644551075	0.863196463	283.3333333	100.3333333	10/10/2008	0.49	0.49
2008	4	A	4	10	8-Oct	Oct	2008	10	77843	130612	189823	0.595986586	0.688072573	283.3333333	100.3333333	10/10/2008	0.49	0.49
2008	4	A	4	1	8-Oct	Oct	2008	10	68896	191082	343427	0.360557248	0.556397721	283.3333333	100.3333333	10/10/2008	0.49	0.49
2008	4	B	4.5	2	8-Oct	Oct	2008	10	17488	24975	25109	0.70022022	0.994663268	299.3333333	116.3333333	10/26/2008	0.49	0
2008	4	B	4.5	10	8-Oct	Oct	2008	10	74817	188254	189823	0.397425818	0.991734405	299.3333333	116.3333333	10/26/2008	0.49	0
2008	4	B	4.5	1	8-Oct	Oct	2008	10	172861	343212	343427	0.503656632	0.999373957	299.3333333	116.3333333	10/26/2008	0.49	0
2008	4	B	4.5	30	8-Oct	Oct	2008	10	6	462	462	0.012987013	1	299.3333333	116.3333333	10/26/2008	0.49	0
2008	4	B	4.5	20	8-Oct	Oct	2008	10	3084	9012	9051	0.342210386	0.995691084	299.3333333	116.3333333	10/26/2008	0.49	0
2008	4	B	4.5	3	8-Oct	Oct	2008	10	588	812	998	0.724137931	0.813627255	299.3333333	116.3333333	10/26/2008	0.49	0
2008	5	A	5	1	8-Nov	Nov	2008	11	607	758	343427	0.800791557	0.002207165	319	136	11/15/2008	4.03	0.805
2008	5	A	5	3	8-Nov	Nov	2008	11	131	186	998	0.704301075	0.186372745	319	136	11/15/2008	4.03	0.805
2008	5	A	5	10	8-Nov	Nov	2008	11	4076	8961	189823	0.454859949	0.047207135	319	136	11/15/2008	4.03	0.805
2008	5	A	5	20	8-Nov	Nov	2008	11	50	65	9051	0.769230769	0.007181527	319	136	11/15/2008	4.03	0.805
2008	5	A	5	2	8-Nov	Nov	2008	11	63	76	25109	0.828947368	0.003026803	319	136	11/15/2008	4.03	0.805
2008	8	A	8	3	8-Feb	Feb	2007	2	502	725	998	0.692413793	0.726452906	41.5	224.5	2/11/2008	9.085	1.97
2008	8	A	8	30	8-Feb	Feb	2007	2	386	462	462	0.835497835	1	41.5	224.5	2/11/2008	9.085	1.97
2008	8	A	8	10	8-Feb	Feb	2007	2	114530	130611	189823	0.87687867	0.688067305	41.5	224.5	2/11/2008	9.085	1.97
2008	8	A	8	20	8-Feb	Feb	2007	2	6987	7664	9051	0.911664927	0.846757264	41.5	224.5	2/11/2008	9.085	1.97
2008	8	A	8	1	8-Feb	Feb	2007	2	166527	191004	343427	0.871850851	0.556170598	41.5	224.5	2/11/2008	9.085	1.97
2008	8	A	8	2	8-Feb	Feb	2007	2	20465	21646	25109	0.945440266	0.862081325	41.5	224.5	2/11/2008	9.085	1.97
2008	8	B	8.5	1	8-Feb	Feb	2007	2	1413	1667	343427	0.847630474	0.004854016	47	230	2/17/2008	9.06	0.015
2008	8	B	8.5	10	8-Feb	Feb	2007	2	10824	14019	189823	0.772095014	0.07385301	47	230	2/17/2008	9.06	0.015
2008	8	B	8.5	2	8-Feb	Feb	2007	2	64	89	25109	0.719101124	0.003544546	47	230	2/17/2008	9.06	0.015
2008	8	B	8.5	20	8-Feb	Feb	2007	2	59	76	9051	0.776315789	0.008396862	47	230	2/17/2008	9.06	0.015
2008	8	B	8.5	3	8-Feb	Feb	2007	2	76	186	998	0.408602151	0.186372745	47	230	2/17/2008	9.06	0.015
2008	9	A	9	1	8-Mar	Mar	2007	3	95150	133345	343427	0.713562563	0.388277567	64.66666667	247.6666667	3/5/2008	4.345	2.96
2008	9	A	9	20	8-Mar	Mar	2007	3	4087	5228	9051	0.781752104	0.577615733	64.66666667	247.6666667	3/5/2008	4.345	2.96
2008	9	A	9	10	8-Mar	Mar	2007	3	88237	120439	189823	0.732628135	0.634480542	64.66666667	247.6666667	3/5/2008	4.345	2.96
2008	9	A	9	3	8-Mar	Mar	2007	3	189	358	998	0.527932961	0.358717435	64.66666667	247.6666667	3/5/2008	4.345	2.96
2008	9	A	9	2	8-Mar	Mar	2007	3	6962	9399	25109	0.740717098	0.37432793	64.66666667	247.6666667	3/5/2008	4.345	2.96
2008	9	A	9	30	8-Mar	Mar	2007	3	293	359	462	0.816155989	0.777056277	64.66666667	247.6666667	3/5/2008	4.345	2.96
2008	9	B	9.5	1	8-Mar	Mar	2007	3	166144	343270	343427	0.484003845	0.999542843	80.66666667	263.6666667	3/21/2008	1.9	0.03
2008	9	B	9.5	10	8-Mar	Mar	2007	3	118112	188238	189823	0.62746098	0.991650116	80.66666667	263.6666667	3/21/2008	1.9	0.03
2008	9	B	9.5	20	8-Mar	Mar	2007	3	6584	9050	9051	0.727513812	0.999889515	80.66666667	263.6666667	3/21/2008	1.9	0.03
2008	9	B	9.5	2	8-Mar	Mar	2007	3	20335	25087	25109	0.810579184	0.99912382	80.66666667	263.6666667	3/21/2008	1.9	0.03
2008	9	B	9.5	30	8-Mar	Mar	2007	3	365	462	462	0.79004329	1	80.66666667	263.6666667	3/21/2008	1.9	0.03
2008	9	B	9.5	3	8-Mar	Mar	2007	3	569	998	998	0.570140281	1	80.66666667	263.6666667	3/21/2008	1.9	0.03
2008	10	A	10	30	8-Apr	Apr	2007	4	86	163	462	0.527607362	0.352813853	96.66666667	279.6666667	4/6/2008	0.045	0.015
2008	10	A	10	1	8-Apr	Apr	2007	4	47557	226321	343427	0.210130744	0.659007591	96.66666667	279.6666667	4/6/2008	0.045	0.015
2008	10	A	10	10	8-Apr	Apr	2007	4	42345	109636	189823	0.386232624	0.577569631	96.66666667	279.6666667	4/6/2008	0.045	0.015
2008	10	A	10	3	8-Apr	Apr	2007	4	483	886	998	0.545146727	0.887775551	96.66666667	279.6666667	4/6/2008	0.045	0.015
2008	10	A	10	2	8-Apr	Apr	2007	4	3134	6273	25109	0.499601467	0.249830738	96.66666667	279.6666667	4/6/2008	0.045	0.015
2008	10	A	10	20	8-Apr	Apr	2007	4	1867	3282	9051	0.568860451	0.362611866	96.66666667	279.6666667	4/6/2008	0.045	0.015
2008	10	B	10.5	3	8-Apr	Apr	2007	4	300	560	998	0.535714286	0.561122244	112.6666667	295.6666667	4/22/2008	0.03	0.015
2008	10	B	10.5	10	8-Apr	Apr	2007	4	38509	127339	189823	0.302413243	0.670830194	112.6666667	295.6666667	4/22/2008	0.03	0.015
2008	10	B	10.5	20	8-Apr	Apr	2007	4	3126	6827	9051	0.457887798	0.754281295	112.6666667	295.6666667	4/22/2008	0.03	0.015
2008	10	B	10.5	2	8-Apr	Apr	2007	4	9297	13007	25109	0.714768971	0.518021427	112.6666667	295.6666667	4/22/2008	0.03	0.015
2008	10	B	10.5	1	8-Apr	Apr	2007	4	37263	145042	343427	0.256911791	0.422337207	112.6666667	295.6666667	4/22/2008	0.03	0.015
2008	10	B	10.5	30	8-Apr	Apr	2007	4	331	462	462	0.716450216	1	112.6666667	295.6666667	4/22/2008	0.03	0.015
2008	11	A	11	2	8-May	May	2007	5	17390	20930	25109	0.830864787	0.833565654	129.5	312.5	5/9/2008	0.015	0
2008	11	A	11	1	8-May	May	2007	5	63559	246903	343427	0.257424981	0.718938814	129.5	312.5	5/9/2008	0.015	0
2008	11	A	11	20	8-May	May	2007	5	2178	3458	9051	0.62984384	0.382057231	129.5	312.5	5/9/2008	0.015	0
2008	11	A	11	10	8-May	May	2007	5	17360	83585	189823	0.207692768	0.440331256	129.5	312.5	5/9/2008	0.015	0
2008	11	A	11	3	8-May	May	2007	5	518	784	998	0.660714286	0.785571142	129.5	312.5	5/9/2008	0.015	0
2009	1	A	1	30	9-Jul	Jul	2009	7	166	462	462	0.359307359	1	189.3333333	7.333333333	7/9/2009	0	0
2009	1	A	1	3	9-Jul	Jul	2009	7	299	925	998	0.323243243	0.926853707	189.3333333	7.333333333	7/9/2009	0	0
2009	1	A	1	20	9-Jul	Jul	2009	7	2836	7855	9051	0.361043921	0.867859905	189.3333333	7.333333333	7/9/2009	0	0
2009	1	A	1	1	9-Jul	Jul	2009	7	13106	192718	343427	0.068006102	0.56116147	189.3333333	7.333333333	7/9/2009	0	0
2009	1	A	1	10	9-Jul	Jul	2009	7	3267	153481	189823	0.021286022	0.808547963	189.3333333	7.333333333	7/9/2009	0	0
2009	1	A	1	2	9-Jul	Jul	2009	7	10426	21717	25109	0.480084726	0.864908997	189.3333333	7.333333333	7/9/2009	0	0
2009	1	B	1.5	10	9-Jul	Jul	2009	7	3266	186088	189823	0.017550836	0.980323775	205.3333333	23.33333333	7/25/2009	0	0
2009	1	B	1.5	1	9-Jul	Jul	2009	7	8500	339665	343427	0.025024657	0.989045707	205.3333333	23.33333333	7/25/2009	0	0
2009	1	B	1.5	2	9-Jul	Jul	2009	7	5875	25026	25109	0.234755854	0.996694412	205.3333333	23.33333333	7/25/2009	0	0
2009	1	B	1.5	30	9-Jul	Jul	2009	7	142	462	462	0.307359307	1	205.3333333	23.33333333	7/25/2009	0	0
2009	1	B	1.5	20	9-Jul	Jul	2009	7	2310	8669	9051	0.26646672	0.957794719	205.3333333	23.33333333	7/25/2009	0	0
2009	1	B	1.5	3	9-Jul	Jul	2009	7	648	998	998	0.649298597	1	205.3333333	23.33333333	7/25/2009	0	0
2009	2	A	2	2	9-Aug	Aug	2009	8	9826	25041	25109	0.39239647	0.997291808	219.5	37.5	8/8/2009	0	0
2009	2	A	2	10	9-Aug	Aug	2009	8	6779	181537	189823	0.03734225	0.956348809	219.5	37.5	8/8/2009	0	0
2009	2	A	2	1	9-Aug	Aug	2009	8	16278	342683	343427	0.047501627	0.997833601	219.5	37.5	8/8/2009	0	0
2009	2	A	2	30	9-Aug	Aug	2009	8	47	462	462	0.101731602	1	219.5	37.5	8/8/2009	0	0
2009	2	A	2	20	9-Aug	Aug	2009	8	2547	8986	9051	0.283440908	0.992818473	219.5	37.5	8/8/2009	0	0
2009	2	A	2	3	9-Aug	Aug	2009	8	610	998	998	0.611222445	1	219.5	37.5	8/8/2009	0	0
2009	2	B	2.5	10	9-Aug	Aug	2009	8	12374	167876	189823	0.073709166	0.884381766	237.3333333	55.33333333	8/26/2009	0	0
2009	2	B	2.5	2	9-Aug	Aug	2009	8	6575	24773	25109	0.265409922	0.986618344	237.3333333	55.33333333	8/26/2009	0	0
2009	2	B	2.5	30	9-Aug	Aug	2009	8	76	462	462	0.164502165	1	237.3333333	55.33333333	8/26/2009	0	0
2009	2	B	2.5	20	9-Aug	Aug	2009	8	1558	8068	9051	0.193108577	0.891393216	237.3333333	55.33333333	8/26/2009	0	0
2009	2	B	2.5	3	9-Aug	Aug	2009	8	642	998	998	0.643286573	1	237.3333333	55.33333333	8/26/2009	0	0
2009	2	B	2.5	1	9-Aug	Aug	2009	8	13697	321276	343427	0.042633125	0.935500121	237.3333333	55.33333333	8/26/2009	0	0
2009	3	A	3	10	9-Sep	Sep	2009	9	8551	181401	189823	0.04713866	0.955632352	251.5	69.5	9/9/2009	0	0
2009	3	A	3	30	9-Sep	Sep	2009	9	166	462	462	0.359307359	1	251.5	69.5	9/9/2009	0	0
2009	3	A	3	2	9-Sep	Sep	2009	9	5762	24941	25109	0.23102522	0.993309172	251.5	69.5	9/9/2009	0	0
2009	3	A	3	1	9-Sep	Sep	2009	9	16020	342467	343427	0.04677823	0.997204646	251.5	69.5	9/9/2009	0	0
2009	3	A	3	3	9-Sep	Sep	2009	9	332	998	998	0.332665331	1	251.5	69.5	9/9/2009	0	0
2009	3	A	3	20	9-Sep	Sep	2009	9	2804	8947	9051	0.31340114	0.988509557	251.5	69.5	9/9/2009	0	0
2009	3	B	3.5	1	9-Sep	Sep	2009	9	8268	192597	343427	0.042929018	0.560809138	269.3333333	87.33333333	9/27/2009	0.19	0.14
2009	3	B	3.5	10	9-Sep	Sep	2009	9	11357	153398	189823	0.074036167	0.808110714	269.3333333	87.33333333	9/27/2009	0.19	0.14
2009	3	B	3.5	20	9-Sep	Sep	2009	9	574	7855	9051	0.073074475	0.867859905	269.3333333	87.33333333	9/27/2009	0.19	0.14
2009	3	B	3.5	2	9-Sep	Sep	2009	9	4972	21715	25109	0.228966152	0.864829344	269.3333333	87.33333333	9/27/2009	0.19	0.14
2009	3	B	3.5	30	9-Sep	Sep	2009	9	0	462	462	0	1	269.3333333	87.33333333	9/27/2009	0.19	0.14
2009	3	B	3.5	3	9-Sep	Sep	2009	9	452	854	998	0.529274005	0.855711423	269.3333333	87.33333333	9/27/2009	0.19	0.14
2009	4	A	4	10	9-Oct	Oct	2009	10	23879	73380	189823	0.325415645	0.386570647	280	98	10/8/2009	0.19	0
2009	4	A	4	20	9-Oct	Oct	2009	10	748	2304	9051	0.324652778	0.254557507	280	98	10/8/2009	0.19	0
2009	4	A	4	1	9-Oct	Oct	2009	10	104607	199060	343427	0.525504873	0.579628276	280	98	10/8/2009	0.19	0
2009	4	A	4	2	9-Oct	Oct	2009	10	5337	16148	25109	0.330505326	0.643116014	280	98	10/8/2009	0.19	0
2009	4	A	4	3	9-Oct	Oct	2009	10	322	741	998	0.434547908	0.74248497	280	98	10/8/2009	0.19	0
2009	4	B	4.5	20	9-Oct	Oct	2009	10	5472	8986	9051	0.608947251	0.992818473	296	114	10/24/2009	5.82	5.82
2009	4	B	4.5	10	9-Oct	Oct	2009	10	121426	181537	189823	0.668877419	0.956348809	296	114	10/24/2009	5.82	5.82
2009	4	B	4.5	3	9-Oct	Oct	2009	10	720	998	998	0.721442886	1	296	114	10/24/2009	5.82	5.82
2009	4	B	4.5	2	9-Oct	Oct	2009	10	18145	25041	25109	0.724611637	0.997291808	296	114	10/24/2009	5.82	5.82
2009	4	B	4.5	1	9-Oct	Oct	2009	10	219152	342683	343427	0.639518155	0.997833601	296	114	10/24/2009	5.82	5.82
2009	4	B	4.5	30	9-Oct	Oct	2009	10	155	462	462	0.335497835	1	296	114	10/24/2009	5.82	5.82
2009	5	A	5	1	9-Nov	Nov	2009	11	116383	192756	343427	0.603784059	0.561272119	312	130	11/9/2009	5.835	0.03
2009	5	A	5	30	9-Nov	Nov	2009	11	89	462	462	0.192640693	1	312	130	11/9/2009	5.835	0.03
2009	5	A	5	2	9-Nov	Nov	2009	11	17313	21755	25109	0.795817054	0.866422398	312	130	11/9/2009	5.835	0.03
2009	5	A	5	3	9-Nov	Nov	2009	11	523	958	998	0.545929019	0.95991984	312	130	11/9/2009	5.835	0.03
2009	5	A	5	20	9-Nov	Nov	2009	11	4938	7854	9051	0.628724217	0.86774942	312	130	11/9/2009	5.835	0.03
2009	5	A	5	10	9-Nov	Nov	2009	11	99670	153123	189823	0.650914624	0.806661996	312	130	11/9/2009	5.835	0.03
2009	5	B	5.5	10	9-Nov	Nov	2009	11	38276	62265	189823	0.614727375	0.328016099	324.5	142.5	11/21/2009	0.91	0.88
2009	5	B	5.5	1	9-Nov	Nov	2009	11	117969	154223	343427	0.764924817	0.44907069	324.5	142.5	11/21/2009	0.91	0.88
2009	5	B	5.5	2	9-Nov	Nov	2009	11	2556	3721	25109	0.68691212	0.148193875	324.5	142.5	11/21/2009	0.91	0.88
2009	5	B	5.5	20	9-Nov	Nov	2009	11	937	1704	9051	0.549882629	0.18826649	324.5	142.5	11/21/2009	0.91	0.88
2009	5	B	5.5	3	9-Nov	Nov	2009	11	413	784	998	0.526785714	0.785571142	324.5	142.5	11/21/2009	0.91	0.88
2009	6	A	6	3	9-Dec	Dec	2009	12	534	958	998	0.557411273	0.95991984	336	154	12/3/2009	1.045	0.58
2009	6	A	6	30	9-Dec	Dec	2009	12	131	462	462	0.283549784	1	336	154	12/3/2009	1.045	0.58
2009	6	A	6	10	9-Dec	Dec	2009	12	87457	153169	189823	0.570983685	0.806904327	336	154	12/3/2009	1.045	0.58
2009	6	A	6	20	9-Dec	Dec	2009	12	5427	7854	9051	0.690985485	0.86774942	336	154	12/3/2009	1.045	0.58
2009	6	A	6	2	9-Dec	Dec	2009	12	19118	21755	25109	0.878786486	0.866422398	336	154	12/3/2009	1.045	0.58
2009	6	A	6	1	9-Dec	Dec	2009	12	127127	192756	343427	0.65952292	0.561272119	336	154	12/3/2009	1.045	0.58
2009	6	B	6.5	20	9-Dec	Dec	2009	12	787	933	9051	0.843515541	0.103082532	NA	NA	NA
2009	6	B	6.5	3	9-Dec	Dec	2009	12	67	93	998	0.720430108	0.093186373	NA	NA	NA
2009	6	B	6.5	10	9-Dec	Dec	2009	12	18448	23130	189823	0.797578902	0.121850355	NA	NA	NA
2009	6	B	6.5	2	9-Dec	Dec	2009	12	12065	12508	25109	0.964582667	0.498148074	NA	NA	NA
2009	6	B	6.5	1	9-Dec	Dec	2009	12	41532	45765	343427	0.907505736	0.133259761	NA	NA	NA
2009	7	A	7	10	9-Jan	Jan	2008	1	107468	130611	189823	0.822809717	0.688067305	15	198	1/16/2009	1.995	0.145
2009	7	A	7	30	9-Jan	Jan	2008	1	439	462	462	0.95021645	1	15	198	1/16/2009	1.995	0.145
2009	7	A	7	2	9-Jan	Jan	2008	1	20331	21646	25109	0.939249746	0.862081325	15	198	1/16/2009	1.995	0.145
2009	7	A	7	20	9-Jan	Jan	2008	1	6812	7664	9051	0.888830898	0.846757264	15	198	1/16/2009	1.995	0.145
2009	7	A	7	1	9-Jan	Jan	2008	1	155724	191004	343427	0.815291826	0.556170598	15	198	1/16/2009	1.995	0.145
2009	7	A	7	3	9-Jan	Jan	2008	1	564	725	998	0.777931034	0.726452906	15	198	1/16/2009	1.995	0.145
2009	7	B	7.5	30	9-Jan	Jan	2008	1	316	462	462	0.683982684	1	24	207	1/25/2009	2.72	2.405
2009	7	B	7.5	10	9-Jan	Jan	2008	1	118936	138283	189823	0.860091262	0.728483903	24	207	1/25/2009	2.72	2.405
2009	7	B	7.5	1	9-Jan	Jan	2008	1	165743	191735	343427	0.864437896	0.558299144	24	207	1/25/2009	2.72	2.405
2009	7	B	7.5	2	9-Jan	Jan	2008	1	20248	21700	25109	0.933087558	0.864231949	24	207	1/25/2009	2.72	2.405
2009	7	B	7.5	20	9-Jan	Jan	2008	1	6936	7570	9051	0.916248349	0.836371672	24	207	1/25/2009	2.72	2.405
2009	7	B	7.5	3	9-Jan	Jan	2008	1	400	520	998	0.769230769	0.521042084	24	207	1/25/2009	2.72	2.405
2009	8	A	8	10	9-Feb	Feb	2008	2	6289	8508	189823	0.739186648	0.044820701	33	216	2/3/2009	2.47	2.405
2009	8	A	8	1	9-Feb	Feb	2008	2	614	758	343427	0.810026385	0.002207165	33	216	2/3/2009	2.47	2.405
2009	8	A	8	2	9-Feb	Feb	2008	2	63	76	25109	0.828947368	0.003026803	33	216	2/3/2009	2.47	2.405
2009	8	A	8	3	9-Feb	Feb	2008	2	137	186	998	0.73655914	0.186372745	33	216	2/3/2009	2.47	2.405
2009	8	A	8	20	9-Feb	Feb	2008	2	54	65	9051	0.830769231	0.007181527	33	216	2/3/2009	2.47	2.405
2009	8	B	8.5	1	9-Feb	Feb	2008	2	514	152903	343427	0.003361608	0.445227079	52.5	235.5	2/22/2009	8.615	7.245
2009	8	B	8.5	2	9-Feb	Feb	2008	2	63	3629	25109	0.017360154	0.14452985	52.5	235.5	2/22/2009	8.615	7.245
2009	8	B	8.5	10	9-Feb	Feb	2008	2	3127	59378	189823	0.052662602	0.312807194	52.5	235.5	2/22/2009	8.615	7.245
2009	8	B	8.5	3	9-Feb	Feb	2008	2	165	630	998	0.261904762	0.631262525	52.5	235.5	2/22/2009	8.615	7.245
2009	8	B	8.5	20	9-Feb	Feb	2008	2	23	1427	9051	0.01611773	0.157662137	52.5	235.5	2/22/2009	8.615	7.245
2009	9	A	9	20	9-Mar	Mar	2008	3	702	1461	9051	0.480492813	0.161418628	66.66666667	249.6666667	3/8/2009	10.375	3.13
2009	9	A	9	2	9-Mar	Mar	2008	3	2472	3551	25109	0.696141932	0.141423394	66.66666667	249.6666667	3/8/2009	10.375	3.13
2009	9	A	9	3	9-Mar	Mar	2008	3	335	784	998	0.427295918	0.785571142	66.66666667	249.6666667	3/8/2009	10.375	3.13
2009	9	A	9	10	9-Mar	Mar	2008	3	27730	58901	189823	0.47078997	0.310294327	66.66666667	249.6666667	3/8/2009	10.375	3.13
2009	9	A	9	1	9-Mar	Mar	2008	3	86326	152052	343427	0.567739984	0.442749114	66.66666667	249.6666667	3/8/2009	10.375	3.13
2009	9	B	9.5	3	9-Mar	Mar	2008	3	404	998	998	0.404809619	1	82.66666667	265.6666667	3/24/2009	3.07	0.09
2009	9	B	9.5	10	9-Mar	Mar	2008	3	110732	181021	189823	0.611708034	0.953630487	82.66666667	265.6666667	3/24/2009	3.07	0.09
2009	9	B	9.5	20	9-Mar	Mar	2008	3	7521	8985	9051	0.83706177	0.992707988	82.66666667	265.6666667	3/24/2009	3.07	0.09
2009	9	B	9.5	30	9-Mar	Mar	2008	3	370	462	462	0.800865801	1	82.66666667	265.6666667	3/24/2009	3.07	0.09
2009	9	B	9.5	2	9-Mar	Mar	2008	3	22746	25032	25109	0.908676894	0.996933371	82.66666667	265.6666667	3/24/2009	3.07	0.09
2009	9	B	9.5	1	9-Mar	Mar	2008	3	177273	342777	343427	0.517167138	0.998107312	82.66666667	265.6666667	3/24/2009	3.07	0.09
2009	10	A	10	30	9-Apr	Apr	2008	4	346	462	462	0.748917749	1	98.66666667	281.6666667	4/9/2009	1.755	1.665
2009	10	A	10	10	9-Apr	Apr	2008	4	69645	130616	189823	0.533204202	0.688093645	98.66666667	281.6666667	4/9/2009	1.755	1.665
2009	10	A	10	20	9-Apr	Apr	2008	4	6263	7664	9051	0.817197286	0.846757264	98.66666667	281.6666667	4/9/2009	1.755	1.665
2009	10	A	10	3	9-Apr	Apr	2008	4	254	725	998	0.350344828	0.726452906	98.66666667	281.6666667	4/9/2009	1.755	1.665
2009	10	A	10	2	9-Apr	Apr	2008	4	19059	21646	25109	0.880486002	0.862081325	98.66666667	281.6666667	4/9/2009	1.755	1.665
2009	10	A	10	1	9-Apr	Apr	2008	4	93463	191003	343427	0.489327393	0.556167686	98.66666667	281.6666667	4/9/2009	1.755	1.665
2009	10	B	10.5	20	9-Apr	Apr	2008	4	4307	5811	9051	0.74118052	0.642028505	114.6666667	297.6666667	4/25/2009	1.77	0.055
2009	10	B	10.5	1	9-Apr	Apr	2008	4	21872	96442	343427	0.226789158	0.280822416	114.6666667	297.6666667	4/25/2009	1.77	0.055
2009	10	B	10.5	2	9-Apr	Apr	2008	4	3174	5375	25109	0.590511628	0.214066669	114.6666667	297.6666667	4/25/2009	1.77	0.055
2009	10	B	10.5	10	9-Apr	Apr	2008	4	36805	119661	189823	0.307577239	0.630381987	114.6666667	297.6666667	4/25/2009	1.77	0.055
2009	10	B	10.5	3	9-Apr	Apr	2008	4	312	543	998	0.574585635	0.544088176	114.6666667	297.6666667	4/25/2009	1.77	0.055
2009	10	B	10.5	30	9-Apr	Apr	2008	4	369	462	462	0.798701299	1	114.6666667	297.6666667	4/25/2009	1.77	0.055
2009	11	A	11	1	9-May	May	2008	5	37324	167234	343427	0.223184281	0.486956471	128	311	5/9/2009	1.735	1.68
2009	11	A	11	20	9-May	May	2008	5	5796	7338	9051	0.789860998	0.810739145	128	311	5/9/2009	1.735	1.68
2009	11	A	11	2	9-May	May	2008	5	12171	15721	25109	0.774187393	0.62611016	128	311	5/9/2009	1.735	1.68
2009	11	A	11	10	9-May	May	2008	5	22772	145651	189823	0.156346335	0.76729901	128	311	5/9/2009	1.735	1.68
2009	11	A	11	3	9-May	May	2008	5	560	840	998	0.666666667	0.841683367	128	311	5/9/2009	1.735	1.68
2009	11	A	11	30	9-May	May	2008	5	351	462	462	0.75974026	1	128	311	5/9/2009	1.735	1.68
2009	11	B	11.5	3	9-May	May	2008	5	79	186	998	0.424731183	0.186372745	141.3333333	324.3333333	5/22/2009	1.68	0
2009	11	B	11.5	20	9-May	May	2008	5	77	162	9051	0.475308642	0.017898575	141.3333333	324.3333333	5/22/2009	1.68	0
2009	11	B	11.5	1	9-May	May	2008	5	71	1675	343427	0.04238806	0.00487731	141.3333333	324.3333333	5/22/2009	1.68	0
2009	11	B	11.5	2	9-May	May	2008	5	66	89	25109	0.741573034	0.003544546	141.3333333	324.3333333	5/22/2009	1.68	0
2009	11	B	11.5	10	9-May	May	2008	5	494	21193	189823	0.023309583	0.111646112	141.3333333	324.3333333	5/22/2009	1.68	0
2009	12	B	12.5	2	9-Jun	Jun	2008	6	12847	21755	25109	0.590530912	0.866422398	173.3333333	356.3333333	6/23/2009	0.875	0
2009	12	B	12.5	30	9-Jun	Jun	2008	6	325	462	462	0.703463203	1	173.3333333	356.3333333	6/23/2009	0.875	0
2009	12	B	12.5	1	9-Jun	Jun	2008	6	19192	192755	343427	0.099566808	0.561269207	173.3333333	356.3333333	6/23/2009	0.875	0
2009	12	B	12.5	10	9-Jun	Jun	2008	6	4654	152728	189823	0.030472474	0.80458111	173.3333333	356.3333333	6/23/2009	0.875	0
2009	12	B	12.5	20	9-Jun	Jun	2008	6	3925	7829	9051	0.501341167	0.864987294	173.3333333	356.3333333	6/23/2009	0.875	0
2009	12	B	12.5	3	9-Jun	Jun	2008	6	570	958	998	0.594989562	0.95991984	173.3333333	356.3333333	6/23/2009	0.875	0
2010	1	A	1	2	10-Jul	Jul	2010	7	5722	12930	25109	0.442536736	0.514954797	192.3333333	10.33333333	7/12/2010	0	0
2010	1	A	1	1	10-Jul	Jul	2010	7	10896	193793	343427	0.056224941	0.564291684	192.3333333	10.33333333	7/12/2010	0	0
2010	1	A	1	3	10-Jul	Jul	2010	7	584	784	998	0.744897959	0.785571142	192.3333333	10.33333333	7/12/2010	0	0
2010	1	A	1	20	10-Jul	Jul	2010	7	750	2150	9051	0.348837209	0.237542813	192.3333333	10.33333333	7/12/2010	0	0
2010	1	A	1	10	10-Jul	Jul	2010	7	4603	75382	189823	0.061062323	0.397117315	192.3333333	10.33333333	7/12/2010	0	0
2010	1	B	1.5	2	10-Jul	Jul	2010	7	7609	25109	25109	0.303038751	1	208.3333333	26.33333333	7/28/2010	0	0
2010	1	B	1.5	10	10-Jul	Jul	2010	7	6767	189308	189823	0.03574598	0.997286946	208.3333333	26.33333333	7/28/2010	0	0
2010	1	B	1.5	20	10-Jul	Jul	2010	7	1400	9051	9051	0.154679041	1	208.3333333	26.33333333	7/28/2010	0	0
2010	1	B	1.5	1	10-Jul	Jul	2010	7	12959	343427	343427	0.037734366	1	208.3333333	26.33333333	7/28/2010	0	0
2010	1	B	1.5	30	10-Jul	Jul	2010	7	173	462	462	0.374458874	1	208.3333333	26.33333333	7/28/2010	0	0
2010	1	B	1.5	3	10-Jul	Jul	2010	7	722	998	998	0.723446894	1	208.3333333	26.33333333	7/28/2010	0	0
2010	2	A	2	3	10-Aug	Aug	2010	8	499	739	998	0.675236806	0.740480962	222.5	40.5	8/11/2010	0	0
2010	2	A	2	30	10-Aug	Aug	2010	8	81	462	462	0.175324675	1	222.5	40.5	8/11/2010	0	0
2010	2	A	2	10	10-Aug	Aug	2010	8	7371	130612	189823	0.056434325	0.688072573	222.5	40.5	8/11/2010	0	0
2010	2	A	2	20	10-Aug	Aug	2010	8	1091	7665	9051	0.14233529	0.846867749	222.5	40.5	8/11/2010	0	0
2010	2	A	2	1	10-Aug	Aug	2010	8	11893	191082	343427	0.062240295	0.556397721	222.5	40.5	8/11/2010	0	0
2010	2	A	2	2	10-Aug	Aug	2010	8	7265	21674	25109	0.335194242	0.863196463	222.5	40.5	8/11/2010	0	0
2010	2	B	2.5	2	10-Aug	Aug	2010	8	2407	21619	25109	0.11133725	0.861006014	235	53	8/24/2010	0	0
2010	2	B	2.5	10	10-Aug	Aug	2010	8	9569	153286	189823	0.062425792	0.80752069	235	53	8/24/2010	0	0
2010	2	B	2.5	1	10-Aug	Aug	2010	8	6299	192407	343427	0.032737894	0.560255891	235	53	8/24/2010	0	0
2010	2	B	2.5	30	10-Aug	Aug	2010	8	47	462	462	0.101731602	1	235	53	8/24/2010	0	0
2010	2	B	2.5	20	10-Aug	Aug	2010	8	615	7816	9051	0.078684749	0.863550989	235	53	8/24/2010	0	0
2010	2	B	2.5	3	10-Aug	Aug	2010	8	551	840	998	0.655952381	0.841683367	235	53	8/24/2010	0	0
2010	3	A	3	10	10-Sep	Sep	2010	9	23884	59017	189823	0.404696952	0.310905422	247.5	65.5	9/5/2010	0	0
2010	3	A	3	1	10-Sep	Sep	2010	9	109000	152730	343427	0.713677732	0.444723333	247.5	65.5	9/5/2010	0	0
2010	3	A	3	20	10-Sep	Sep	2010	9	500	1461	9051	0.342231348	0.161418628	247.5	65.5	9/5/2010	0	0
2010	3	A	3	3	10-Sep	Sep	2010	9	513	784	998	0.654336735	0.785571142	247.5	65.5	9/5/2010	0	0
2010	3	A	3	2	10-Sep	Sep	2010	9	2172	3619	25109	0.600165792	0.144131586	247.5	65.5	9/5/2010	0	0
2010	3	B	3.5	1	10-Sep	Sep	2010	9	69293	152730	343427	0.453696065	0.444723333	263.5	81.5	9/21/2010	0.065	0.065
2010	3	B	3.5	10	10-Sep	Sep	2010	9	16704	59532	189823	0.280588591	0.313618476	263.5	81.5	9/21/2010	0.065	0.065
2010	3	B	3.5	20	10-Sep	Sep	2010	9	681	1461	9051	0.466119097	0.161418628	263.5	81.5	9/21/2010	0.065	0.065
2010	3	B	3.5	3	10-Sep	Sep	2010	9	575	784	998	0.733418367	0.785571142	263.5	81.5	9/21/2010	0.065	0.065
2010	3	B	3.5	2	10-Sep	Sep	2010	9	1772	3619	25109	0.489638022	0.144131586	263.5	81.5	9/21/2010	0.065	0.065
2010	4	A	4	30	10-Oct	Oct	2010	10	63	462	462	0.136363636	1	277.6666667	95.66666667	10/5/2010	0.17	0.105
2010	4	A	4	10	10-Oct	Oct	2010	10	72867	189823	189823	0.38386813	1	277.6666667	95.66666667	10/5/2010	0.17	0.105
2010	4	A	4	3	10-Oct	Oct	2010	10	756	998	998	0.75751503	1	277.6666667	95.66666667	10/5/2010	0.17	0.105
2010	4	A	4	1	10-Oct	Oct	2010	10	144106	343422	343427	0.419617846	0.999985441	277.6666667	95.66666667	10/5/2010	0.17	0.105
2010	4	A	4	20	10-Oct	Oct	2010	10	3529	9051	9051	0.389901668	1	277.6666667	95.66666667	10/5/2010	0.17	0.105
2010	4	A	4	2	10-Oct	Oct	2010	10	8442	25098	25109	0.336361463	0.99956191	277.6666667	95.66666667	10/5/2010	0.17	0.105
2010	5	A	5	10	10-Nov	Nov	2010	11	19094	60394	189823	0.316157234	0.318159549	311.5	129.5	11/8/2010	2.8	1.64
2010	5	A	5	1	10-Nov	Nov	2010	11	77855	154031	343427	0.505450202	0.44851162	311.5	129.5	11/8/2010	2.8	1.64
2010	5	A	5	2	10-Nov	Nov	2010	11	1453	3715	25109	0.391117093	0.147954917	311.5	129.5	11/8/2010	2.8	1.64
2010	5	A	5	3	10-Nov	Nov	2010	11	398	784	998	0.507653061	0.785571142	311.5	129.5	11/8/2010	2.8	1.64
2010	5	A	5	20	10-Nov	Nov	2010	11	422	1702	9051	0.247943596	0.18804552	311.5	129.5	11/8/2010	2.8	1.64
2010	5	B	5.5	10	10-Nov	Nov	2010	11	41621	56562	189823	0.735847389	0.297972322	322	140	11/19/2010	3.535	2.085
2010	5	B	5.5	20	10-Nov	Nov	2010	11	2493	3671	9051	0.67910651	0.405590542	322	140	11/19/2010	3.535	2.085
2010	5	B	5.5	3	10-Nov	Nov	2010	11	363	552	998	0.657608696	0.553106212	322	140	11/19/2010	3.535	2.085
2010	5	B	5.5	30	10-Nov	Nov	2010	11	1	461	462	0.002169197	0.997835498	322	140	11/19/2010	3.535	2.085
2010	5	B	5.5	2	10-Nov	Nov	2010	11	16664	19010	25109	0.876591268	0.757099048	322	140	11/19/2010	3.535	2.085
2010	5	B	5.5	1	10-Nov	Nov	2010	11	94304	119592	343427	0.788547729	0.348231211	322	140	11/19/2010	3.535	2.085
2010	6	A	6	2	10-Dec	Dec	2010	12	67	89	25109	0.752808989	0.003544546	340	158	12/7/2010	6.19	2.475
2010	6	A	6	1	10-Dec	Dec	2010	12	1413	1676	343427	0.843078759	0.004880222	340	158	12/7/2010	6.19	2.475
2010	6	A	6	3	10-Dec	Dec	2010	12	157	186	998	0.844086022	0.186372745	340	158	12/7/2010	6.19	2.475
2010	6	A	6	10	10-Dec	Dec	2010	12	14662	22651	189823	0.64730034	0.119326952	340	158	12/7/2010	6.19	2.475
2010	6	A	6	20	10-Dec	Dec	2010	12	59	190	9051	0.310526316	0.020992156	340	158	12/7/2010	6.19	2.475
2010	7	B	7.5	1	10-Jan	Jan	2009	1	87179	152651	343427	0.571100091	0.444493298	27	210	1/28/2010	9.68	8.42
2010	7	B	7.5	2	10-Jan	Jan	2009	1	1631	3570	25109	0.456862745	0.142180095	27	210	1/28/2010	9.68	8.42
2010	7	B	7.5	3	10-Jan	Jan	2009	1	225	556	998	0.404676259	0.557114228	27	210	1/28/2010	9.68	8.42
2010	7	B	7.5	10	10-Jan	Jan	2009	1	20549	52740	189823	0.389628366	0.277837775	27	210	1/28/2010	9.68	8.42
2010	7	B	7.5	20	10-Jan	Jan	2009	1	449	1524	9051	0.294619423	0.168379185	27	210	1/28/2010	9.68	8.42
2010	8	A	8	10	10-Feb	Feb	2009	2	104864	164316	189823	0.638184961	0.865627453	38.5	221.5	2/8/2010	11.645	2.245
2010	8	A	8	1	10-Feb	Feb	2009	2	177174	321542	343427	0.551013553	0.936274667	38.5	221.5	2/8/2010	11.645	2.245
2010	8	A	8	30	10-Feb	Feb	2009	2	88	462	462	0.19047619	1	38.5	221.5	2/8/2010	11.645	2.245
2010	8	A	8	20	10-Feb	Feb	2009	2	4577	7746	9051	0.590885618	0.855817037	38.5	221.5	2/8/2010	11.645	2.245
2010	8	A	8	3	10-Feb	Feb	2009	2	424	911	998	0.465422613	0.912825651	38.5	221.5	2/8/2010	11.645	2.245
2010	8	A	8	2	10-Feb	Feb	2009	2	17673	24111	25109	0.732984945	0.960253296	38.5	221.5	2/8/2010	11.645	2.245
2010	8	B	8.5	1	10-Feb	Feb	2009	2	22019	38252	343427	0.575630032	0.111383205	59	242	3/1/2010	7.085	4.475
2010	8	B	8.5	10	10-Feb	Feb	2009	2	7878	17807	189823	0.442410288	0.093808443	59	242	3/1/2010	7.085	4.475
2010	8	B	8.5	20	10-Feb	Feb	2009	2	160	382	9051	0.418848168	0.042205281	59	242	3/1/2010	7.085	4.475
2010	8	B	8.5	3	10-Feb	Feb	2009	2	339	713	998	0.47545582	0.714428858	59	242	3/1/2010	7.085	4.475
2010	8	B	8.5	2	10-Feb	Feb	2009	2	424	983	25109	0.431332655	0.039149309	59	242	3/1/2010	7.085	4.475
2010	9	A	9	30	10-Mar	Mar	2009	3	353	462	462	0.764069264	1	66	249	3/8/2010	7.035	6.115
2010	9	A	9	3	10-Mar	Mar	2009	3	370	772	998	0.479274611	0.773547094	66	249	3/8/2010	7.035	6.115
2010	9	A	9	2	10-Mar	Mar	2009	3	19999	21666	25109	0.923059171	0.862877853	66	249	3/8/2010	7.035	6.115
2010	9	A	9	20	10-Mar	Mar	2009	3	6186	7664	9051	0.807150313	0.846757264	66	249	3/8/2010	7.035	6.115
2010	9	A	9	1	10-Mar	Mar	2009	3	145134	191075	343427	0.759565616	0.556377338	66	249	3/8/2010	7.035	6.115
2010	9	A	9	10	10-Mar	Mar	2009	3	98730	130584	189823	0.756065062	0.687925067	66	249	3/8/2010	7.035	6.115
2010	9	B	9.5	10	10-Mar	Mar	2009	3	116954	181021	189823	0.646079737	0.953630487	78.5	261.5	3/20/2010	7.1	0.73
2010	9	B	9.5	20	10-Mar	Mar	2009	3	6849	8985	9051	0.762270451	0.992707988	78.5	261.5	3/20/2010	7.1	0.73
2010	9	B	9.5	3	10-Mar	Mar	2009	3	464	998	998	0.46492986	1	78.5	261.5	3/20/2010	7.1	0.73
2010	9	B	9.5	30	10-Mar	Mar	2009	3	347	462	462	0.751082251	1	78.5	261.5	3/20/2010	7.1	0.73
2010	9	B	9.5	2	10-Mar	Mar	2009	3	21236	25032	25109	0.848354107	0.996933371	78.5	261.5	3/20/2010	7.1	0.73
2010	9	B	9.5	1	10-Mar	Mar	2009	3	198652	342682	343427	0.579697796	0.997830689	78.5	261.5	3/20/2010	7.1	0.73
2010	10	A	10	2	10-Apr	Apr	2009	4	17678	23859	25109	0.740936334	0.950217054	96.33333333	279.3333333	4/7/2010	2.37	1.73
2010	10	A	10	1	10-Apr	Apr	2009	4	103298	285011	343427	0.362435134	0.829902716	96.33333333	279.3333333	4/7/2010	2.37	1.73
2010	10	A	10	3	10-Apr	Apr	2009	4	479	951	998	0.503680336	0.952905812	96.33333333	279.3333333	4/7/2010	2.37	1.73
2010	10	A	10	20	10-Apr	Apr	2009	4	5918	8918	9051	0.663601704	0.985305491	96.33333333	279.3333333	4/7/2010	2.37	1.73
2010	10	A	10	30	10-Apr	Apr	2009	4	320	462	462	0.692640693	1	96.33333333	279.3333333	4/7/2010	2.37	1.73
2010	10	A	10	10	10-Apr	Apr	2009	4	84156	174489	189823	0.482299744	0.919219483	96.33333333	279.3333333	4/7/2010	2.37	1.73
2010	10	B	10.5	2	10-Apr	Apr	2009	4	17053	25101	25109	0.679375324	0.999681389	112.3333333	295.3333333	4/23/2010	6.43	4.7
2010	10	B	10.5	10	10-Apr	Apr	2009	4	57413	189436	189823	0.303073333	0.997961259	112.3333333	295.3333333	4/23/2010	6.43	4.7
2010	10	B	10.5	1	10-Apr	Apr	2009	4	82876	343426	343427	0.241321274	0.999997088	112.3333333	295.3333333	4/23/2010	6.43	4.7
2010	10	B	10.5	20	10-Apr	Apr	2009	4	4471	9050	9051	0.494033149	0.999889515	112.3333333	295.3333333	4/23/2010	6.43	4.7
2010	10	B	10.5	3	10-Apr	Apr	2009	4	493	998	998	0.493987976	1	112.3333333	295.3333333	4/23/2010	6.43	4.7
2010	10	B	10.5	30	10-Apr	Apr	2009	4	315	462	462	0.681818182	1	112.3333333	295.3333333	4/23/2010	6.43	4.7
2010	11	A	11	2	10-May	May	2009	5	62	89	25109	0.696629213	0.003544546	127.5	310.5	5/8/2010	4.955	0.255
2010	11	A	11	1	10-May	May	2009	5	42	1676	343427	0.025059666	0.004880222	127.5	310.5	5/8/2010	4.955	0.255
2010	11	A	11	20	10-May	May	2009	5	42	190	9051	0.221052632	0.020992156	127.5	310.5	5/8/2010	4.955	0.255
2010	11	A	11	3	10-May	May	2009	5	156	186	998	0.838709677	0.186372745	127.5	310.5	5/8/2010	4.955	0.255
2010	11	A	11	10	10-May	May	2009	5	1948	22869	189823	0.085180812	0.12047539	127.5	310.5	5/8/2010	4.955	0.255
2010	11	B	11.5	1	10-May	May	2009	5	1	1104	343427	0.000905797	0.003214657	143.5	326.5	5/24/2010	0.82	0.235
2010	11	B	11.5	20	10-May	May	2009	5	0	85	9051	0	0.009391227	143.5	326.5	5/24/2010	0.82	0.235
2010	11	B	11.5	3	10-May	May	2009	5	42	186	998	0.225806452	0.186372745	143.5	326.5	5/24/2010	0.82	0.235
2010	11	B	11.5	2	10-May	May	2009	5	0	31	25109	0	0.001234617	143.5	326.5	5/24/2010	0.82	0.235
2010	11	B	11.5	10	10-May	May	2009	5	6	16941	189823	0.00035417	0.089246298	143.5	326.5	5/24/2010	0.82	0.235
2010	12	A	12	10	10-Jun	Jun	2009	6	18440	153480	189823	0.120145947	0.808542695	160.3333333	343.3333333	6/10/2010	0.795	0.015
2010	12	A	12	20	10-Jun	Jun	2009	6	2511	7854	9051	0.319709702	0.86774942	160.3333333	343.3333333	6/10/2010	0.795	0.015
2010	12	A	12	2	10-Jun	Jun	2009	6	13928	21755	25109	0.640220639	0.866422398	160.3333333	343.3333333	6/10/2010	0.795	0.015
2010	12	A	12	30	10-Jun	Jun	2009	6	355	462	462	0.768398268	1	160.3333333	343.3333333	6/10/2010	0.795	0.015
2010	12	A	12	1	10-Jun	Jun	2009	6	40192	192756	343427	0.208512316	0.561272119	160.3333333	343.3333333	6/10/2010	0.795	0.015
2010	12	A	12	3	10-Jun	Jun	2009	6	581	958	998	0.606471816	0.95991984	160.3333333	343.3333333	6/10/2010	0.795	0.015
2010	12	B	12.5	1	10-Jun	Jun	2009	6	20482	192756	343427	0.10625869	0.561272119	176.3333333	359.3333333	6/26/2010	0	0
2010	12	B	12.5	2	10-Jun	Jun	2009	6	10539	21755	25109	0.484440359	0.866422398	176.3333333	359.3333333	6/26/2010	0	0
2010	12	B	12.5	3	10-Jun	Jun	2009	6	684	958	998	0.713987474	0.95991984	176.3333333	359.3333333	6/26/2010	0	0
2010	12	B	12.5	30	10-Jun	Jun	2009	6	339	462	462	0.733766234	1	176.3333333	359.3333333	6/26/2010	0	0
2010	12	B	12.5	10	10-Jun	Jun	2009	6	11387	153445	189823	0.074209	0.808358313	176.3333333	359.3333333	6/26/2010	0	0
2010	12	B	12.5	20	10-Jun	Jun	2009	6	1870	7854	9051	0.238095238	0.86774942	176.3333333	359.3333333	6/26/2010	0	0
2011	1	A	1	1	11-Jul	Jul	2011	7	2095	152730	343427	0.013717017	0.444723333	186.5	4.5	7/6/2011	1.465	1.465
2011	1	A	1	2	11-Jul	Jul	2011	7	975	3619	25109	0.26941144	0.144131586	186.5	4.5	7/6/2011	1.465	1.465
2011	1	A	1	10	11-Jul	Jul	2011	7	2935	59532	189823	0.049301216	0.313618476	186.5	4.5	7/6/2011	1.465	1.465
2011	1	A	1	20	11-Jul	Jul	2011	7	630	1461	9051	0.431211499	0.161418628	186.5	4.5	7/6/2011	1.465	1.465
2011	1	A	1	3	11-Jul	Jul	2011	7	604	784	998	0.770408163	0.785571142	186.5	4.5	7/6/2011	1.465	1.465
2011	1	B	1.5	2	11-Jul	Jul	2011	7	1697	25109	25109	0.067585328	1	200.6666667	18.66666667	7/20/2011	1.465	0
2011	1	B	1.5	10	11-Jul	Jul	2011	7	3435	189308	189823	0.018145033	0.997286946	200.6666667	18.66666667	7/20/2011	1.465	0
2011	1	B	1.5	20	11-Jul	Jul	2011	7	829	9051	9051	0.091592089	1	200.6666667	18.66666667	7/20/2011	1.465	0
2011	1	B	1.5	30	11-Jul	Jul	2011	7	262	462	462	0.567099567	1	200.6666667	18.66666667	7/20/2011	1.465	0
2011	1	B	1.5	3	11-Jul	Jul	2011	7	710	998	998	0.711422846	1	200.6666667	18.66666667	7/20/2011	1.465	0
2011	1	B	1.5	1	11-Jul	Jul	2011	7	2463	343427	343427	0.00717183	1	200.6666667	18.66666667	7/20/2011	1.465	0
2011	2	A	2	1	11-Aug	Aug	2011	8	6056	174931	343427	0.034619364	0.509368803	218.5	36.5	8/7/2011	0	0
2011	2	A	2	10	11-Aug	Aug	2011	8	4152	71729	189823	0.057884538	0.377873071	218.5	36.5	8/7/2011	0	0
2011	2	A	2	20	11-Aug	Aug	2011	8	733	2052	9051	0.357212476	0.22671528	218.5	36.5	8/7/2011	0	0
2011	2	A	2	3	11-Aug	Aug	2011	8	584	784	998	0.744897959	0.785571142	218.5	36.5	8/7/2011	0	0
2011	2	A	2	2	11-Aug	Aug	2011	8	3935	9037	25109	0.435432112	0.359910789	218.5	36.5	8/7/2011	0	0
2011	2	B	2.5	1	11-Aug	Aug	2011	8	10077	191082	343427	0.052736521	0.556397721	232.6666667	50.66666667	8/21/2011	0	0
2011	2	B	2.5	2	11-Aug	Aug	2011	8	6248	21674	25109	0.288271662	0.863196463	232.6666667	50.66666667	8/21/2011	0	0
2011	2	B	2.5	20	11-Aug	Aug	2011	8	1187	7665	9051	0.154859752	0.846867749	232.6666667	50.66666667	8/21/2011	0	0
2011	2	B	2.5	3	11-Aug	Aug	2011	8	381	739	998	0.51556157	0.740480962	232.6666667	50.66666667	8/21/2011	0	0
2011	2	B	2.5	30	11-Aug	Aug	2011	8	151	462	462	0.326839827	1	232.6666667	50.66666667	8/21/2011	0	0
2011	2	B	2.5	10	11-Aug	Aug	2011	8	6450	130612	189823	0.049382905	0.688072573	232.6666667	50.66666667	8/21/2011	0	0
2011	3	A	3	2	11-Sep	Sep	2011	9	8251	25040	25109	0.32951278	0.997251981	249.5	67.5	9/7/2011	0	0
2011	3	A	3	1	11-Sep	Sep	2011	9	119732	342683	343427	0.349395797	0.997833601	249.5	67.5	9/7/2011	0	0
2011	3	A	3	10	11-Sep	Sep	2011	9	34227	181022	189823	0.189076466	0.953635755	249.5	67.5	9/7/2011	0	0
2011	3	A	3	20	11-Sep	Sep	2011	9	2331	8986	9051	0.259403517	0.992818473	249.5	67.5	9/7/2011	0	0
2011	3	A	3	30	11-Sep	Sep	2011	9	105	462	462	0.227272727	1	249.5	67.5	9/7/2011	0	0
2011	3	A	3	3	11-Sep	Sep	2011	9	689	998	998	0.690380762	1	249.5	67.5	9/7/2011	0	0
2011	3	B	3.5	10	11-Sep	Sep	2011	9	41265	189823	189823	0.217386723	1	264.6666667	82.66666667	9/22/2011	0	0
2011	3	B	3.5	20	11-Sep	Sep	2011	9	2605	9051	9051	0.287813501	1	264.6666667	82.66666667	9/22/2011	0	0
2011	3	B	3.5	3	11-Sep	Sep	2011	9	691	998	998	0.69238477	1	264.6666667	82.66666667	9/22/2011	0	0
2011	3	B	3.5	30	11-Sep	Sep	2011	9	91	462	462	0.196969697	1	264.6666667	82.66666667	9/22/2011	0	0
2011	3	B	3.5	2	11-Sep	Sep	2011	9	7613	25098	25109	0.303330943	0.99956191	264.6666667	82.66666667	9/22/2011	0	0
2011	3	B	3.5	1	11-Sep	Sep	2011	9	93613	343422	343427	0.272588827	0.999985441	264.6666667	82.66666667	9/22/2011	0	0
2011	4	A	4	3	11-Oct	Oct	2011	10	249	348	998	0.715517241	0.348697395	282.5	100.5	10/10/2011	2.505	2.505
2011	4	A	4	2	11-Oct	Oct	2011	10	2628	16366	25109	0.160576806	0.65179816	282.5	100.5	10/10/2011	2.505	2.505
2011	4	A	4	20	11-Oct	Oct	2011	10	760	2341	9051	0.324647587	0.258645454	282.5	100.5	10/10/2011	2.505	2.505
2011	4	A	4	10	11-Oct	Oct	2011	10	25769	75394	189823	0.341791124	0.397180531	282.5	100.5	10/10/2011	2.505	2.505
2011	4	A	4	1	11-Oct	Oct	2011	10	123641	203844	343427	0.606547164	0.593558456	282.5	100.5	10/10/2011	2.505	2.505
2011	4	B	4.5	2	11-Oct	Oct	2011	10	17184	25109	25109	0.68437612	1	296.6666667	114.6666667	10/24/2011	2.52	0.015
2011	4	B	4.5	10	11-Oct	Oct	2011	10	72473	189384	189823	0.382677523	0.997687319	296.6666667	114.6666667	10/24/2011	2.52	0.015
2011	4	B	4.5	1	11-Oct	Oct	2011	10	181355	343181	343427	0.528452916	0.999283691	296.6666667	114.6666667	10/24/2011	2.52	0.015
2011	4	B	4.5	20	11-Oct	Oct	2011	10	2762	9051	9051	0.305159651	1	296.6666667	114.6666667	10/24/2011	2.52	0.015
2011	4	B	4.5	3	11-Oct	Oct	2011	10	504	812	998	0.620689655	0.813627255	296.6666667	114.6666667	10/24/2011	2.52	0.015
2011	4	B	4.5	30	11-Oct	Oct	2011	10	38	462	462	0.082251082	1	296.6666667	114.6666667	10/24/2011	2.52	0.015
2011	5	A	5	20	11-Nov	Nov	2011	11	0	25	9051	0	0.002762126	311	129	11/8/2011	0.855	0.84
2011	5	A	5	3	11-Nov	Nov	2011	11	0	5	998	0	0.00501002	311	129	11/8/2011	0.855	0.84
2011	5	A	5	2	11-Nov	Nov	2011	11	0	82	25109	0	0.003265761	311	129	11/8/2011	0.855	0.84
2011	5	A	5	10	11-Nov	Nov	2011	11	5	11409	189823	0.000438251	0.060103359	311	129	11/8/2011	0.855	0.84
2011	5	A	5	1	11-Nov	Nov	2011	11	1	932	343427	0.001072961	0.002713823	311	129	11/8/2011	0.855	0.84
2011	7	A	7	1	11-Jan	Jan	2010	1	150381	177269	343427	0.848320913	0.516176655	5	188	1/6/2011	15.405	7.105
2011	7	A	7	30	11-Jan	Jan	2010	1	261	462	462	0.564935065	1	5	188	1/6/2011	15.405	7.105
2011	7	A	7	10	11-Jan	Jan	2010	1	98952	118502	189823	0.835023881	0.6242763	5	188	1/6/2011	15.405	7.105
2011	7	A	7	20	11-Jan	Jan	2010	1	6099	7136	9051	0.854680493	0.788421169	5	188	1/6/2011	15.405	7.105
2011	7	A	7	3	11-Jan	Jan	2010	1	141	538	998	0.262081784	0.539078156	5	188	1/6/2011	15.405	7.105
2011	7	A	7	2	11-Jan	Jan	2010	1	16151	17707	25109	0.912125148	0.705205305	5	188	1/6/2011	15.405	7.105
2011	7	B	7.5	2	11-Jan	Jan	2010	1	20827	21646	25109	0.96216391	0.862081325	22	205	1/23/2011	5.485	0.185
2011	7	B	7.5	10	11-Jan	Jan	2010	1	113563	130611	189823	0.869475006	0.688067305	22	205	1/23/2011	5.485	0.185
2011	7	B	7.5	1	11-Jan	Jan	2010	1	167656	191004	343427	0.877761722	0.556170598	22	205	1/23/2011	5.485	0.185
2011	7	B	7.5	20	11-Jan	Jan	2010	1	7123	7664	9051	0.92941023	0.846757264	22	205	1/23/2011	5.485	0.185
2011	7	B	7.5	3	11-Jan	Jan	2010	1	522	725	998	0.72	0.726452906	22	205	1/23/2011	5.485	0.185
2011	7	B	7.5	30	11-Jan	Jan	2010	1	356	462	462	0.770562771	1	22	205	1/23/2011	5.485	0.185
2011	8	A	8	2	11-Feb	Feb	2010	2	15275	21735	25109	0.702783529	0.865625871	38	221	2/8/2011	1.005	0.82
2011	8	A	8	1	11-Feb	Feb	2010	2	131564	192677	343427	0.68282151	0.561042085	38	221	2/8/2011	1.005	0.82
2011	8	A	8	30	11-Feb	Feb	2010	2	444	462	462	0.961038961	1	38	221	2/8/2011	1.005	0.82
2011	8	A	8	3	11-Feb	Feb	2010	2	635	911	998	0.697036224	0.912825651	38	221	2/8/2011	1.005	0.82
2011	8	A	8	10	11-Feb	Feb	2010	2	118770	150407	189823	0.789657396	0.79235393	38	221	2/8/2011	1.005	0.82
2011	8	A	8	20	11-Feb	Feb	2010	2	6572	7761	9051	0.846798093	0.857474312	38	221	2/8/2011	1.005	0.82
2011	9	A	9	20	11-Mar	Mar	2010	3	162	581	9051	0.278829604	0.064191802	66.5	249.5	3/8/2011	7.94	3.72
2011	9	A	9	2	11-Mar	Mar	2010	3	704	1643	25109	0.42848448	0.065434705	66.5	249.5	3/8/2011	7.94	3.72
2011	9	A	9	3	11-Mar	Mar	2010	3	10	216	998	0.046296296	0.216432866	66.5	249.5	3/8/2011	7.94	3.72
2011	9	A	9	10	11-Mar	Mar	2010	3	13144	33056	189823	0.397628267	0.174141174	66.5	249.5	3/8/2011	7.94	3.72
2011	9	A	9	1	11-Mar	Mar	2010	3	35691	81766	343427	0.436501724	0.238088444	66.5	249.5	3/8/2011	7.94	3.72
2011	10	A	10	10	11-Apr	Apr	2010	4	56183	160242	189823	0.350613447	0.844165354	99.33333333	282.3333333	4/10/2011	11.39	0.405
2011	10	A	10	20	11-Apr	Apr	2010	4	4036	7428	9051	0.543349488	0.820682797	99.33333333	282.3333333	4/10/2011	11.39	0.405
2011	10	A	10	1	11-Apr	Apr	2010	4	119619	305036	343427	0.392147156	0.888212051	99.33333333	282.3333333	4/10/2011	11.39	0.405
2011	10	A	10	2	11-Apr	Apr	2010	4	11706	15727	25109	0.744325046	0.626349118	99.33333333	282.3333333	4/10/2011	11.39	0.405
2011	10	A	10	3	11-Apr	Apr	2010	4	591	886	998	0.667042889	0.887775551	99.33333333	282.3333333	4/10/2011	11.39	0.405
2011	10	A	10	30	11-Apr	Apr	2010	4	393	462	462	0.850649351	1	99.33333333	282.3333333	4/10/2011	11.39	0.405
2011	10	B	10.5	20	11-Apr	Apr	2010	4	1143	1500	9051	0.762	0.165727544	118	301	4/29/2011	0.46	0.055
2011	10	B	10.5	1	11-Apr	Apr	2010	4	31920	63994	343427	0.498796762	0.186339455	118	301	4/29/2011	0.46	0.055
2011	10	B	10.5	3	11-Apr	Apr	2010	4	93	125	998	0.744	0.125250501	118	301	4/29/2011	0.46	0.055
2011	10	B	10.5	10	11-Apr	Apr	2010	4	11046	27330	189823	0.40417124	0.14397623	118	301	4/29/2011	0.46	0.055
2011	10	B	10.5	2	11-Apr	Apr	2010	4	7497	10031	25109	0.747383112	0.399498188	118	301	4/29/2011	0.46	0.055
2011	11	A	11	1	11-May	May	2010	5	70687	191080	343427	0.369934059	0.556391897	129.5	312.5	5/10/2011	0.105	0.05
2011	11	A	11	20	11-May	May	2010	5	4037	7664	9051	0.526748434	0.846757264	129.5	312.5	5/10/2011	0.105	0.05
2011	11	A	11	30	11-May	May	2010	5	363	462	462	0.785714286	1	129.5	312.5	5/10/2011	0.105	0.05
2011	11	A	11	10	11-May	May	2010	5	36296	130611	189823	0.277893899	0.688067305	129.5	312.5	5/10/2011	0.105	0.05
2011	11	A	11	2	11-May	May	2010	5	16351	21666	25109	0.75468476	0.862877853	129.5	312.5	5/10/2011	0.105	0.05
2011	11	A	11	3	11-May	May	2010	5	636	772	998	0.823834197	0.773547094	129.5	312.5	5/10/2011	0.105	0.05
2011	11	B	11.5	2	11-May	May	2010	5	14313	21693	25109	0.659798092	0.863953164	147.3333333	330.3333333	5/28/2011	2.225	2.15
2011	11	B	11.5	10	11-May	May	2010	5	12195	141409	189823	0.086239207	0.744951876	147.3333333	330.3333333	5/28/2011	2.225	2.15
2011	11	B	11.5	1	11-May	May	2010	5	45941	183109	343427	0.250894276	0.533181724	147.3333333	330.3333333	5/28/2011	2.225	2.15
2011	11	B	11.5	30	11-May	May	2010	5	98	462	462	0.212121212	1	147.3333333	330.3333333	5/28/2011	2.225	2.15
2011	11	B	11.5	20	11-May	May	2010	5	1413	7590	9051	0.186166008	0.838581372	147.3333333	330.3333333	5/28/2011	2.225	2.15
2011	11	B	11.5	3	11-May	May	2010	5	391	918	998	0.425925926	0.919839679	147.3333333	330.3333333	5/28/2011	2.225	2.15
2011	12	A	12	20	11-Jun	Jun	2010	6	2638	7664	9051	0.344206681	0.846757264	161.5	344.5	6/11/2011	4.9	2.75
2011	12	A	12	3	11-Jun	Jun	2010	6	515	772	998	0.667098446	0.773547094	161.5	344.5	6/11/2011	4.9	2.75
2011	12	A	12	1	11-Jun	Jun	2010	6	45535	191080	343427	0.238303328	0.556391897	161.5	344.5	6/11/2011	4.9	2.75
2011	12	A	12	2	11-Jun	Jun	2010	6	14491	21666	25109	0.668835964	0.862877853	161.5	344.5	6/11/2011	4.9	2.75
2011	12	A	12	10	11-Jun	Jun	2010	6	16585	130611	189823	0.126980117	0.688067305	161.5	344.5	6/11/2011	4.9	2.75
2011	12	A	12	30	11-Jun	Jun	2010	6	341	462	462	0.738095238	1	161.5	344.5	6/11/2011	4.9	2.75
2011	12	B	12.5	1	11-Jun	Jun	2010	6	27396	192756	343427	0.142127872	0.561272119	174	357	6/24/2011	2.905	0
2011	12	B	12.5	10	11-Jun	Jun	2010	6	8936	153480	189823	0.05822257	0.808542695	174	357	6/24/2011	2.905	0
2011	12	B	12.5	20	11-Jun	Jun	2010	6	2185	7854	9051	0.27820219	0.86774942	174	357	6/24/2011	2.905	0
2011	12	B	12.5	3	11-Jun	Jun	2010	6	647	958	998	0.675365344	0.95991984	174	357	6/24/2011	2.905	0
2011	12	B	12.5	2	11-Jun	Jun	2010	6	11805	21755	25109	0.542633877	0.866422398	174	357	6/24/2011	2.905	0
2011	12	B	12.5	30	11-Jun	Jun	2010	6	295	462	462	0.638528139	1	174	357	6/24/2011	2.905	0
2013	1	A	1	10	13-Jul	Jul	2013	7	5082	130611	189823	0.038909433	0.688067305	189.6666667	7.666666667	7/9/2013	0.48	0
2013	1	A	1	2	13-Jul	Jul	2013	7	7352	21646	25109	0.339647048	0.862081325	189.6666667	7.666666667	7/9/2013	0.48	0
2013	1	A	1	1	13-Jul	Jul	2013	7	10291	191004	343427	0.053878453	0.556170598	189.6666667	7.666666667	7/9/2013	0.48	0
2013	1	A	1	3	13-Jul	Jul	2013	7	312	725	998	0.430344828	0.726452906	189.6666667	7.666666667	7/9/2013	0.48	0
2013	1	A	1	30	13-Jul	Jul	2013	7	83	462	462	0.17965368	1	189.6666667	7.666666667	7/9/2013	0.48	0
2013	1	A	1	20	13-Jul	Jul	2013	7	1730	7664	9051	0.225730689	0.846757264	189.6666667	7.666666667	7/9/2013	0.48	0
2013	1	B	1.5	2	13-Jul	Jul	2013	7	5587	17351	25109	0.321998732	0.691027122	205.6666667	23.66666667	7/25/2013	0	0
2013	1	B	1.5	10	13-Jul	Jul	2013	7	989	29902	189823	0.033074711	0.157525695	205.6666667	23.66666667	7/25/2013	0	0
2013	1	B	1.5	20	13-Jul	Jul	2013	7	596	1842	9051	0.323561346	0.203513424	205.6666667	23.66666667	7/25/2013	0	0
2013	1	B	1.5	1	13-Jul	Jul	2013	7	5153	94871	343427	0.05431586	0.276247936	205.6666667	23.66666667	7/25/2013	0	0
2013	1	B	1.5	3	13-Jul	Jul	2013	7	29	93	998	0.311827957	0.093186373	205.6666667	23.66666667	7/25/2013	0	0
2013	2	A	2	1	13-Aug	Aug	2013	8	268	4166	343427	0.064330293	0.012130671	221.6666667	39.66666667	8/10/2013	0	0
2013	2	A	2	20	13-Aug	Aug	2013	8	44	49	9051	0.897959184	0.005413766	221.6666667	39.66666667	8/10/2013	0	0
2013	2	A	2	2	13-Aug	Aug	2013	8	658	1034	25109	0.636363636	0.041180453	221.6666667	39.66666667	8/10/2013	0	0
2013	2	A	2	10	13-Aug	Aug	2013	8	55	985	189823	0.055837563	0.005189045	221.6666667	39.66666667	8/10/2013	0	0
2013	2	A	2	3	13-Aug	Aug	2013	8	37	93	998	0.397849462	0.093186373	221.6666667	39.66666667	8/10/2013	0	0
2013	2	B	2.5	2	13-Aug	Aug	2013	8	5533	21921	25109	0.252406368	0.873033574	237.6666667	55.66666667	8/26/2013	0	0
2013	2	B	2.5	10	13-Aug	Aug	2013	8	7866	134361	189823	0.058543774	0.70782255	237.6666667	55.66666667	8/26/2013	0	0
2013	2	B	2.5	1	13-Aug	Aug	2013	8	8918	268210	343427	0.033250065	0.780981111	237.6666667	55.66666667	8/26/2013	0	0
2013	2	B	2.5	3	13-Aug	Aug	2013	8	222	428	998	0.518691589	0.428857715	237.6666667	55.66666667	8/26/2013	0	0
2013	2	B	2.5	30	13-Aug	Aug	2013	8	2	462	462	0.004329004	1	237.6666667	55.66666667	8/26/2013	0	0
2013	2	B	2.5	20	13-Aug	Aug	2013	8	1236	6514	9051	0.189745164	0.719699481	237.6666667	55.66666667	8/26/2013	0	0
2013	3	A	3	3	13-Sep	Sep	2013	9	386	725	998	0.532413793	0.726452906	251	69	9/9/2013	0	0
2013	3	A	3	2	13-Sep	Sep	2013	9	5866	21646	25109	0.270996951	0.862081325	251	69	9/9/2013	0	0
2013	3	A	3	10	13-Sep	Sep	2013	9	18942	130611	189823	0.14502607	0.688067305	251	69	9/9/2013	0	0
2013	3	A	3	20	13-Sep	Sep	2013	9	2105	7664	9051	0.274660752	0.846757264	251	69	9/9/2013	0	0
2013	3	A	3	1	13-Sep	Sep	2013	9	21031	191004	343427	0.110107642	0.556170598	251	69	9/9/2013	0	0
2013	3	A	3	30	13-Sep	Sep	2013	9	1	462	462	0.002164502	1	251	69	9/9/2013	0	0
2013	3	B	3.5	1	13-Sep	Sep	2013	9	33987	246621	343427	0.137810649	0.718117679	264.3333333	82.33333333	9/22/2013	0.69	0.69
2013	3	B	3.5	20	13-Sep	Sep	2013	9	914	3199	9051	0.285714286	0.353441609	264.3333333	82.33333333	9/22/2013	0.69	0.69
2013	3	B	3.5	3	13-Sep	Sep	2013	9	422	784	998	0.538265306	0.785571142	264.3333333	82.33333333	9/22/2013	0.69	0.69
2013	3	B	3.5	2	13-Sep	Sep	2013	9	5742	20777	25109	0.276363286	0.827472221	264.3333333	82.33333333	9/22/2013	0.69	0.69
2013	3	B	3.5	10	13-Sep	Sep	2013	9	11216	80438	189823	0.139436585	0.423752654	264.3333333	82.33333333	9/22/2013	0.69	0.69
2013	4	A	4	2	13-Oct	Oct	2013	10	4380	10903	25109	0.401724296	0.434226771	280.3333333	98.33333333	10/8/2013	0.69	0
2013	4	A	4	1	13-Oct	Oct	2013	10	30941	118886	343427	0.260257726	0.346175461	280.3333333	98.33333333	10/8/2013	0.69	0
2013	4	A	4	20	13-Oct	Oct	2013	10	1556	3746	9051	0.415376401	0.41387692	280.3333333	98.33333333	10/8/2013	0.69	0
2013	4	A	4	30	13-Oct	Oct	2013	10	6	462	462	0.012987013	1	280.3333333	98.33333333	10/8/2013	0.69	0
2013	4	A	4	3	13-Oct	Oct	2013	10	178	347	998	0.5129683	0.347695391	280.3333333	98.33333333	10/8/2013	0.69	0
2013	4	A	4	10	13-Oct	Oct	2013	10	23352	78811	189823	0.296303815	0.415181511	280.3333333	98.33333333	10/8/2013	0.69	0
2013	4	B	4.5	1	13-Oct	Oct	2013	10	48736	96538	343427	0.504837473	0.281101952	296.3333333	114.3333333	10/24/2013	0	0
2013	4	B	4.5	20	13-Oct	Oct	2013	10	1046	1918	9051	0.54535975	0.211910286	296.3333333	114.3333333	10/24/2013	0	0
2013	4	B	4.5	3	13-Oct	Oct	2013	10	131	279	998	0.46953405	0.279559118	296.3333333	114.3333333	10/24/2013	0	0
2013	4	B	4.5	2	13-Oct	Oct	2013	10	11998	17440	25109	0.687958716	0.694571668	296.3333333	114.3333333	10/24/2013	0	0
2013	4	B	4.5	10	13-Oct	Oct	2013	10	17422	43916	189823	0.396711905	0.231352365	296.3333333	114.3333333	10/24/2013	0	0
2013	5	A	5	30	13-Nov	Nov	2013	11	2	462	462	0.004329004	1	310.5	128.5	11/7/2013	0.04	0.04
2013	5	A	5	10	13-Nov	Nov	2013	11	88370	150402	189823	0.587558676	0.792327589	310.5	128.5	11/7/2013	0.04	0.04
2013	5	A	5	20	13-Nov	Nov	2013	11	4589	7925	9051	0.579053628	0.875593857	310.5	128.5	11/7/2013	0.04	0.04
2013	5	A	5	3	13-Nov	Nov	2013	11	493	911	998	0.541163557	0.912825651	310.5	128.5	11/7/2013	0.04	0.04
2013	5	A	5	1	13-Nov	Nov	2013	11	118518	226913	343427	0.522305906	0.660731393	310.5	128.5	11/7/2013	0.04	0.04
2013	5	A	5	2	13-Nov	Nov	2013	11	14970	22287	25109	0.671692018	0.88761002	310.5	128.5	11/7/2013	0.04	0.04
2013	5	B	5.5	30	13-Nov	Nov	2013	11	0	462	462	0	1	326.5	144.5	11/23/2013	1.325	1.285
2013	5	B	5.5	2	13-Nov	Nov	2013	11	416	9074	25109	0.045845272	0.361384364	326.5	144.5	11/23/2013	1.325	1.285
2013	5	B	5.5	10	13-Nov	Nov	2013	11	3293	51645	189823	0.063762223	0.272069243	326.5	144.5	11/23/2013	1.325	1.285
2013	5	B	5.5	20	13-Nov	Nov	2013	11	151	2072	9051	0.072876448	0.228924981	326.5	144.5	11/23/2013	1.325	1.285
2013	5	B	5.5	1	13-Nov	Nov	2013	11	15782	127886	343427	0.123406784	0.372381904	326.5	144.5	11/23/2013	1.325	1.285
2013	5	B	5.5	3	13-Nov	Nov	2013	11	8	38	998	0.210526316	0.038076152	326.5	144.5	11/23/2013	1.325	1.285
2013	6	A	6	1	13-Dec	Dec	2013	12	127772	342682	343427	0.372858802	0.997830689	344.3333333	162.3333333	12/11/2013	1.855	0.57
2013	6	A	6	20	13-Dec	Dec	2013	12	4746	8985	9051	0.528213689	0.992707988	344.3333333	162.3333333	12/11/2013	1.855	0.57
2013	6	A	6	10	13-Dec	Dec	2013	12	83206	181021	189823	0.459648328	0.953630487	344.3333333	162.3333333	12/11/2013	1.855	0.57
2013	6	A	6	3	13-Dec	Dec	2013	12	468	998	998	0.468937876	1	344.3333333	162.3333333	12/11/2013	1.855	0.57
2013	6	A	6	2	13-Dec	Dec	2013	12	12944	25032	25109	0.517098114	0.996933371	344.3333333	162.3333333	12/11/2013	1.855	0.57
2013	6	A	6	30	13-Dec	Dec	2013	12	23	462	462	0.04978355	1	344.3333333	162.3333333	12/11/2013	1.855	0.57
2013	6	B	6.5	2	13-Dec	Dec	2013	12	8306	25032	25109	0.331815276	0.996933371	360.3333333	178.3333333	12/27/2013	0.57	0
2013	6	B	6.5	10	13-Dec	Dec	2013	12	91727	181021	189823	0.506720215	0.953630487	360.3333333	178.3333333	12/27/2013	0.57	0
2013	6	B	6.5	20	13-Dec	Dec	2013	12	4808	8985	9051	0.535114079	0.992707988	360.3333333	178.3333333	12/27/2013	0.57	0
2013	6	B	6.5	30	13-Dec	Dec	2013	12	27	462	462	0.058441558	1	360.3333333	178.3333333	12/27/2013	0.57	0
2013	6	B	6.5	3	13-Dec	Dec	2013	12	552	998	998	0.553106212	1	360.3333333	178.3333333	12/27/2013	0.57	0
2013	6	B	6.5	1	13-Dec	Dec	2013	12	150231	342682	343427	0.438397698	0.997830689	360.3333333	178.3333333	12/27/2013	0.57	0
2013	10	B	10.5	1	13-Apr	Apr	2012	4	53739	343426	343427	0.156479125	0.999997088	109.6666667	292.6666667	4/20/2013	2.435	0.04
2013	10	B	10.5	20	13-Apr	Apr	2012	4	4800	9050	9051	0.53038674	0.999889515	109.6666667	292.6666667	4/20/2013	2.435	0.04
2013	10	B	10.5	3	13-Apr	Apr	2012	4	694	998	998	0.695390782	1	109.6666667	292.6666667	4/20/2013	2.435	0.04
2013	10	B	10.5	30	13-Apr	Apr	2012	4	355	462	462	0.768398268	1	109.6666667	292.6666667	4/20/2013	2.435	0.04
2013	10	B	10.5	2	13-Apr	Apr	2012	4	15620	25101	25109	0.622285965	0.999681389	109.6666667	292.6666667	4/20/2013	2.435	0.04
2013	10	B	10.5	10	13-Apr	Apr	2012	4	49107	189436	189823	0.259227391	0.997961259	109.6666667	292.6666667	4/20/2013	2.435	0.04
2013	11	A	11	10	13-May	May	2012	5	2136	59146	189823	0.036114023	0.311585003	127.5	310.5	5/8/2013	0.23	0.23
2013	11	A	11	2	13-May	May	2012	5	1353	3619	25109	0.373860182	0.144131586	127.5	310.5	5/8/2013	0.23	0.23
2013	11	A	11	20	13-May	May	2012	5	640	1461	9051	0.438056126	0.161418628	127.5	310.5	5/8/2013	0.23	0.23
2013	11	A	11	1	13-May	May	2012	5	19635	152730	343427	0.128560204	0.444723333	127.5	310.5	5/8/2013	0.23	0.23
2013	11	A	11	3	13-May	May	2012	5	525	784	998	0.669642857	0.785571142	127.5	310.5	5/8/2013	0.23	0.23
2013	11	B	11.5	1	13-May	May	2012	5	104	1667	343427	0.062387522	0.004854016	143.5	326.5	5/24/2013	0.23	0
2013	11	B	11.5	20	13-May	May	2012	5	33	76	9051	0.434210526	0.008396862	143.5	326.5	5/24/2013	0.23	0
2013	11	B	11.5	3	13-May	May	2012	5	78	186	998	0.419354839	0.186372745	143.5	326.5	5/24/2013	0.23	0
2013	11	B	11.5	2	13-May	May	2012	5	59	89	25109	0.662921348	0.003544546	143.5	326.5	5/24/2013	0.23	0
2013	11	B	11.5	10	13-May	May	2012	5	80	14007	189823	0.00571143	0.073789794	143.5	326.5	5/24/2013	0.23	0
2013	12	A	12	3	13-Jun	Jun	2012	6	41	71	998	0.577464789	0.071142285	157.6666667	340.6666667	6/7/2013	0.105	0.105
2013	12	A	12	1	13-Jun	Jun	2012	6	16092	94871	343427	0.1696198	0.276247936	157.6666667	340.6666667	6/7/2013	0.105	0.105
2013	12	A	12	2	13-Jun	Jun	2012	6	9485	17351	25109	0.546654372	0.691027122	157.6666667	340.6666667	6/7/2013	0.105	0.105
2013	12	A	12	20	13-Jun	Jun	2012	6	697	1842	9051	0.378393051	0.203513424	157.6666667	340.6666667	6/7/2013	0.105	0.105
2013	12	A	12	10	13-Jun	Jun	2012	6	1293	29902	189823	0.043241255	0.157525695	157.6666667	340.6666667	6/7/2013	0.105	0.105
2013	12	B	12.5	2	13-Jun	Jun	2012	6	8603	20108	25109	0.427839666	0.800828388	173.6666667	356.6666667	6/23/2013	0.105	0
2013	12	B	12.5	10	13-Jun	Jun	2012	6	1849	82055	189823	0.022533666	0.432271116	173.6666667	356.6666667	6/23/2013	0.105	0
2013	12	B	12.5	20	13-Jun	Jun	2012	6	924	3137	9051	0.294548932	0.346591537	173.6666667	356.6666667	6/23/2013	0.105	0
2013	12	B	12.5	1	13-Jun	Jun	2012	6	12954	213917	343427	0.060556197	0.622889289	173.6666667	356.6666667	6/23/2013	0.105	0
2013	12	B	12.5	3	13-Jun	Jun	2012	6	157	366	998	0.428961749	0.366733467	173.6666667	356.6666667	6/23/2013	0.105	0
2014	1	B	1.5	1	14-Jul	Jul	2014	7	4036	248041	343427	0.016271504	0.722252473	203.3333333	21.33333333	7/23/2014	0.015	0.015
2014	1	B	1.5	2	14-Jul	Jul	2014	7	6245	21613	25109	0.288946467	0.860767056	203.3333333	21.33333333	7/23/2014	0.015	0.015
2014	1	B	1.5	10	14-Jul	Jul	2014	7	2251	89669	189823	0.025103436	0.472382167	203.3333333	21.33333333	7/23/2014	0.015	0.015
2014	1	B	1.5	20	14-Jul	Jul	2014	7	450	3330	9051	0.135135135	0.367915147	203.3333333	21.33333333	7/23/2014	0.015	0.015
2014	1	B	1.5	3	14-Jul	Jul	2014	7	453	784	998	0.577806122	0.785571142	203.3333333	21.33333333	7/23/2014	0.015	0.015
2014	2	A	2	1	14-Aug	Aug	2014	8	15090	343122	343427	0.043978527	0.999111893	219.3333333	37.33333333	8/8/2014	0.065	0.05
2014	2	A	2	20	14-Aug	Aug	2014	8	2488	9050	9051	0.274917127	0.999889515	219.3333333	37.33333333	8/8/2014	0.065	0.05
2014	2	A	2	3	14-Aug	Aug	2014	8	710	998	998	0.711422846	1	219.3333333	37.33333333	8/8/2014	0.065	0.05
2014	2	A	2	30	14-Aug	Aug	2014	8	28	462	462	0.060606061	1	219.3333333	37.33333333	8/8/2014	0.065	0.05
2014	2	A	2	2	14-Aug	Aug	2014	8	9712	25097	25109	0.386978523	0.999522084	219.3333333	37.33333333	8/8/2014	0.065	0.05
2014	2	A	2	10	14-Aug	Aug	2014	8	9497	189775	189823	0.050043473	0.999747133	219.3333333	37.33333333	8/8/2014	0.065	0.05
2014	2	B	2.5	1	14-Aug	Aug	2014	8	14605	266612	343427	0.05477998	0.776328011	235.3333333	53.33333333	8/24/2014	0.05	0
2014	2	B	2.5	2	14-Aug	Aug	2014	8	2297	11357	25109	0.202254116	0.452307937	235.3333333	53.33333333	8/24/2014	0.05	0
2014	2	B	2.5	10	14-Aug	Aug	2014	8	12445	153836	189823	0.080897839	0.810418126	235.3333333	53.33333333	8/24/2014	0.05	0
2014	2	B	2.5	20	14-Aug	Aug	2014	8	2034	7442	9051	0.273313625	0.822229588	235.3333333	53.33333333	8/24/2014	0.05	0
2014	2	B	2.5	3	14-Aug	Aug	2014	8	680	906	998	0.750551876	0.907815631	235.3333333	53.33333333	8/24/2014	0.05	0
2014	2	B	2.5	30	14-Aug	Aug	2014	8	2	462	462	0.004329004	1	235.3333333	53.33333333	8/24/2014	0.05	0
2014	3	A	3	2	14-Sep	Sep	2014	9	4292	21613	25109	0.198584185	0.860767056	251.3333333	69.33333333	9/9/2014	0	0
2014	3	A	3	3	14-Sep	Sep	2014	9	592	784	998	0.755102041	0.785571142	251.3333333	69.33333333	9/9/2014	0	0
2014	3	A	3	1	14-Sep	Sep	2014	9	11196	248083	343427	0.045130057	0.72237477	251.3333333	69.33333333	9/9/2014	0	0
2014	3	A	3	10	14-Sep	Sep	2014	9	8899	90191	189823	0.098668382	0.475132097	251.3333333	69.33333333	9/9/2014	0	0
2014	3	A	3	20	14-Sep	Sep	2014	9	554	3371	9051	0.164342925	0.372445034	251.3333333	69.33333333	9/9/2014	0	0
2014	3	B	3.5	1	14-Sep	Sep	2014	9	59438	310611	343427	0.191358323	0.904445486	267.3333333	85.33333333	9/25/2014	0.47	0.47
2014	3	B	3.5	2	14-Sep	Sep	2014	9	10272	24190	25109	0.42463828	0.963399578	267.3333333	85.33333333	9/25/2014	0.47	0.47
2014	3	B	3.5	10	14-Sep	Sep	2014	9	38575	169774	189823	0.227213825	0.894380555	267.3333333	85.33333333	9/25/2014	0.47	0.47
2014	3	B	3.5	20	14-Sep	Sep	2014	9	2343	8772	9051	0.267099863	0.969174677	267.3333333	85.33333333	9/25/2014	0.47	0.47
2014	3	B	3.5	3	14-Sep	Sep	2014	9	579	998	998	0.580160321	1	267.3333333	85.33333333	9/25/2014	0.47	0.47
2014	3	B	3.5	30	14-Sep	Sep	2014	9	30	462	462	0.064935065	1	267.3333333	85.33333333	9/25/2014	0.47	0.47
2014	4	A	4	10	14-Oct	Oct	2014	10	4837	151767	189823	0.031871224	0.799518499	283.3333333	101.3333333	10/11/2014	0.7	0.23
2014	4	A	4	20	14-Oct	Oct	2014	10	790	7829	9051	0.100906885	0.864987294	283.3333333	101.3333333	10/11/2014	0.7	0.23
2014	4	A	4	1	14-Oct	Oct	2014	10	18419	192646	343427	0.095610602	0.560951818	283.3333333	101.3333333	10/11/2014	0.7	0.23
2014	4	A	4	2	14-Oct	Oct	2014	10	5802	21763	25109	0.266599274	0.866741009	283.3333333	101.3333333	10/11/2014	0.7	0.23
2014	4	A	4	30	14-Oct	Oct	2014	10	0	462	462	0	1	283.3333333	101.3333333	10/11/2014	0.7	0.23
2014	4	A	4	3	14-Oct	Oct	2014	10	76	958	998	0.079331942	0.95991984	283.3333333	101.3333333	10/11/2014	0.7	0.23
2014	4	B	4.5	1	14-Oct	Oct	2014	10	80329	192398	343427	0.417514735	0.560229685	299.3333333	117.3333333	10/27/2014	0.295	0.295
2014	4	B	4.5	2	14-Oct	Oct	2014	10	14284	21619	25109	0.660715112	0.861006014	299.3333333	117.3333333	10/27/2014	0.295	0.295
2014	4	B	4.5	10	14-Oct	Oct	2014	10	62502	150340	189823	0.415737661	0.792000969	299.3333333	117.3333333	10/27/2014	0.295	0.295
2014	4	B	4.5	20	14-Oct	Oct	2014	10	3260	7626	9051	0.42748492	0.842558833	299.3333333	117.3333333	10/27/2014	0.295	0.295
2014	4	B	4.5	3	14-Oct	Oct	2014	10	337	840	998	0.401190476	0.841683367	299.3333333	117.3333333	10/27/2014	0.295	0.295
2014	4	B	4.5	30	14-Oct	Oct	2014	10	7	462	462	0.015151515	1	299.3333333	117.3333333	10/27/2014	0.295	0.295
2014	5	A	5	1	14-Nov	Nov	2014	11	17847	342794	343427	0.052063338	0.998156814	315.3333333	133.3333333	11/12/2014	2.11	1.905
2014	5	A	5	20	14-Nov	Nov	2014	11	261	8594	9051	0.030370026	0.949508342	315.3333333	133.3333333	11/12/2014	2.11	1.905
2014	5	A	5	3	14-Nov	Nov	2014	11	532	954	998	0.557651992	0.955911824	315.3333333	133.3333333	11/12/2014	2.11	1.905
2014	5	A	5	2	14-Nov	Nov	2014	11	390	24452	25109	0.015949616	0.973834083	315.3333333	133.3333333	11/12/2014	2.11	1.905
2014	5	A	5	10	14-Nov	Nov	2014	11	11182	181609	189823	0.061571838	0.95672811	315.3333333	133.3333333	11/12/2014	2.11	1.905
2014	5	A	5	30	14-Nov	Nov	2014	11	0	462	462	0	1	315.3333333	133.3333333	11/12/2014	2.11	1.905
2014	6	A	6	1	14-Dec	Dec	2014	12	446	231069	343427	0.001930159	0.672832946	342	160	12/9/2014	6.115	5.455
2014	6	A	6	20	14-Dec	Dec	2014	12	9	5181	9051	0.001737116	0.572422937	342	160	12/9/2014	6.115	5.455
2014	6	A	6	3	14-Dec	Dec	2014	12	134	876	998	0.152968037	0.877755511	342	160	12/9/2014	6.115	5.455
2014	6	A	6	2	14-Dec	Dec	2014	12	56	15352	25109	0.003647733	0.611414234	342	160	12/9/2014	6.115	5.455
2014	6	A	6	10	14-Dec	Dec	2014	12	2524	128380	189823	0.019660383	0.676314251	342	160	12/9/2014	6.115	5.455
2014	6	A	6	30	14-Dec	Dec	2014	12	0	462	462	0	1	342	160	12/9/2014	6.115	5.455
2014	6	B	6.5	1	14-Dec	Dec	2014	12	112034	191139	343427	0.586138883	0.556563695	358	176	12/25/2014	14.13	5.395
2014	6	B	6.5	2	14-Dec	Dec	2014	12	17197	21747	25109	0.790775739	0.866103787	358	176	12/25/2014	14.13	5.395
2014	6	B	6.5	10	14-Dec	Dec	2014	12	87520	130730	189823	0.66947143	0.688694205	358	176	12/25/2014	14.13	5.395
2014	6	B	6.5	20	14-Dec	Dec	2014	12	5019	7664	9051	0.654879958	0.846757264	358	176	12/25/2014	14.13	5.395
2014	6	B	6.5	3	14-Dec	Dec	2014	12	317	772	998	0.410621762	0.773547094	358	176	12/25/2014	14.13	5.395
2014	6	B	6.5	30	14-Dec	Dec	2014	12	202	462	462	0.437229437	1	358	176	12/25/2014	14.13	5.395
2014	7	A	7	30	14-Jan	Jan	2013	1	86	462	462	0.186147186	1	14	197	1/15/2014	0	0
2014	7	A	7	20	14-Jan	Jan	2013	1	5447	7664	9051	0.71072547	0.846757264	14	197	1/15/2014	0	0
2014	7	A	7	3	14-Jan	Jan	2013	1	430	725	998	0.593103448	0.726452906	14	197	1/15/2014	0	0
2014	7	A	7	10	14-Jan	Jan	2013	1	86927	130611	189823	0.665541187	0.688067305	14	197	1/15/2014	0	0
2014	7	A	7	1	14-Jan	Jan	2013	1	97049	191004	343427	0.508099307	0.556170598	14	197	1/15/2014	0	0
2014	7	A	7	2	14-Jan	Jan	2013	1	13712	21646	25109	0.633465767	0.862081325	14	197	1/15/2014	0	0
2014	7	B	7.5	1	14-Jan	Jan	2013	1	106517	151986	343427	0.700834287	0.442556933	26.5	209.5	1/27/2014	0	0
2014	7	B	7.5	2	14-Jan	Jan	2013	1	2065	3550	25109	0.581690141	0.141383568	26.5	209.5	1/27/2014	0	0
2014	7	B	7.5	20	14-Jan	Jan	2013	1	535	1396	9051	0.383237822	0.154237101	26.5	209.5	1/27/2014	0	0
2014	7	B	7.5	3	14-Jan	Jan	2013	1	409	784	998	0.521683673	0.785571142	26.5	209.5	1/27/2014	0	0
2014	7	B	7.5	10	14-Jan	Jan	2013	1	25284	50731	189823	0.498393487	0.267254232	26.5	209.5	1/27/2014	0	0
2014	8	B	8.5	1	14-Feb	Feb	2013	2	86266	152217	343427	0.566730391	0.443229566	50.5	233.5	2/20/2014	4.595	2.035
2014	8	B	8.5	20	14-Feb	Feb	2013	2	427	1396	9051	0.305873926	0.154237101	50.5	233.5	2/20/2014	4.595	2.035
2014	8	B	8.5	3	14-Feb	Feb	2013	2	410	784	998	0.522959184	0.785571142	50.5	233.5	2/20/2014	4.595	2.035
2014	8	B	8.5	2	14-Feb	Feb	2013	2	1811	3562	25109	0.508422235	0.141861484	50.5	233.5	2/20/2014	4.595	2.035
2014	8	B	8.5	10	14-Feb	Feb	2013	2	20423	50908	189823	0.401174668	0.268186679	50.5	233.5	2/20/2014	4.595	2.035
2014	9	A	9	1	14-Mar	Mar	2013	3	87872	151986	343427	0.578158515	0.442556933	70	253	3/12/2014	3.63	2.78
2014	9	A	9	2	14-Mar	Mar	2013	3	1999	3550	25109	0.563098592	0.141383568	70	253	3/12/2014	3.63	2.78
2014	9	A	9	20	14-Mar	Mar	2013	3	512	1396	9051	0.366762178	0.154237101	70	253	3/12/2014	3.63	2.78
2014	9	A	9	3	14-Mar	Mar	2013	3	474	784	998	0.604591837	0.785571142	70	253	3/12/2014	3.63	2.78
2014	9	A	9	10	14-Mar	Mar	2013	3	22132	50731	189823	0.436261852	0.267254232	70	253	3/12/2014	3.63	2.78
2014	9	B	9.5	1	14-Mar	Mar	2013	3	93145	223688	343427	0.416405887	0.651340751	80.66666667	263.6666667	3/22/2014	3.63	0.125
2014	9	B	9.5	20	14-Mar	Mar	2013	3	5676	8761	9051	0.647871248	0.967959342	80.66666667	263.6666667	3/22/2014	3.63	0.125
2014	9	B	9.5	3	14-Mar	Mar	2013	3	521	812	998	0.641625616	0.813627255	80.66666667	263.6666667	3/22/2014	3.63	0.125
2014	9	B	9.5	2	14-Mar	Mar	2013	3	15061	22696	25109	0.66359711	0.903899	80.66666667	263.6666667	3/22/2014	3.63	0.125
2014	9	B	9.5	10	14-Mar	Mar	2013	3	86291	170535	189823	0.506001701	0.898389552	80.66666667	263.6666667	3/22/2014	3.63	0.125
2014	9	B	9.5	30	14-Mar	Mar	2013	3	249	462	462	0.538961039	1	80.66666667	263.6666667	3/22/2014	3.63	0.125
2014	10	A	10	1	14-Apr	Apr	2013	4	50284	213889	343427	0.235093904	0.622807758	98.5	281.5	4/9/2014	3.1	2.72
2014	10	A	10	3	14-Apr	Apr	2013	4	534	784	998	0.681122449	0.785571142	98.5	281.5	4/9/2014	3.1	2.72
2014	10	A	10	2	14-Apr	Apr	2013	4	7480	13388	25109	0.558709292	0.533195269	98.5	281.5	4/9/2014	3.1	2.72
2014	10	A	10	10	14-Apr	Apr	2013	4	14792	80967	189823	0.182691714	0.42653946	98.5	281.5	4/9/2014	3.1	2.72
2014	10	A	10	20	14-Apr	Apr	2013	4	873	2715	9051	0.321546961	0.299966854	98.5	281.5	4/9/2014	3.1	2.72
2014	10	B	10.5	30	14-Apr	Apr	2013	4	201	462	462	0.435064935	1	112.6666667	295.6666667	4/23/2014	2.72	0
2014	10	B	10.5	2	14-Apr	Apr	2013	4	14093	21598	25109	0.652514122	0.86016966	112.6666667	295.6666667	4/23/2014	2.72	0
2014	10	B	10.5	10	14-Apr	Apr	2013	4	21807	134584	189823	0.162032634	0.708997329	112.6666667	295.6666667	4/23/2014	2.72	0
2014	10	B	10.5	1	14-Apr	Apr	2013	4	64184	321038	343427	0.199926488	0.934807106	112.6666667	295.6666667	4/23/2014	2.72	0
2014	10	B	10.5	20	14-Apr	Apr	2013	4	2841	6327	9051	0.449027975	0.69903878	112.6666667	295.6666667	4/23/2014	2.72	0
2014	10	B	10.5	3	14-Apr	Apr	2013	4	650	886	998	0.733634312	0.887775551	112.6666667	295.6666667	4/23/2014	2.72	0
2014	11	A	11	3	14-May	May	2013	5	638	916	998	0.69650655	0.917835671	128.6666667	311.6666667	5/9/2014	1.44	0.36
2014	11	A	11	2	14-May	May	2013	5	5291	11898	25109	0.444696588	0.473853997	128.6666667	311.6666667	5/9/2014	1.44	0.36
2014	11	A	11	10	14-May	May	2013	5	7247	114909	189823	0.063067297	0.60534814	128.6666667	311.6666667	5/9/2014	1.44	0.36
2014	11	A	11	20	14-May	May	2013	5	1186	3782	9051	0.313590693	0.417854381	128.6666667	311.6666667	5/9/2014	1.44	0.36
2014	11	A	11	1	14-May	May	2013	5	17812	254451	343427	0.07000169	0.740917284	128.6666667	311.6666667	5/9/2014	1.44	0.36
2014	11	B	11.5	1	14-May	May	2013	5	12240	138195	343427	0.088570498	0.402399928	141	324	5/22/2014	1.48	0.04
2014	11	B	11.5	2	14-May	May	2013	5	5279	11329	25109	0.465972284	0.451192799	141	324	5/22/2014	1.48	0.04
2014	11	B	11.5	3	14-May	May	2013	5	440	654	998	0.672782875	0.655310621	141	324	5/22/2014	1.48	0.04
2014	11	B	11.5	30	14-May	May	2013	5	133	462	462	0.287878788	1	141	324	5/22/2014	1.48	0.04
2014	11	B	11.5	10	14-May	May	2013	5	7760	107937	189823	0.07189379	0.568619187	141	324	5/22/2014	1.48	0.04
2014	11	B	11.5	20	14-May	May	2013	5	1998	6321	9051	0.316089226	0.69837587	141	324	5/22/2014	1.48	0.04
2014	12	A	12	10	14-Jun	Jun	2013	6	7177	179494	189823	0.039984623	0.945586151	NA	NA	NA
2014	12	A	12	20	14-Jun	Jun	2013	6	2402	8867	9051	0.270892072	0.979670755	NA	NA	NA
2014	12	A	12	1	14-Jun	Jun	2013	6	14879	312718	343427	0.047579608	0.910580706	NA	NA	NA
2014	12	A	12	2	14-Jun	Jun	2013	6	9924	24348	25109	0.407589946	0.969692142	NA	NA	NA
2014	12	A	12	3	14-Jun	Jun	2013	6	611	998	998	0.612224449	1	NA	NA	NA
2014	12	A	12	30	14-Jun	Jun	2013	6	112	462	462	0.242424242	1	NA	NA	NA
2014	12	B	12.5	20	14-Jun	Jun	2013	6	2042	7740	9051	0.263824289	0.855154127	NA	NA	NA
2014	12	B	12.5	3	14-Jun	Jun	2013	6	544	911	998	0.597145993	0.912825651	NA	NA	NA
2014	12	B	12.5	10	14-Jun	Jun	2013	6	4719	144625	189823	0.032629213	0.761893975	NA	NA	NA
2014	12	B	12.5	30	14-Jun	Jun	2013	6	66	462	462	0.142857143	1	NA	NA	NA
2014	12	B	12.5	2	14-Jun	Jun	2013	6	8800	21735	25109	0.404876927	0.865625871	NA	NA	NA
2014	12	B	12.5	1	14-Jun	Jun	2013	6	10265	192671	343427	0.053277348	0.561024614	NA	NA	NA
2015	7	A	7	2	15-Jan	Jan	2014	1	58	3700	25109	0.015675676	0.147357521	5.5	188.5	1/6/2015	8.675	0
2015	7	A	7	10	15-Jan	Jan	2014	1	3440	59966	189823	0.057365841	0.315904817	5.5	188.5	1/6/2015	8.675	0
2015	7	A	7	3	15-Jan	Jan	2014	1	137	784	998	0.174744898	0.785571142	5.5	188.5	1/6/2015	8.675	0
2015	7	A	7	1	15-Jan	Jan	2014	1	563	153103	343427	0.003677263	0.445809444	5.5	188.5	1/6/2015	8.675	0
2015	7	A	7	20	15-Jan	Jan	2014	1	38	1466	9051	0.025920873	0.161971053	5.5	188.5	1/6/2015	8.675	0
2015	7	B	7.5	1	15-Jan	Jan	2014	1	9383	213246	343427	0.044000825	0.620935454	19.66666667	202.6666667	1/20/2015	0.065	0.065
2015	7	B	7.5	2	15-Jan	Jan	2014	1	2013	16103	25109	0.125007763	0.641323828	19.66666667	202.6666667	1/20/2015	0.065	0.065
2015	7	B	7.5	10	15-Jan	Jan	2014	1	6572	83963	189823	0.078272572	0.442322585	19.66666667	202.6666667	1/20/2015	0.065	0.065
2015	7	B	7.5	20	15-Jan	Jan	2014	1	334	3744	9051	0.089209402	0.41365595	19.66666667	202.6666667	1/20/2015	0.065	0.065
2015	7	B	7.5	3	15-Jan	Jan	2014	1	0	870	998	0	0.871743487	19.66666667	202.6666667	1/20/2015	0.065	0.065
2015	7	B	7.5	30	15-Jan	Jan	2014	1	0	1	462	0	0.002164502	19.66666667	202.6666667	1/20/2015	0.065	0.065
2015	8	A	8	10	15-Feb	Feb	2014	2	11521	71100	189823	0.162039381	0.374559458	35.66666667	218.6666667	2/5/2015	0.33	0.265
2015	8	A	8	1	15-Feb	Feb	2014	2	18006	129522	343427	0.139018854	0.377145652	35.66666667	218.6666667	2/5/2015	0.33	0.265
2015	8	A	8	2	15-Feb	Feb	2014	2	4023	18992	25109	0.211826032	0.756382174	35.66666667	218.6666667	2/5/2015	0.33	0.265
2015	8	A	8	20	15-Feb	Feb	2014	2	506	4898	9051	0.103307472	0.541155673	35.66666667	218.6666667	2/5/2015	0.33	0.265
2015	8	A	8	3	15-Feb	Feb	2014	2	120	618	998	0.194174757	0.619238477	35.66666667	218.6666667	2/5/2015	0.33	0.265
2015	8	B	8.5	1	15-Feb	Feb	2014	2	70939	194621	343427	0.364498179	0.566702676	51.66666667	234.6666667	2/21/2015	3.905	1.16
2015	8	B	8.5	2	15-Feb	Feb	2014	2	1210	14604	25109	0.082854013	0.581624119	51.66666667	234.6666667	2/21/2015	3.905	1.16
2015	8	B	8.5	10	15-Feb	Feb	2014	2	14435	84967	189823	0.169889487	0.447611722	51.66666667	234.6666667	2/21/2015	3.905	1.16
2015	8	B	8.5	20	15-Feb	Feb	2014	2	276	2941	9051	0.093845631	0.324936471	51.66666667	234.6666667	2/21/2015	3.905	1.16
2015	8	B	8.5	3	15-Feb	Feb	2014	2	495	784	998	0.631377551	0.785571142	51.66666667	234.6666667	2/21/2015	3.905	1.16
2015	9	A	9	3	15-Mar	Mar	2014	3	3	39	998	0.076923077	0.039078156	67.66666667	250.6666667	3/9/2015	0.92	0.09
2015	9	A	9	1	15-Mar	Mar	2014	3	72	5025	343427	0.014328358	0.014631931	67.66666667	250.6666667	3/9/2015	0.92	0.09
2015	9	A	9	20	15-Mar	Mar	2014	3	32	457	9051	0.070021882	0.050491658	67.66666667	250.6666667	3/9/2015	0.92	0.09
2015	9	A	9	10	15-Mar	Mar	2014	3	119	7659	189823	0.015537276	0.040348114	67.66666667	250.6666667	3/9/2015	0.92	0.09
2015	9	A	9	2	15-Mar	Mar	2014	3	17	563	25109	0.030195382	0.022422239	67.66666667	250.6666667	3/9/2015	0.92	0.09
2015	9	B	9.5	1	15-Mar	Mar	2014	3	131144	192727	343427	0.680465114	0.561187676	83.66666667	266.6666667	3/25/2015	0.285	0.015
2015	9	B	9.5	2	15-Mar	Mar	2014	3	19984	21763	25109	0.918255755	0.866741009	83.66666667	266.6666667	3/25/2015	0.285	0.015
2015	9	B	9.5	10	15-Mar	Mar	2014	3	104520	153374	189823	0.681471436	0.80798428	83.66666667	266.6666667	3/25/2015	0.285	0.015
2015	9	B	9.5	20	15-Mar	Mar	2014	3	6640	7854	9051	0.845429081	0.86774942	83.66666667	266.6666667	3/25/2015	0.285	0.015
2015	9	B	9.5	3	15-Mar	Mar	2014	3	777	958	998	0.811064718	0.95991984	83.66666667	266.6666667	3/25/2015	0.285	0.015
2015	9	B	9.5	30	15-Mar	Mar	2014	3	290	462	462	0.627705628	1	83.66666667	266.6666667	3/25/2015	0.285	0.015
2015	10	A	10	20	15-Apr	Apr	2014	4	1003	3506	9051	0.286081004	0.387360513	99.66666667	282.6666667	4/10/2015	1.92	1.905
2015	10	A	10	10	15-Apr	Apr	2014	4	6123	91265	189823	0.067090341	0.480789999	99.66666667	282.6666667	4/10/2015	1.92	1.905
2015	10	A	10	3	15-Apr	Apr	2014	4	519	784	998	0.661989796	0.785571142	99.66666667	282.6666667	4/10/2015	1.92	1.905
2015	10	A	10	2	15-Apr	Apr	2014	4	8339	20480	25109	0.407177734	0.815643793	99.66666667	282.6666667	4/10/2015	1.92	1.905
2015	10	A	10	1	15-Apr	Apr	2014	4	26716	238763	343427	0.111893384	0.695236542	99.66666667	282.6666667	4/10/2015	1.92	1.905
2015	10	B	10.5	1	15-Apr	Apr	2014	4	6951	41351	343427	0.168097507	0.120406957	113	296	4/24/2015	2.285	0.38
2015	10	B	10.5	2	15-Apr	Apr	2014	4	1725	5097	25109	0.338434373	0.202994942	113	296	4/24/2015	2.285	0.38
2015	10	B	10.5	10	15-Apr	Apr	2014	4	651	22346	189823	0.029132731	0.117720192	113	296	4/24/2015	2.285	0.38
2015	10	B	10.5	20	15-Apr	Apr	2014	4	10	803	9051	0.0124533	0.088719479	113	296	4/24/2015	2.285	0.38
2015	10	B	10.5	3	15-Apr	Apr	2014	4	35	301	998	0.11627907	0.301603206	113	296	4/24/2015	2.285	0.38
2015	11	A	11	20	15-May	May	2014	5	3128	9050	9051	0.345635359	0.999889515	126.3333333	309.3333333	5/7/2015	1.915	1.915
2015	11	A	11	1	15-May	May	2014	5	35553	343112	343427	0.103619226	0.999082775	126.3333333	309.3333333	5/7/2015	1.915	1.915
2015	11	A	11	2	15-May	May	2014	5	14128	25109	25109	0.562666773	1	126.3333333	309.3333333	5/7/2015	1.915	1.915
2015	11	A	11	10	15-May	May	2014	5	14716	189663	189823	0.077590252	0.99915711	126.3333333	309.3333333	5/7/2015	1.915	1.915
2015	11	A	11	3	15-May	May	2014	5	697	998	998	0.698396794	1	126.3333333	309.3333333	5/7/2015	1.915	1.915
2015	11	A	11	30	15-May	May	2014	5	220	462	462	0.476190476	1	126.3333333	309.3333333	5/7/2015	1.915	1.915
