# Supplementary material for: Impact of extreme drought and incentive programs on flooded agriculture and wetlands in California’s Central Valley
Source: PeerJ. 2018 Jun 29;6:e5147. doi: 10.7717/peerj.5147 (PMC6056266; doi:10.7717/peerj.5147)
Supplement: Supplemental Information 7 [file peerj-06-5147-s007.r]

#### impact of drought analysis

## Reiter et al.

## date: January 2017; mod June 2017; mod December 2017

## Asessment of the contribution of incentive programs specifically in the sac valley

# sac valley = colusa, butte, sutter and american CVJV basins

# required data:  "err2.csv";
##                 "ag_merge_scene_bybasin_precip2.csv";
##              "cvjv_basins_lookup.csv"; "inctdat_rev012018.csv"

#
## load in needed packages
library(gbm)
library(dismo)
library(ggplot2)
library(gamm4)

## get the sac valley only data isolated to run moodels. Try 20132015 and the then see if possible to split
## the flood curve by year
setwd("C:/water")

agbasin<-read.csv("ag_merge_scene_bybasin_precip2.csv", header=T)
summary(agbasin)
nrow(agbasin)

## basin name file

basin<-read.csv("cvjv_basins_lookup.csv", header = T)
names(basin)<-c("basin","basinname","region","area","perimeter")
agbasinn<-merge(agbasin, basin)
nrow(agbasinn)

## read in bias correction data for reference
bc<-read.csv("C:/water/err2.csv", header=T)

##
## drought indicator

agbasinn$drought<-ifelse(agbasinn$water.year%in%c(2001:2002,2007:2009,2013:2015),1,0)

agbasinn$zday = (agbasinn$yday-150)/100
agbasinn$id = c(1:nrow(agbasinn))

#split data by region

sac<-subset(agbasinn,agbasinn$basinname%in%c("Butte", "Colusa","Sutter","American"))
sj<-subset(agbasinn,agbasinn$basinname%in%c("San Joaquin"))

## split regional data by crops
##

## sac valley
sacrice<-subset(sac,sac$landcover.1=="Rice" & sac$prop.sampled>=0.5)


sacrice$nfloodbc<-ifelse(sacrice$year<2012,
                         round(sacrice$n.flooded-sacrice$n.flooded*.0297),
                         round(sacrice$n.flooded-sacrice$n.flooded*.0446))
sacrice$sprecip4 = sacrice$precip.4wk/100
sacrice$sprecip2 = sacrice$precip.2wk/100

sacrice1315<-subset(sacrice, sacrice$year>2011)
sacriceD<-subset(sacrice, sacrice$year<2013 & sacrice$drought==1)
sacriceND<-subset(sacrice, sacrice$year<2013 & sacrice$drought==0)


## sacrice

## 2013-2015 drought
sacricef0RD<-gamm4(cbind(nfloodbc, n.sampled-nfloodbc)~s(zday, k=10), 
                   random=~(1|id), family=binomial, data=sacrice1315, weights=sacrice1315$prop.sampled)


Dagwaterricef0RD = data.frame(yday=seq(1,319,1), prop.flooded=0, n.flooded=0, n.sampled=0, prop.sampled=0)
Dagwaterricef0RD$zday = (Dagwaterricef0ND$yday-150)/100
Dagwaterricef0RD$prop.flooded = predict(sacricef0RD$gam, Dagwaterricef0ND, type='response')
predagwaterriceRD = as.data.frame(predict(sacricef0RD$gam, Dagwaterricef0ND, type='link', se.fit=T))
Dagwaterricef0RD$lcl = plogis(predagwaterriceND$fit-2*predagwaterriceND$se.fit)
Dagwaterricef0RD$ucl = plogis(predagwaterriceND$fit+2*predagwaterriceND$se.fit)
## get estimates of toal ha 2014
## basing rice estimate on dybaklaet al 2017 - 178,347ha

Dagwaterricef0RD$ha14<-Dagwaterricef0RD$prop.flooded*178347
Dagwaterricef0RD$halcl14<-Dagwaterricef0RD$lcl*178347
Dagwaterricef0RD$haucl14<-Dagwaterricef0RD$ucl*178347

## 2013

Dagwaterricef0RD$ha13<-Dagwaterricef0RD$prop.flooded*227242
Dagwaterricef0RD$halcl13<-Dagwaterricef0RD$lcl*227242
Dagwaterricef0RD$haucl13<-Dagwaterricef0RD$ucl*227242
###

inctdat<-read.csv("inctdat_rev052018.csv")


## make TNC/whep file that matches the planing cycle for each year
## need to add in WHEP acres

## get only 1 year of data

inctdat1314<-subset(inctdat,inctdat$syear =="y1314")
inctdat1415<-subset(inctdat,inctdat$syear =="y1415")


### caculate he proportion total by program and day
# first whep


inctdat1314whep<-subset(inctdat1314, inctdat1314$program=="WHEP")
ptotal1314whep<-inctdat1314whep$rhaw/Dagwaterricef0RD$ha13
total1314whep<-sum(inctdat1314whep$rhaw)
inctdat1415whep<-subset(inctdat1415, inctdat1415$program=="WHEP")
ptotal1415whep<-inctdat1415whep$rhaw/Dagwaterricef0RD$ha14
total1415whep<-sum(inctdat1415whep$rhaw)
## then BR

inctdat1314br<-subset(inctdat1314, inctdat1314$program=="BR")
ptotal1314br<-inctdat1314br$rhaw/Dagwaterricef0RD$ha13
total1314br<-sum(inctdat1314br$rhaw)
inctdat1415br<-subset(inctdat1415, inctdat1415$program=="BR")
ptotal1415br<-inctdat1415br$rhaw/Dagwaterricef0RD$ha14
total1415br<-sum(inctdat1415br$rhaw)

## combine into table

ptotal<-data.frame(cbind(ptotal1314whep,ptotal1415whep,ptotal1314br,ptotal1415br))
str(ptotal)
names(ptotal)

## get summary stats

s1<-summary(ptotal$ptotal1314whep)
s2<-summary(ptotal$ptotal1415whep)
s3<-summary(ptotal$ptotal1314br)
s4<-summary(ptotal$ptotal1415br)

ptotalsummary<-data.frame(rbind(s1,s2,s3,s4))
ptotalsummary$yr<-c("y1314","y1415","y1314","y1415")
ptotalsummary$pr<-c("WHEP","WHEP","BR","BR")
ptotalsummary$yrpr<-c("y1314w","y1415w","y1314b","y1415b")
ptotalsummary$sd<-c(sd(ptotal$ptotal1314whep),sd(ptotal$ptotal1415whep),
                    sd(ptotal$ptotal1314br),sd(ptotal$ptotal1415br))
ptotalsummary$sum<-(c(total1314whep, total1415whep,total1314br,total1415br))

ptotalsummary$n<-c(nrow(ptotal),nrow(ptotal),
                    nrow(ptotal),nrow(ptotal))

## issue with some days actually exceeding what we expect based on the 2 year average ..hmmm
## remove those months
### caculate he proportion total by program and day
# first whep

inctdat1314whep<-subset(inctdat1314, inctdat1314$program=="WHEP")
ptotal1314whep<-data.frame(inctdat1314whep$rhaw/Dagwaterricef0RD$ha13)
names(ptotal1314whep)<-c("ptotal1314w")
ptotal1314whep$i<-ifelse(ptotal1314whep$ptotal1314w<=1&ptotal1314whep$ptotal1314w>0,"lt1","gt1")
ptotal1314whep2<-subset(ptotal1314whep,ptotal1314whep$i=="lt1")

inctdat1415whep<-subset(inctdat1415, inctdat1415$program=="WHEP")
ptotal1415whep<-data.frame(inctdat1415whep$rhaw/Dagwaterricef0RD$ha14)
names(ptotal1415whep)<-c("ptotal1415w")
ptotal1415whep$i<-ifelse(ptotal1415whep$ptotal1415w<=1&ptotal1415whep$ptotal1415w>0,"lt1","gt1")
ptotal1415whep2<-subset(ptotal1415whep,ptotal1415whep$i=="lt1")
names(ptotal1415whep2)
## then BR

inctdat1314br<-subset(inctdat1314, inctdat1314$program=="BR")
ptotal1314br<-data.frame(inctdat1314br$rhaw/Dagwaterricef0RD$ha13)
names(ptotal1314br)<-c("ptotal1314b")
ptotal1314br$i<-ifelse(ptotal1314br$ptotal1314b<=1&ptotal1314br$ptotal1314b>0,"lt1","gt1")
ptotal1314br2<-subset(ptotal1314br,ptotal1314br$i=="lt1")

inctdat1415br<-subset(inctdat1415, inctdat1415$program=="BR")
ptotal1415br<-data.frame(inctdat1415br$rhaw/Dagwaterricef0RD$ha14)
names(ptotal1415br)<-c("ptotal1415b")
ptotal1415br$i<-ifelse(ptotal1415br$ptotal1415b<=1.0&ptotal1415br$ptotal1415b>0,"lt1","gt1")
ptotal1415br2<-subset(ptotal1415br,ptotal1415br$i=="lt1")
summary(ptotal1415br2)


## get summary stats

s12<-summary(ptotal1314whep2$ptotal1314w)
s22<-summary(ptotal1415whep2$ptotal1415w)
s32<-summary(ptotal1314br2$ptotal1314b)
s42<-summary(ptotal1415br2$ptotal1415b)

ptotal2summary<-data.frame(rbind(s12,s22,s32,s42))
ptotal2summary$yr<-c("y1314","y1415","y1314","y1415")
ptotal2summary$pr<-c("WHEP","WHEP","BR","BR")
ptotal2summary$yrpr<-c("y1314w","y1415w","y1314b","y1415b")
ptotal2summary$sd<-c(sd(ptotal1314whep2$ptotal1314w),sd(ptotal1415whep2$ptotal1415w),
                    sd(ptotal1314br2$ptotal1314b),sd(ptotal1415br2$ptotal1415b))

ptotal2summary$n<-c(nrow(ptotal1314whep2$ptotal1314w),nrow(ptotal1415whep2$ptotal1415w),
                     nrow(ptotal1314br2$ptotal1314b),nrow(ptotal1415br2$ptotal1415b))


# writet data to tabel

write.csv(ptotalsummary,"ptotalsummary_may2018.csv")
write.csv(ptotal2summary,"ptotal2summary_may2018.csv")

###


### not corrected minimum estimates


### caculate he proportion total by program and day
# first whep

inctdat1314whep<-subset(inctdat1314, inctdat1314$program=="WHEP")
ptotal1314whep<-inctdat1314whep$ha/Dagwaterricef0RD$ha13
total1314whep<-sum(inctdat1314whep$ha)
inctdat1415whep<-subset(inctdat1415, inctdat1415$program=="WHEP")
ptotal1415whep<-inctdat1415whep$ha/Dagwaterricef0RD$ha14
total1415whep<-sum(inctdat1415whep$ha)

## then BR

inctdat1314br<-subset(inctdat1314, inctdat1314$program=="BR")
ptotal1314br<-inctdat1314br$ha/Dagwaterricef0RD$ha13
total1314br<-sum(inctdat1314br$ha)
inctdat1415br<-subset(inctdat1415, inctdat1415$program=="BR")
ptotal1415br<-inctdat1415br$ha/Dagwaterricef0RD$ha14
total1415br<-sum(inctdat1415br$ha)

## combine into table

ptotal<-data.frame(cbind(ptotal1314whep,ptotal1415whep,ptotal1314br,ptotal1415br))
str(ptotal)
names(ptotal)

## get summary stats

s1<-summary(ptotal$ptotal1314whep)
s2<-summary(ptotal$ptotal1415whep)
s3<-summary(ptotal$ptotal1314br)
s4<-summary(ptotal$ptotal1415br)

ptotalsummary<-data.frame(rbind(s1,s2,s3,s4))
ptotalsummary$yr<-c("y1314","y1415","y1314","y1415")
ptotalsummary$pr<-c("WHEP","WHEP","BR","BR")
ptotalsummary$yrpr<-c("y1314w","y1415w","y1314b","y1415b")
ptotalsummary$sd<-c(sd(ptotal$ptotal1314whep),sd(ptotal$ptotal1415whep),
                    sd(ptotal$ptotal1314br),sd(ptotal$ptotal1415br))

ptotalsummary$sum<-(c(total1314whep, total1415whep,total1314br,total1415br))
ptotalsummary$n<-c(nrow(ptotal),nrow(ptotal),
                   nrow(ptotal),nrow(ptotal))## issue with some days actually exceeding what we expect based on the 2 year average ..hmmm


## remove those months
### caculate he proportion total by program and day
# first whep

inctdat1314whep<-subset(inctdat1314, inctdat1314$program=="WHEP")
ptotal1314whep<-data.frame(inctdat1314whep$ha/Dagwaterricef0RD$ha13)
names(ptotal1314whep)<-c("ptotal1314w")
ptotal1314whep$i<-ifelse(ptotal1314whep$ptotal1314w<=1&ptotal1314whep$ptotal1314w>0,"lt1","gt1")
ptotal1314whep2<-subset(ptotal1314whep,ptotal1314whep$i=="lt1")
inctdat1415whep<-subset(inctdat1415, inctdat1415$program=="WHEP")
ptotal1415whep<-data.frame(inctdat1415whep$ha/Dagwaterricef0RD$ha14)
names(ptotal1415whep)<-c("ptotal1415w")
ptotal1415whep$i<-ifelse(ptotal1415whep$ptotal1415w<=1&ptotal1415whep$ptotal1415w>0,"lt1","gt1")
ptotal1415whep2<-subset(ptotal1415whep,ptotal1415whep$i=="lt1")
names(ptotal1415whep2)

## then BR

inctdat1314br<-subset(inctdat1314, inctdat1314$program=="BR")
ptotal1314br<-data.frame(inctdat1314br$ha/Dagwaterricef0RD$ha13)
names(ptotal1314br)<-c("ptotal1314b")
ptotal1314br$i<-ifelse(ptotal1314br$ptotal1314b<=1&ptotal1314br$ptotal1314b>0,"lt1","gt1")
ptotal1314br2<-subset(ptotal1314br,ptotal1314br$i=="lt1")

inctdat1415br<-subset(inctdat1415, inctdat1415$program=="BR")
ptotal1415br<-data.frame(inctdat1415br$ha/Dagwaterricef0RD$ha14)
names(ptotal1415br)<-c("ptotal1415b")
ptotal1415br$i<-ifelse(ptotal1415br$ptotal1415b<=1.0&ptotal1415br$ptotal1415b>0,"lt1","gt1")
ptotal1415br2<-subset(ptotal1415br,ptotal1415br$i=="lt1")
summary(ptotal1415br2)

## get summary stats

s12<-summary(ptotal1314whep2$ptotal1314w)
s22<-summary(ptotal1415whep2$ptotal1415w)
s32<-summary(ptotal1314br2$ptotal1314b)
s42<-summary(ptotal1415br2$ptotal1415b)

ptotal2summary<-data.frame(rbind(s12,s22,s32,s42))
ptotal2summary$yr<-c("y1314","y1415","y1314","y1415")
ptotal2summary$pr<-c("WHEP","WHEP","BR","BR")
ptotal2summary$yrpr<-c("y1314w","y1415w","y1314b","y1415b")
ptotal2summary$sd<-c(sd(ptotal1314whep2$ptotal1314w),sd(ptotal1415whep2$ptotal1415w),
                     sd(ptotal1314br2$ptotal1314b),sd(ptotal1415br2$ptotal1415b))

ptotal2summary$n<-c(nrow(ptotal1314whep2$ptotal1314w),nrow(ptotal1415whep2$ptotal1415w),
                    nrow(ptotal1314br2$ptotal1314b),nrow(ptotal1415br2$ptotal1415b))

haobs<-data.frame(c(sum(inctdat1314whep$ha),sum(inctdat1415whep$ha),
                    sum(inctdat1314whep$ha),sum(inctdat1415whep$ha)))

# write data to table

write.csv(ptotalsummary,"ptotalsummaryM_may2018.csv")
write.csv(ptotal2summary,"ptotal2summaryM_may2018.csv")


#############################################

inctdat<-read.csv("inctdat_rev052018.csv")
## get the prportion contributed on the days when active

inctdatA<-subset(inctdat, inctdat$ha>0)

## average per day proportion 2014 BR fall

## get bird returns in fall

inctdatfallBR<-subset(inctdatA, inctdatA$yday<=122)
summary(inctdatfallBR)
nrow(inctdatfallBR)

## get total in fall

Dagwaterricef0RDfallBR<-subset(Dagwaterricef0RD,
                               Dagwaterricef0RD$yday>61 & Dagwaterricef0RD$yday<=122)

summary(Dagwaterricef0RDfallBR)

m1<-merge(inctdatfallBR,Dagwaterricef0RDfallBR,
        by = "yday")
nrow(m1)
m1$ptotal<-
m1$ha/m1$ha14

m1$ptotal2<-ifelse(m1$ptotal>1,1,m1$ptotal)
summary(m1$ptotal2)

## get whep 
## winter is 1 nov - 31 january
## get total in fall

inctdatfwinWHEP<-subset(inctdatA, inctdatA$yday>122 &
                          inctdatA$yday<=214 )
summary(inctdatfwinWHEP)
nrow(inctdatfwinWHEP)

Dagwaterricef0RDwinWHEP<-subset(Dagwaterricef0RD,
                               Dagwaterricef0RD$yday>122 & Dagwaterricef0RD$yday<=214)

summary(Dagwaterricef0RDwinWHEP)

m2<-merge(inctdatfwinWHEP,Dagwaterricef0RDwinWHEP,
          by = "yday")
nrow(m2)
m2$ptotal<-ifelse(m2$syear=="y1314",
                    m2$ha/m2$ha13,m2$ha/m2$ha14)

m2$ptotal2<-ifelse(m2$ptotal>1,1,m2$ptotal)
summary(m2$ptotal2)


## get whep & BR  spring
## spring = feb1 onwards


inctdatfspWHEP<-subset(inctdatA, inctdatA$yday>214 &
                          inctdatA$program =="WHEP")
summary(inctdatfspWHEP)
nrow(inctdatfspWHEP)

Dagwaterricef0RDspWHEP<-subset(Dagwaterricef0RD,
                                Dagwaterricef0RD$yday>214
                               )

summary(Dagwaterricef0RDspWHEP)

m3<-merge(inctdatfspWHEP,Dagwaterricef0RDspWHEP,
          by = "yday")
nrow(m3)

m3$ptotal<-ifelse(m3$syear=="y1314",
                  m3$ha/m3$ha13,m3$ha/m3$ha14)
summary(m3$ptotal)

m3$ptotal2<-ifelse(m3$ptotal>1,1,m3$ptotal)
summary(m3$ptotal2)

## BR spring

inctdatfspBR<-subset(inctdatA, inctdatA$yday>214 &
                         inctdatA$program =="BR")
summary(inctdatfspBR)
nrow(inctdatfspBR)

Dagwaterricef0RDspBR<-subset(Dagwaterricef0RD,
                               Dagwaterricef0RD$yday>214
)

summary(Dagwaterricef0RDspBR)

m4<-merge(inctdatfspBR,Dagwaterricef0RDspBR,
          by = "yday")
nrow(m4)
m4$ptotal<-ifelse(m4$syear=="y1314",
  m4$ha/m4$ha13,m4$ha/m4$ha14)
summary(m4$ptotal)

m4$ptotal2<-ifelse(m4$ptotal>1,1,m4$ptotal)

summary(m4$ptotal2)

#### create stacked bar plot

incplot<-read.csv("incplot.csv",header=T)
names(incplot)
incplot$seas <- factor(incplot$seas, levels = c("Fall", "Winter", "Spring"))
incplot$ip <- factor(incplot$ip, levels = c("NI", "WHEP", "BR"))

png("incplot_apr2018.png", height = 3.5, width = 3.5, units ="in", res=300)
ggplot() + geom_bar(aes(y = p, x = seas, fill = ip), data = incplot,
                    stat="identity")+
  scale_fill_manual(name = "",
                    values = c('gray','black','blue'),
                    labels = c('No Incentive','WHEP','Bird Returns'))+
  theme(legend.position = "top", legend.text=element_text(size=9), 
        axis.title.y =element_text(size=12),axis.title.x =element_text(size=12))+
  xlab("Season")+ ylab("Proportion Total Open Water in Rice")
dev.off()
