# Supplementary material for: Impact of extreme drought and incentive programs on flooded agriculture and wetlands in California’s Central Valley
Source: PeerJ. 2018 Jun 29;6:e5147. doi: 10.7717/peerj.5147 (PMC6056266; doi:10.7717/peerj.5147)
Supplement: Supplemental Information 8 [file peerj-06-5147-s008.csv]

visit	year	week	field	farm	pflood	psat	waterrev.cm	daysince	jdate.surv	jdate.z100	sdate.z100
1	2012	1	DH-18b	DH	0.533333333	0.441666667	5.926666667	0	30	0.3	0.01
1	2012	1	OS-17	OS	0.196666667	0.483333333	2.116666667	0	30	0.3	0.01
1	2012	1	TU-S6	TU	1	0	18.415	0	30	0.3	0.01
1	2012	1	DH-16	DH	0.551666667	0.423333333	5.926666667	-7	30	0.3	0.01
1	2012	1	OS-21	OS	0.05	0.46	2.032	-7	30	0.3	0.01
1	2012	1	TU-S7	TU	1	0	17.78	-7	30	0.3	0.01
1	2012	1	DH-20b	DH	0.936666667	0.061666667	8.89	-14	30	0.3	0.01
1	2012	1	LU-M1	LU	0.963333333	0.036666667	17.35666667	-14	30	0.3	0.01
1	2012	1	OS-14	OS	1	0	17.35666667	-14	30	0.3	0.01
1	2012	1	TU-31S	TU	0.992	0.008	17.78	-14	30	0.3	0.01
1	2012	1	DH-20a	DH	0.914285714	0.085714286	11.61142857	-21	30	0.3	0.01
1	2012	1	OS-18	OS	1	0	20.32	-21	30	0.3	0.01
1	2012	1	TU-30	TU	1	0	22.86	-21	30	0.3	0.01
1	2012	1	AM-413	AM	0.566666667	0.266666667	2.963333333	1	31	0.31	0.02
1	2012	1	CO-19-1	CO	0.968571429	0.031428571	14.51428571	1	31	0.31	0.02
1	2012	1	GB-6	GB	0.956666667	0.043333333	11.85333333	1	31	0.31	0.02
1	2012	1	MO-1	MO	0.9	0.1	8.89	1	31	0.31	0.02
1	2012	1	AM-102	AM	0.983333333	0.016666667	21.16666667	-6	31	0.31	0.02
1	2012	1	CO-17-3	CO	1	0	29.63333333	-6	31	0.31	0.02
1	2012	1	GB-7	GB	0.85	0.15	19.05	-6	31	0.31	0.02
1	2012	1	HA-East	HA	0.445	0.455	3.81	-6	31	0.31	0.02
1	2012	1	MO-2	MO	1	0	23.28333333	-6	31	0.31	0.02
1	2012	1	AM-151	AM	0.35	0.55	3.386666667	-13	31	0.31	0.02
1	2012	1	CO-7-3c	CO	1	0	26.67	-13	31	0.31	0.02
1	2012	1	GB-8	GB	0.99	0.01	14.732	-13	31	0.31	0.02
1	2012	1	HA-South	HA	0.708	0.292	5.08	-13	31	0.31	0.02
1	2012	1	MO-5	MO	0.998333333	0.001666667	16.51	-13	31	0.31	0.02
1	2012	1	AM-86	AM	0.833333333	0.158333333	22.01333333	-20	31	0.31	0.02
1	2012	1	GB-9	GB	0.65	0.35	12.7	-20	31	0.31	0.02
1	2012	1	HA-North	HA	0.928333333	0.071666667	9.313333333	-20	31	0.31	0.02
1	2012	1	MO-4	MO	0.618333333	0.366666667	10.16	-20	31	0.31	0.02
1	2012	1	BR-C-4	GA	0.341666667	0.45	4.233333333	2	32	0.32	0.03
1	2012	1	DO-1C	DO	0.998333333	0	12.27666667	-12	32	0.32	0.03
1	2012	1	PE-M4	PE	0.52	0.21	5.588	2	32	0.32	0.03
1	2012	1	DO-1A	DO	0.993333333	0.006666667	12.7	-5	32	0.32	0.03
1	2012	1	GA-B-1	GA	0.883333333	0.116666667	16.08666667	-5	32	0.32	0.03
1	2012	1	LU-M2	LU	0.873333333	0.126666667	16.51	-5	32	0.32	0.03
1	2012	1	PE-M3	PE	0.55	0.133333333	5.08	-5	32	0.32	0.03
1	2012	1	DO-1D	DO	0.991666667	0.008333333	13.97	-19	32	0.32	0.03
1	2012	1	GA-B-2	GA	0.896666667	0.103333333	14.39333333	-12	32	0.32	0.03
1	2012	1	PE-M2	PE	0.216666667	0.316666667	2.54	-12	32	0.32	0.03
1	2012	1	DO-1E	DO	0.988333333	0.011666667	16.08666667	2	32	0.32	0.03
1	2012	1	GA-B-3	GA	0.958333333	0.041666667	20.74333333	-19	32	0.32	0.03
1	2012	1	PE-M1	PE	0.441666667	0.283333333	9.736666667	-19	32	0.32	0.03
1	2012	2	PE-M4	PE	0.5	0.2	10.16	2	32	0.32	0.03
2	2012	1	DH-18b	DH	0.408333333	0.441666667	3.81	2	32	0.32	0.03
2	2012	1	LU-M3	LU	0.25	0.391666667	4.233333333	2	32	0.32	0.03
2	2012	1	OS-17	OS	0.103333333	0.121666667	0.846666667	2	32	0.32	0.03
2	2012	1	DH-16	DH	0.49	0.36	5.08	-5	32	0.32	0.03
2	2012	1	LU-M2	LU	0.866666667	0.1	16.93333333	-5	32	0.32	0.03
2	2012	1	OS-21	OS	0.01	0.424	0	-5	32	0.32	0.03
2	2012	1	DH-20b	DH	0.764285714	0.228571429	10.16	-12	32	0.32	0.03
2	2012	1	LU-M1	LU	0.916666667	0.058333333	16.08666667	-12	32	0.32	0.03
2	2012	1	OS-14	OS	0.95	0.05	15.66333333	-12	32	0.32	0.03
2	2012	1	DH-20a	DH	0.841428571	0.158571429	10.88571429	-19	32	0.32	0.03
2	2012	1	LU-M11	LU	0.96	0.04	16.93333333	-19	32	0.32	0.03
2	2012	1	OS-18	OS	0.996666667	0.003333333	18.62666667	-19	32	0.32	0.03
2	2012	1	CO-19-1	CO	0.585714286	0.414285714	9.434285714	3	33	0.33	0.04
2	2012	1	MO-1	MO	0.548333333	0.451666667	3.81	3	33	0.33	0.04
2	2012	1	PE-M4	PE	0.508333333	0.491666667	4.656666667	3	33	0.33	0.04
2	2012	1	TU-S6	TU	0.9625	0.0375	11.43	3	33	0.33	0.04
2	2012	1	CO-17-3	CO	1	0	27.94	-4	33	0.33	0.04
2	2012	1	MO-2	MO	1	0	20.74333333	-4	33	0.33	0.04
2	2012	1	PE-M3	PE	0.468333333	0.198333333	3.81	-4	33	0.33	0.04
2	2012	1	TU-S7	TU	0.983333333	0.016666667	14.39333333	-4	33	0.33	0.04
2	2012	1	CO-7-3c	CO	1	0	25.4	-11	33	0.33	0.04
2	2012	1	MO-5	MO	0.998333333	0.001666667	15.66333333	-11	33	0.33	0.04
2	2012	1	PE-M2	PE	0.068333333	0.398333333	1.27	-11	33	0.33	0.04
2	2012	1	TU-31S	TU	0.976	0.024	18.796	-11	33	0.33	0.04
2	2012	1	CO-13-2	CO	0.975	0.025	19.05	-18	33	0.33	0.04
2	2012	1	MO-4	MO	0.685	0.315	10.16	-18	33	0.33	0.04
2	2012	1	PE-M1	PE	0.375	0.458333333	6.773333333	-18	33	0.33	0.04
2	2012	1	TU-30	TU	1	0	20.32	-18	33	0.33	0.04
1	2012	1	LU-M3	LU	0.028333333	0.971666667	1.27	4	34	0.34	0.05
1	2012	1	LU-M11	LU	0.968333333	0.031666667	16.93333333	-17	34	0.34	0.05
2	2012	1	AM-413	AM	0.008333333	0.445	0	4	34	0.34	0.05
2	2012	1	BR-C-4	GA	0.12	0.766666667	3.81	4	34	0.34	0.05
2	2012	1	DO-1C	DO	1	0	11.85333333	-10	34	0.34	0.05
2	2012	1	GB-6	GB	0.741666667	0.258333333	7.196666667	4	34	0.34	0.05
2	2012	1	AM-102	AM	0.966666667	0.033333333	17.35666667	-3	34	0.34	0.05
2	2012	1	DO-1A	DO	1	0	12.7	-3	34	0.34	0.05
2	2012	1	GA-B-1	GA	0.816666667	0.183333333	16.51	-3	34	0.34	0.05
2	2012	1	GB-7	GB	0.956666667	0.043333333	16.51	-3	34	0.34	0.05
2	2012	1	HA-East	HA	0.248333333	0.706666667	1.27	-3	34	0.34	0.05
2	2012	1	AM-151	AM	0.225	0.291666667	0.846666667	-10	34	0.34	0.05
2	2012	1	DO-1D	DO	1	0	13.12333333	-17	34	0.34	0.05
2	2012	1	GA-B-2	GA	0.8	0.2	13.97	-10	34	0.34	0.05
2	2012	1	GB-8	GB	0.938	0.062	11.684	-10	34	0.34	0.05
2	2012	1	HA-South	HA	0.59	0.39	3.556	-10	34	0.34	0.05
2	2012	1	AM-86	AM	0.833333333	0.083333333	19.47333333	-17	34	0.34	0.05
2	2012	1	DO-1E	DO	1	0	16.08666667	4	34	0.34	0.05
2	2012	1	GA-B-3	GA	0.916666667	0.083333333	21.16666667	-17	34	0.34	0.05
2	2012	1	GB-9	GB	0.664	0.316	10.16	-17	34	0.34	0.05
2	2012	1	HA-North	HA	0.716666667	0.283333333	6.773333333	-17	34	0.34	0.05
3	2012	2	AM-413	AM	0	0.133333333	0	7	37	0.37	0.08
3	2012	2	GB-6	GB	0.451666667	0.548333333	5.926666667	7	37	0.37	0.08
3	2012	2	MO-1	MO	0.195	0.746666667	2.54	7	37	0.37	0.08
3	2012	2	TU-S6	TU	0.8125	0.1875	9.525	7	37	0.37	0.08
3	2012	2	AM-102	AM	0.908333333	0.091666667	14.81666667	0	37	0.37	0.08
3	2012	2	GB-7	GB	0.81	0.19	13.12333333	0	37	0.37	0.08
3	2012	2	HA-East	HA	0.016666667	0.4	0	0	37	0.37	0.08
3	2012	2	MO-2	MO	0.966666667	0.033333333	17.35666667	0	37	0.37	0.08
3	2012	2	TU-S7	TU	0.916666667	0.083333333	12.7	0	37	0.37	0.08
3	2012	2	AM-151	AM	0.2	0.3	0.846666667	-7	37	0.37	0.08
3	2012	2	GB-8	GB	0.83	0.17	10.16	-7	37	0.37	0.08
3	2012	2	HA-South	HA	0.32	0.48	1.016	-7	37	0.37	0.08
3	2012	2	MO-5	MO	0.998333333	0.001666667	14.81666667	-7	37	0.37	0.08
3	2012	2	TU-31S	TU	0.968	0.032	16.256	-7	37	0.37	0.08
3	2012	2	AM-86	AM	0.833333333	0	17.78	-14	37	0.37	0.08
3	2012	2	GB-9	GB	0.622	0.258	10.16	-14	37	0.37	0.08
3	2012	2	HA-North	HA	0.458333333	0.441666667	4.233333333	-14	37	0.37	0.08
3	2012	2	MO-4	MO	0.65	0.183333333	8.89	-14	37	0.37	0.08
3	2012	2	TU-30	TU	1	0	17.35666667	-14	37	0.37	0.08
3	2012	2	BR-C-4	GA	0.525	0.475	3.81	9	39	0.39	0.1
3	2012	2	CO-19-1	CO	0.907142857	0.092857143	8.708571429	9	39	0.39	0.1
3	2012	2	DH-18b	DH	0.058333333	0.141666667	0.846666667	9	39	0.39	0.1
3	2012	2	DO-1C	DO	0.566666667	0.433333333	7.62	-5	39	0.39	0.1
3	2012	2	LU-M3	LU	0.038333333	0.865	0.846666667	9	39	0.39	0.1
3	2012	2	OS-17	OS	0.016666667	0.133333333	0.846666667	9	39	0.39	0.1
3	2012	2	PE-M4	PE	0.491666667	0.508333333	2.963333333	9	39	0.39	0.1
3	2012	2	CO-17-3	CO	1	0	17.35666667	2	39	0.39	0.1
3	2012	2	DH-16	DH	0.458333333	0.191666667	4.656666667	2	39	0.39	0.1
3	2012	2	DO-1A	DO	0.696666667	0.303333333	6.35	2	39	0.39	0.1
3	2012	2	GA-B-1	GA	0.88	0.12	16.51	2	39	0.39	0.1
3	2012	2	LU-M2	LU	0.308333333	0.691666667	4.656666667	2	39	0.39	0.1
3	2012	2	OS-21	OS	0.004	0.166	0	2	39	0.39	0.1
3	2012	2	PE-M3	PE	0.341666667	0.658333333	1.27	2	39	0.39	0.1
3	2012	2	CO-7-3c	CO	1	0	21.16666667	-5	39	0.39	0.1
3	2012	2	DH-20b	DH	0.535714286	0.207142857	9.071428571	-5	39	0.39	0.1
3	2012	2	DO-1D	DO	0.913333333	0.041666667	11.85333333	-12	39	0.39	0.1
3	2012	2	GA-B-2	GA	0.863333333	0.136666667	13.54666667	-5	39	0.39	0.1
3	2012	2	LU-M1	LU	0.858333333	0.141666667	15.66333333	-5	39	0.39	0.1
3	2012	2	OS-14	OS	0.833333333	0	13.97	-5	39	0.39	0.1
3	2012	2	PE-M2	PE	0.258333333	0.741666667	1.693333333	-5	39	0.39	0.1
3	2012	2	CO-13-2	CO	1	0	18.14285714	-12	39	0.39	0.1
3	2012	2	DH-20a	DH	0.65	0.171428571	8.708571429	-12	39	0.39	0.1
3	2012	2	DO-1E	DO	1	0	14.81666667	9	39	0.39	0.1
3	2012	2	GA-B-3	GA	0.956666667	0.043333333	20.32	-12	39	0.39	0.1
3	2012	2	LU-M11	LU	0.903333333	0.096666667	16.08666667	-12	39	0.39	0.1
3	2012	2	OS-18	OS	1	0	19.05	-12	39	0.39	0.1
3	2012	2	PE-M1	PE	0.425	0.575	6.773333333	-12	39	0.39	0.1
4	2012	2	TU-S6	TU	0.9375	0.0625	8.89	9	39	0.39	0.1
4	2012	2	TU-S7	TU	0.9	0.1	10.58333333	2	39	0.39	0.1
4	2012	2	TU-31S	TU	0.984	0.016	16.764	-5	39	0.39	0.1
4	2012	2	TU-30	TU	0.691666667	0.033333333	15.66333333	-12	39	0.39	0.1
4	2012	2	AM-413	AM	0	0.003333333	0	10	40	0.4	0.11
4	2012	2	GB-6	GB	0.558333333	0.441666667	5.926666667	10	40	0.4	0.11
4	2012	2	MO-1	MO	0.233333333	0.575	2.54	10	40	0.4	0.11
4	2012	2	AM-102	AM	1	0	9.313333333	3	40	0.4	0.11
4	2012	2	GB-7	GB	0.25	0.75	1.016	3	40	0.4	0.11
4	2012	2	HA-East	HA	0.013333333	0.505	0	3	40	0.4	0.11
4	2012	2	MO-2	MO	0.883333333	0.116666667	12.27666667	3	40	0.4	0.11
4	2012	2	AM-151	AM	0.316666667	0.291666667	0.846666667	-4	40	0.4	0.11
4	2012	2	GB-8	GB	0.938	0.062	10.16	-4	40	0.4	0.11
4	2012	2	HA-South	HA	0.044	0.66	0	-4	40	0.4	0.11
4	2012	2	MO-5	MO	0.993333333	0.006666667	15.66333333	-4	40	0.4	0.11
4	2012	2	AM-86	AM	0.833333333	0.083333333	16.93333333	-11	40	0.4	0.11
4	2012	2	GB-9	GB	0.71	0.27	10.16	-11	40	0.4	0.11
4	2012	2	HA-North	HA	0.375	0.575	2.963333333	-11	40	0.4	0.11
4	2012	2	MO-4	MO	0.65	0.133333333	8.89	-11	40	0.4	0.11
4	2012	2	BR-C-4	GA	0.391666667	0.5	3.81	11	41	0.41	0.12
4	2012	2	CO-19-1	CO	0.607142857	0.392857143	6.894285714	11	41	0.41	0.12
4	2012	2	DH-18b	DH	0.1	0.6	0.846666667	11	41	0.41	0.12
4	2012	2	DO-1C	DO	0.9	0.1	8.043333333	-3	41	0.41	0.12
4	2012	2	LU-M3	LU	0.086666667	0.913333333	0.846666667	11	41	0.41	0.12
4	2012	2	OS-17	OS	0	0.016666667	0	11	41	0.41	0.12
4	2012	2	PE-M4	PE	0.185	0.756666667	0.846666667	11	41	0.41	0.12
4	2012	2	CO-17-3	CO	0.871666667	0.128333333	12.27666667	4	41	0.41	0.12
4	2012	2	DH-16	DH	0.4	0.316666667	2.54	4	41	0.41	0.12
4	2012	2	DO-1A	DO	0.541666667	0.458333333	3.81	4	41	0.41	0.12
4	2012	2	GA-B-1	GA	0.891666667	0.108333333	16.08666667	4	41	0.41	0.12
4	2012	2	LU-M2	LU	0.2	0.8	2.963333333	4	41	0.41	0.12
4	2012	2	OS-21	OS	0	0.01	0	4	41	0.41	0.12
4	2012	2	PE-M3	PE	0.085	0.875	0.423333333	4	41	0.41	0.12
4	2012	2	CO-7-3c	CO	1	0	17.78	-3	41	0.41	0.12
4	2012	2	DH-20b	DH	0.607142857	0.378571429	8.708571429	-3	41	0.41	0.12
4	2012	2	DO-1D	DO	0.983333333	0.016666667	10.16	-10	41	0.41	0.12
4	2012	2	GA-B-2	GA	0.805	0.195	13.54666667	-3	41	0.41	0.12
4	2012	2	LU-M1	LU	0.9	0.1	14.39333333	-3	41	0.41	0.12
4	2012	2	OS-14	OS	0.833333333	0	14.39333333	-3	41	0.41	0.12
4	2012	2	PE-M2	PE	0.025	0.975	0	-3	41	0.41	0.12
4	2012	2	CO-13-2	CO	0.96	0.04	17.05428571	-10	41	0.41	0.12
4	2012	2	DH-20a	DH	0.751428571	0.248571429	7.982857143	-10	41	0.41	0.12
4	2012	2	DO-1E	DO	0.973333333	0.026666667	13.54666667	11	41	0.41	0.12
4	2012	2	GA-B-3	GA	0.883333333	0.116666667	19.89666667	-10	41	0.41	0.12
4	2012	2	LU-M11	LU	0.865	0.135	14.39333333	-10	41	0.41	0.12
4	2012	2	OS-18	OS	0.983333333	0.016666667	18.20333333	-10	41	0.41	0.12
4	2012	2	PE-M1	PE	0.368333333	0.598333333	6.35	-10	41	0.41	0.12
5	2012	3	AM-413	AM	0	0	0	14	44	0.44	0.15
5	2012	3	GB-6	GB	0.341666667	0.658333333	4.656666667	14	44	0.44	0.15
5	2012	3	MO-1	MO	0.103333333	0.333333333	0	14	44	0.44	0.15
5	2012	3	TU-S6	TU	0.825	0.175	6.985	14	44	0.44	0.15
5	2012	3	AM-102	AM	0.65	0.35	4.656666667	7	44	0.44	0.15
5	2012	3	GB-7	GB	0.045	0.848333333	0	7	44	0.44	0.15
5	2012	3	HA-East	HA	0	0.083333333	0	7	44	0.44	0.15
5	2012	3	MO-2	MO	0.908333333	0.091666667	8.89	7	44	0.44	0.15
5	2012	3	TU-S7	TU	0.825	0.175	8.043333333	7	44	0.44	0.15
5	2012	3	AM-151	AM	0.09	0.55	0	0	44	0.44	0.15
5	2012	3	GB-8	GB	0.72	0.28	6.604	0	44	0.44	0.15
5	2012	3	HA-South	HA	0.012	0.29	0	0	44	0.44	0.15
5	2012	3	MO-5	MO	0.996666667	0.003333333	15.24	0	44	0.44	0.15
5	2012	3	TU-31S	TU	0.776	0.224	8.128	0	44	0.44	0.15
5	2012	3	AM-86	AM	0.825	0.041666667	16.08666667	-7	44	0.44	0.15
5	2012	3	GB-9	GB	0.616	0.244	9.652	-7	44	0.44	0.15
5	2012	3	HA-North	HA	0.208333333	0.608333333	1.693333333	-7	44	0.44	0.15
5	2012	3	MO-4	MO	0.6	0.233333333	6.773333333	-7	44	0.44	0.15
5	2012	3	TU-30	TU	0.866666667	0.133333333	12.27666667	-7	44	0.44	0.15
5	2012	3	CO-19-1	CO	0.828571429	0.15	6.894285714	15	45	0.45	0.16
5	2012	3	LU-M3	LU	0.035	0.598333333	0.423333333	15	45	0.45	0.16
5	2012	3	OS-17	OS	0	0	0	15	45	0.45	0.16
5	2012	3	PE-M4	PE	0.043333333	0.711666667	0	15	45	0.45	0.16
5	2012	3	CO-17-3	CO	0.633333333	0.35	9.313333333	8	45	0.45	0.16
5	2012	3	LU-M2	LU	0.19	0.693333333	1.693333333	8	45	0.45	0.16
5	2012	3	OS-21	OS	0	0	0	8	45	0.45	0.16
5	2012	3	PE-M3	PE	0.138	0.702	0.508	8	45	0.45	0.16
5	2012	3	CO-7-3c	CO	0.933333333	0.066666667	12.7	1	45	0.45	0.16
5	2012	3	LU-M1	LU	0.8	0.2	13.54666667	1	45	0.45	0.16
5	2012	3	OS-14	OS	0.75	0.083333333	10.58333333	1	45	0.45	0.16
5	2012	3	PE-M2	PE	0	0.291666667	0	1	45	0.45	0.16
5	2012	3	CO-13-2	CO	0.995714286	0.004285714	15.96571429	-6	45	0.45	0.16
5	2012	3	LU-M11	LU	0.893333333	0.106666667	13.54666667	-6	45	0.45	0.16
5	2012	3	OS-18	OS	0.866666667	0.133333333	14.81666667	-6	45	0.45	0.16
5	2012	3	PE-M1	PE	0.418333333	0.273333333	6.35	-6	45	0.45	0.16
5	2012	3	DO-1D	DO	0.72	0.28	8.128	-5	46	0.46	0.17
5	2012	3	DO-1E	DO	0.99	0.01	15.24	16	46	0.46	0.17
6	2012	3	AM-413	AM	0	0	0	17	47	0.47	0.18
6	2012	3	BR-C-4	GA	0.001666667	0.073333333	0	17	47	0.47	0.18
6	2012	3	CO-19-1	CO	0.45	0.435714286	4.717142857	17	47	0.47	0.18
6	2012	3	DH-18b	DH	0.005	0.128333333	0	17	47	0.47	0.18
6	2012	3	DO-1C	DO	0.416666667	0.583333333	5.08	3	47	0.47	0.18
6	2012	3	GB-6	GB	0.55	0.408333333	4.233333333	17	47	0.47	0.18
6	2012	3	AM-102	AM	0.6	0.366666667	4.233333333	10	47	0.47	0.18
6	2012	3	CO-17-3	CO	0.7	0.3	8.043333333	10	47	0.47	0.18
6	2012	3	DH-16	DH	0.041666667	0.458333333	0.423333333	10	47	0.47	0.18
6	2012	3	DO-1A	DO	0.15	0.433333333	0.846666667	10	47	0.47	0.18
6	2012	3	GA-B-1	GA	0.32	0.571666667	6.773333333	10	47	0.47	0.18
6	2012	3	GB-7	GB	0.048333333	0.738333333	0	10	47	0.47	0.18
6	2012	3	HA-East	HA	0	0.016666667	0	10	47	0.47	0.18
6	2012	3	AM-151	AM	0.065	0.216666667	0	3	47	0.47	0.18
6	2012	3	CO-7-3c	CO	0.866666667	0.133333333	8.466666667	3	47	0.47	0.18
6	2012	3	DH-20b	DH	0.231428571	0.404285714	3.265714286	3	47	0.47	0.18
6	2012	3	DO-1D	DO	0.8	0.2	6.773333333	-4	47	0.47	0.18
6	2012	3	GA-B-2	GA	0.631666667	0.085	8.043333333	3	47	0.47	0.18
6	2012	3	GB-8	GB	0.114	0.886	0.508	3	47	0.47	0.18
6	2012	3	HA-South	HA	0	0.13	0	3	47	0.47	0.18
6	2012	3	AM-86	AM	0.81	0.031666667	15.24	-4	47	0.47	0.18
6	2012	3	CO-13-2	CO	0.955714286	0.044285714	14.15142857	-4	47	0.47	0.18
6	2012	3	DH-20a	DH	0.58	0.262857143	6.531428571	-4	47	0.47	0.18
6	2012	3	DO-1E	DO	0.948333333	0.051666667	12.27666667	17	47	0.47	0.18
6	2012	3	GA-B-3	GA	0.79	0.193333333	18.20333333	-4	47	0.47	0.18
6	2012	3	GB-9	GB	0.596	0.264	7.62	-4	47	0.47	0.18
6	2012	3	HA-North	HA	0.075	0.741666667	0	-4	47	0.47	0.18
6	2012	3	LU-M3	LU	0.041666667	0.425	0.423333333	18	48	0.48	0.19
6	2012	3	MO-1	MO	0.015	0.286666667	0	18	48	0.48	0.19
6	2012	3	OS-17	OS	0	0	0	18	48	0.48	0.19
6	2012	3	PE-M4	PE	0	0.016666667	0	18	48	0.48	0.19
6	2012	3	TU-S6	TU	0.0125	0.1875	0	18	48	0.48	0.19
6	2012	3	LU-M2	LU	0.161666667	0.68	1.27	11	48	0.48	0.19
6	2012	3	MO-2	MO	0.425	0.55	5.503333333	11	48	0.48	0.19
6	2012	3	OS-21	OS	0	0	0	11	48	0.48	0.19
6	2012	3	PE-M3	PE	0.006666667	0.28	0	11	48	0.48	0.19
6	2012	3	TU-S7	TU	0.26	0.225	2.116666667	11	48	0.48	0.19
6	2012	3	LU-M1	LU	0.771666667	0.228333333	8.466666667	4	48	0.48	0.19
6	2012	3	MO-5	MO	0.8	0.191666667	5.926666667	4	48	0.48	0.19
6	2012	3	OS-14	OS	0.666666667	0.016666667	8.043333333	4	48	0.48	0.19
6	2012	3	PE-M2	PE	0	0	0	4	48	0.48	0.19
6	2012	3	TU-31S	TU	0.14	0.51	1.016	4	48	0.48	0.19
6	2012	3	LU-M11	LU	0.83	0.17	11.85333333	-3	48	0.48	0.19
6	2012	3	MO-4	MO	0.525	0.108333333	6.35	-3	48	0.48	0.19
6	2012	3	OS-18	OS	0.835	0.115	13.54666667	-3	48	0.48	0.19
6	2012	3	PE-M1	PE	0.308333333	0.198333333	4.656666667	-3	48	0.48	0.19
6	2012	3	TU-30	TU	0.625	0.066666667	8.043333333	-3	48	0.48	0.19
7	2012	4	BR-C-4	GA	0.003333333	0.496666667	0	21	51	0.51	0.22
7	2012	4	CO-19-1	CO	0.011428571	0.988571429	0	21	51	0.51	0.22
7	2012	4	LU-M3	LU	0	0.066666667	0	21	51	0.51	0.22
7	2012	4	PE-M4	PE	0	0	0	21	51	0.51	0.22
7	2012	4	CO-17-3	CO	0.233333333	0.766666667	4.656666667	14	51	0.51	0.22
7	2012	4	GA-B-1	GA	0.111666667	0.88	1.693333333	14	51	0.51	0.22
7	2012	4	LU-M2	LU	0.041666667	0.366666667	0.846666667	14	51	0.51	0.22
7	2012	4	PE-M3	PE	0.001666667	0.106666667	0	14	51	0.51	0.22
7	2012	4	CO-7-3c	CO	0.428333333	0.571666667	4.233333333	7	51	0.51	0.22
7	2012	4	GA-B-2	GA	0.488333333	0.511666667	4.656666667	7	51	0.51	0.22
7	2012	4	LU-M1	LU	0.316666667	0.533333333	4.656666667	7	51	0.51	0.22
7	2012	4	PE-M2	PE	0	0.008333333	0	7	51	0.51	0.22
7	2012	4	CO-13-2	CO	0.902857143	0.097142857	13.42571429	0	51	0.51	0.22
7	2012	4	GA-B-3	GA	0.896666667	0.103333333	13.97	0	51	0.51	0.22
7	2012	4	LU-M11	LU	0.72	0.28	11.43	0	51	0.51	0.22
7	2012	4	PE-M1	PE	0.275	0.291666667	5.08	0	51	0.51	0.22
7	2012	4	AM-413	AM	0	0	0	22	52	0.52	0.23
7	2012	4	DH-18b	DH	0.001666667	0.356666667	0	22	52	0.52	0.23
7	2012	4	DO-1C	DO	0.05	0.316666667	0	8	52	0.52	0.23
7	2012	4	GB-6	GB	0.403333333	0.441666667	2.963333333	22	52	0.52	0.23
7	2012	4	AM-102	AM	0	0.183333333	0	15	52	0.52	0.23
7	2012	4	DH-16	DH	0.001666667	0.215	0	15	52	0.52	0.23
7	2012	4	DO-1A	DO	0.083333333	0.783333333	0	15	52	0.52	0.23
7	2012	4	GB-7	GB	0.008333333	0.35	0	15	52	0.52	0.23
7	2012	4	HA-East	HA	0	0	0	15	52	0.52	0.23
7	2012	4	AM-151	AM	0	0.003333333	0	8	52	0.52	0.23
7	2012	4	DH-20b	DH	0.107142857	0.737142857	1.088571429	8	52	0.52	0.23
7	2012	4	DO-1D	DO	0.383333333	0.45	2.54	1	52	0.52	0.23
7	2012	4	GB-8	GB	0.25	0.6	0.508	8	52	0.52	0.23
7	2012	4	HA-South	HA	0	0	0	8	52	0.52	0.23
7	2012	4	AM-86	AM	0.678333333	0.155	11.00666667	1	52	0.52	0.23
7	2012	4	DH-20a	DH	0.511428571	0.277142857	3.265714286	1	52	0.52	0.23
7	2012	4	DO-1E	DO	0.866666667	0.133333333	10.16	22	52	0.52	0.23
7	2012	4	GB-9	GB	0.476	0.17	4.064	1	52	0.52	0.23
7	2012	4	HA-North	HA	0	0.058333333	0	1	52	0.52	0.23
7	2012	4	MO-1	MO	0	0.333333333	0	23	53	0.53	0.24
7	2012	4	TU-S6	TU	0	0	0	23	53	0.53	0.24
7	2012	4	MO-2	MO	0.08	0.92	1.693333333	16	53	0.53	0.24
7	2012	4	TU-S7	TU	0	0.05	0	16	53	0.53	0.24
7	2012	4	MO-5	MO	0.178333333	0.821666667	1.27	9	53	0.53	0.24
7	2012	4	TU-31S	TU	0.008	0.392	0	9	53	0.53	0.24
7	2012	4	MO-4	MO	0.433333333	0.283333333	3.386666667	2	53	0.53	0.24
7	2012	4	TU-30	TU	0.185	0.481666667	0.846666667	2	53	0.53	0.24
8	2012	4	BR-C-4	GA	0	0.025	0	23	53	0.53	0.24
8	2012	4	LU-M3	LU	0.018333333	0.125	0	23	53	0.53	0.24
8	2012	4	PE-M4	PE	0	0.333333333	0	23	53	0.53	0.24
8	2012	4	GA-B-1	GA	0.025	0.625	0.423333333	16	53	0.53	0.24
8	2012	4	LU-M2	LU	0.083333333	0.808333333	0	16	53	0.53	0.24
8	2012	4	PE-M3	PE	0.003333333	0.35	0	16	53	0.53	0.24
8	2012	4	GA-B-2	GA	0.241666667	0.425	2.963333333	9	53	0.53	0.24
8	2012	4	LU-M1	LU	0.475	0.525	4.656666667	9	53	0.53	0.24
8	2012	4	PE-M2	PE	0.033333333	0.008333333	0	9	53	0.53	0.24
8	2012	4	GA-B-3	GA	0.708333333	0.291666667	12.7	2	53	0.53	0.24
8	2012	4	LU-M11	LU	0.791666667	0.208333333	7.62	2	53	0.53	0.24
8	2012	4	PE-M1	PE	0.258333333	0.241666667	2.116666667	2	53	0.53	0.24
8	2012	4	OS-17	OS	0	0	0	23.5	53.5	0.535	0.245
8	2012	4	OS-21	OS	0	0	0	16.5	53.5	0.535	0.245
8	2012	4	OS-14	OS	0.2375	0.241666667	1.27	9.5	53.5	0.535	0.245
8	2012	4	OS-18	OS	0.3725	0.329166667	2.751666667	2.5	53.5	0.535	0.245
8	2012	4	AM-413	AM	0	0	0	25	55	0.55	0.26
8	2012	4	CO-19-1	CO	0	0	0	25	55	0.55	0.26
8	2012	4	DH-18b	DH	0	0.075	0	25	55	0.55	0.26
8	2012	4	DO-1C	DO	0	0	0	11	55	0.55	0.26
8	2012	4	GB-6	GB	0.11	0.416666667	0	25	55	0.55	0.26
8	2012	4	MO-1	MO	0	0.033333333	0	25	55	0.55	0.26
8	2012	4	TU-S6	TU	0	0	0	25	55	0.55	0.26
8	2012	4	AM-102	AM	0	0	0	18	55	0.55	0.26
8	2012	4	CO-17-3	CO	0.125	0.775	2.963333333	18	55	0.55	0.26
8	2012	4	DH-16	DH	0.001666667	0.023333333	0	18	55	0.55	0.26
8	2012	4	DO-1A	DO	0	0	0	18	55	0.55	0.26
8	2012	4	GB-7	GB	0	0.025	0	18	55	0.55	0.26
8	2012	4	HA-East	HA	0	0	0	18	55	0.55	0.26
8	2012	4	MO-2	MO	0.235	0.45	1.693333333	18	55	0.55	0.26
8	2012	4	TU-S7	TU	0	0	0	18	55	0.55	0.26
8	2012	4	AM-151	AM	0	0	0	11	55	0.55	0.26
8	2012	4	CO-7-3c	CO	0.041666667	0.741666667	1.27	11	55	0.55	0.26
8	2012	4	DH-20b	DH	0.035714286	0.171428571	0.725714286	11	55	0.55	0.26
8	2012	4	DO-1D	DO	0.083333333	0.333333333	0.846666667	4	55	0.55	0.26
8	2012	4	GB-8	GB	0.014	0.024	0	11	55	0.55	0.26
8	2012	4	HA-South	HA	0	0	0	11	55	0.55	0.26
8	2012	4	MO-5	MO	0.525	0.341666667	2.54	11	55	0.55	0.26
8	2012	4	TU-31S	TU	0.006	0.018	0	11	55	0.55	0.26
8	2012	4	AM-86	AM	0.35	0.45	4.572	4	55	0.55	0.26
8	2012	4	CO-13-2	CO	0.564285714	0.392857143	7.982857143	4	55	0.55	0.26
8	2012	4	DH-20a	DH	0.171428571	0.314285714	2.54	4	55	0.55	0.26
8	2012	4	DO-1E	DO	0.433333333	0.55	3.81	25	55	0.55	0.26
8	2012	4	GB-9	GB	0.15	0.28	0.508	4	55	0.55	0.26
8	2012	4	HA-North	HA	0.004	0.176	0	4	55	0.55	0.26
8	2012	4	MO-4	MO	0.4	0.25	2.963333333	4	55	0.55	0.26
8	2012	4	TU-30	TU	0.001666667	0	0	4	55	0.55	0.26
9	2012	5	AM-413	AM	0	0	0	28	58	0.58	0.29
9	2012	5	BR-C-4	GA	0	0	0	28	58	0.58	0.29
9	2012	5	CO-19-1	CO	0	0	0	28	58	0.58	0.29
9	2012	5	DO-1C	DO	0	0	0	14	58	0.58	0.29
9	2012	5	GB-6	GB	0	0.125	0	28	58	0.58	0.29
9	2012	5	AM-102	AM	0	0	0	21	58	0.58	0.29
9	2012	5	CO-17-3	CO	0.25	0.75	2.116666667	21	58	0.58	0.29
9	2012	5	DO-1A	DO	0	0	0	21	58	0.58	0.29
9	2012	5	GA-B-1	GA	0.003333333	0.163333333	0	21	58	0.58	0.29
9	2012	5	GB-7	GB	0	0	0	21	58	0.58	0.29
9	2012	5	HA-East	HA	0	0	0	21	58	0.58	0.29
9	2012	5	AM-151	AM	0	0	0	14	58	0.58	0.29
9	2012	5	CO-7-3c	CO	0.051666667	0.948333333	0	14	58	0.58	0.29
9	2012	5	DO-1D	DO	0	0.15	0	7	58	0.58	0.29
9	2012	5	GA-B-2	GA	0.035	0.465	0.423333333	14	58	0.58	0.29
9	2012	5	GB-8	GB	0.002	0.05	0	14	58	0.58	0.29
9	2012	5	HA-South	HA	0	0	0	14	58	0.58	0.29
9	2012	5	AM-86	AM	0.083333333	0.366666667	3.386666667	7	58	0.58	0.29
9	2012	5	CO-13-2	CO	0.542857143	0.442857143	7.62	7	58	0.58	0.29
9	2012	5	DO-1E	DO	0.433333333	0.566666667	2.963333333	28	58	0.58	0.29
9	2012	5	GA-B-3	GA	0.218333333	0.715	1.27	7	58	0.58	0.29
9	2012	5	GB-9	GB	0.006	0.334	0	7	58	0.58	0.29
9	2012	5	HA-North	HA	0	0.05	0	7	58	0.58	0.29
9	2012	5	DH-18b	DH	0	0	0	29	59	0.59	0.3
9	2012	5	LU-M3	LU	0	0	0	29	59	0.59	0.3
9	2012	5	MO-1	MO	0	0	0	29	59	0.59	0.3
9	2012	5	OS-17	OS	0	0	0	29	59	0.59	0.3
9	2012	5	PE-M4	PE	0	0	0	29	59	0.59	0.3
9	2012	5	TU-S6	TU	0	0	0	29	59	0.59	0.3
9	2012	5	DH-16	DH	0	0	0	22	59	0.59	0.3
9	2012	5	LU-M2	LU	0.003333333	0.205	0	22	59	0.59	0.3
9	2012	5	MO-2	MO	0.085	0.291666667	0	22	59	0.59	0.3
9	2012	5	OS-21	OS	0	0	0	22	59	0.59	0.3
9	2012	5	PE-M3	PE	0	0	0	22	59	0.59	0.3
9	2012	5	TU-S7	TU	0	0	0	22	59	0.59	0.3
9	2012	5	DH-20b	DH	0.002857143	0.194285714	0	15	59	0.59	0.3
9	2012	5	LU-M1	LU	0.016666667	0.341666667	0	15	59	0.59	0.3
9	2012	5	MO-5	MO	0.166666667	0.608333333	0.423333333	15	59	0.59	0.3
9	2012	5	OS-14	OS	0.001666667	0.131666667	0	15	59	0.59	0.3
9	2012	5	PE-M2	PE	0	0.008333333	0	15	59	0.59	0.3
9	2012	5	TU-31S	TU	0	0.024	0	15	59	0.59	0.3
9	2012	5	DH-20a	DH	0.102857143	0.554285714	0.725714286	8	59	0.59	0.3
9	2012	5	LU-M11	LU	0.23	0.77	0.423333333	8	59	0.59	0.3
9	2012	5	MO-4	MO	0.1	0.35	0.846666667	8	59	0.59	0.3
9	2012	5	OS-18	OS	0.116666667	0.233333333	0.846666667	8	59	0.59	0.3
9	2012	5	PE-M1	PE	0.01	0.173333333	0	8	59	0.59	0.3
9	2012	5	TU-30	TU	0	0	0	8	59	0.59	0.3
10	2012	5	AM-413	AM	0	0	0	31	61	0.61	0.32
10	2012	5	GB-6	GB	0.005	0.486666667	0	31	61	0.61	0.32
10	2012	5	MO-1	MO	0	0	0	31	61	0.61	0.32
10	2012	5	TU-S6	TU	0	0	0	31	61	0.61	0.32
10	2012	5	AM-102	AM	0	0	0	24	61	0.61	0.32
10	2012	5	GB-7	GB	0	0	0	24	61	0.61	0.32
10	2012	5	HA-East	HA	0	0	0	24	61	0.61	0.32
10	2012	5	MO-2	MO	0.1	0.25	0	24	61	0.61	0.32
10	2012	5	TU-S7	TU	0	0	0	24	61	0.61	0.32
10	2012	5	AM-151	AM	0	0	0	17	61	0.61	0.32
10	2012	5	GB-8	GB	0	0.112	0	17	61	0.61	0.32
10	2012	5	HA-South	HA	0	0	0	17	61	0.61	0.32
10	2012	5	MO-5	MO	0.225	0.616666667	0.423333333	17	61	0.61	0.32
10	2012	5	TU-31S	TU	0	0	0	17	61	0.61	0.32
10	2012	5	AM-86	AM	0.036666667	0.471666667	0.423333333	10	61	0.61	0.32
10	2012	5	GB-9	GB	0	0.18	0	10	61	0.61	0.32
10	2012	5	HA-North	HA	0	0	0	10	61	0.61	0.32
10	2012	5	MO-4	MO	0.1	0.141666667	0	10	61	0.61	0.32
10	2012	5	TU-30	TU	0	0	0	10	61	0.61	0.32
10	2012	5	BR-C-4	GA	0	0	0	32	62	0.62	0.33
10	2012	5	CO-19-1	CO	0	0.028571429	0	32	62	0.62	0.33
10	2012	5	DH-18b	DH	0	0	0	32	62	0.62	0.33
10	2012	5	DO-1C	DO	0.011666667	0.04	0	18	62	0.62	0.33
10	2012	5	LU-M3	LU	0	0	0	32	62	0.62	0.33
10	2012	5	OS-17	OS	0	0	0	32	62	0.62	0.33
10	2012	5	PE-M4	PE	0	0	0	32	62	0.62	0.33
10	2012	5	CO-17-3	CO	0.258333333	0.741666667	1.693333333	25	62	0.62	0.33
10	2012	5	DH-16	DH	0	0	0	25	62	0.62	0.33
10	2012	5	DO-1A	DO	0.003333333	0.038333333	0	25	62	0.62	0.33
10	2012	5	GA-B-1	GA	0	0	0	25	62	0.62	0.33
10	2012	5	LU-M2	LU	0	0.091666667	0	25	62	0.62	0.33
10	2012	5	OS-21	OS	0	0	0	25	62	0.62	0.33
10	2012	5	PE-M3	PE	0	0	0	25	62	0.62	0.33
10	2012	5	CO-7-3c	CO	0.085	0.708333333	0	18	62	0.62	0.33
10	2012	5	DH-20b	DH	0	0.008333333	0	18	62	0.62	0.33
10	2012	5	DO-1D	DO	0.036666667	0.083333333	0	11	62	0.62	0.33
10	2012	5	GA-B-2	GA	0.091666667	0.225	0.423333333	18	62	0.62	0.33
10	2012	5	LU-M1	LU	0	0.266666667	0	18	62	0.62	0.33
10	2012	5	OS-14	OS	0.003333333	0.33	0	18	62	0.62	0.33
10	2012	5	PE-M2	PE	0	0.008333333	0	18	62	0.62	0.33
10	2012	5	CO-13-2	CO	0.35	0.5	3.265714286	11	62	0.62	0.33
10	2012	5	DH-20a	DH	0.121428571	0.314285714	0.725714286	11	62	0.62	0.33
10	2012	5	DO-1E	DO	0.366666667	0.483333333	0	32	62	0.62	0.33
10	2012	5	GA-B-3	GA	0.2	0.316666667	1.27	11	62	0.62	0.33
10	2012	5	LU-M11	LU	0.018333333	0.665	0	11	62	0.62	0.33
10	2012	5	OS-18	OS	0.051666667	0.181666667	0.846666667	11	62	0.62	0.33
10	2012	5	PE-M1	PE	0.008333333	0.391666667	0	11	62	0.62	0.33
11	2012	6	LU-M3	LU	0	0	0	35	65	0.65	0.36
11	2012	6	MO-1	MO	0	0	0	35	65	0.65	0.36
11	2012	6	OS-17	OS	0	0	0	35	65	0.65	0.36
11	2012	6	PE-M4	PE	0	0	0	35	65	0.65	0.36
11	2012	6	TU-S6	TU	0	0	0	35	65	0.65	0.36
11	2012	6	LU-M2	LU	0	0.033333333	0	28	65	0.65	0.36
11	2012	6	MO-2	MO	0.053333333	0.108333333	0	28	65	0.65	0.36
11	2012	6	OS-21	OS	0	0	0	28	65	0.65	0.36
11	2012	6	PE-M3	PE	0	0	0	28	65	0.65	0.36
11	2012	6	TU-S7	TU	0	0	0	28	65	0.65	0.36
11	2012	6	LU-M1	LU	0.001666667	0.481666667	0	21	65	0.65	0.36
11	2012	6	MO-5	MO	0.05	0.4	0	21	65	0.65	0.36
11	2012	6	OS-14	OS	0	0.016666667	0	21	65	0.65	0.36
11	2012	6	PE-M2	PE	0	0	0	21	65	0.65	0.36
11	2012	6	TU-31S	TU	0	0	0	21	65	0.65	0.36
11	2012	6	LU-M11	LU	0.163333333	0.453333333	0	14	65	0.65	0.36
11	2012	6	MO-4	MO	0.003333333	0.066666667	0	14	65	0.65	0.36
11	2012	6	OS-18	OS	0.008333333	0.108333333	0	14	65	0.65	0.36
11	2012	6	PE-M1	PE	0	0.016666667	0	14	65	0.65	0.36
11	2012	6	TU-30	TU	0	0	0	14	65	0.65	0.36
11	2012	6	CO-19-1	CO	0	0	0	36	66	0.66	0.37
11	2012	6	CO-17-3	CO	0.011666667	0.225	0	29	66	0.66	0.37
11	2012	6	CO-7-3c	CO	0	0.45	0	22	66	0.66	0.37
11	2012	6	CO-13-2	CO	0.131428571	0.541428571	1.814285714	15	66	0.66	0.37
12	2012	6	AM-413	AM	0	0	0	38	68	0.68	0.39
12	2012	6	BR-C-4	GA	0.066666667	0.083333333	0	38	68	0.68	0.39
12	2012	6	CO-19-1	CO	0	0	0	38	68	0.68	0.39
12	2012	6	DH-18b	DH	0	0	0	38	68	0.68	0.39
12	2012	6	GB-6	GB	0	0	0	38	68	0.68	0.39
12	2012	6	AM-102	AM	0	0	0	31	68	0.68	0.39
12	2012	6	CO-17-3	CO	0.02	0.371666667	0	31	68	0.68	0.39
12	2012	6	DH-16	DH	0	0	0	31	68	0.68	0.39
12	2012	6	GA-B-1	GA	0	0	0	31	68	0.68	0.39
12	2012	6	GB-7	GB	0	0	0	31	68	0.68	0.39
12	2012	6	HA-East	HA	0	0	0	31	68	0.68	0.39
12	2012	6	AM-151	AM	0	0	0	24	68	0.68	0.39
12	2012	6	CO-7-3c	CO	0	0.041666667	0	24	68	0.68	0.39
12	2012	6	DH-20b	DH	0	0	0	24	68	0.68	0.39
12	2012	6	GA-B-2	GA	0	0	0	24	68	0.68	0.39
12	2012	6	GB-8	GB	0	0	0	24	68	0.68	0.39
12	2012	6	HA-South	HA	0	0	0	24	68	0.68	0.39
12	2012	6	AM-86	AM	0	0.016666667	0	17	68	0.68	0.39
12	2012	6	CO-13-2	CO	0.277142857	0.257142857	1.451428571	17	68	0.68	0.39
12	2012	6	DH-20a	DH	0.014285714	0.021428571	0	17	68	0.68	0.39
12	2012	6	GA-B-3	GA	0	0	0	17	68	0.68	0.39
12	2012	6	GB-9	GB	0	0	0	17	68	0.68	0.39
12	2012	6	HA-North	HA	0	0	0	17	68	0.68	0.39
12	2012	6	DO-1C	DO	0	0	0	25	69	0.69	0.4
12	2012	6	LU-M3	LU	0	0	0	39	69	0.69	0.4
12	2012	6	MO-1	MO	0	0	0	39	69	0.69	0.4
12	2012	6	PE-M4	PE	0	0	0	39	69	0.69	0.4
12	2012	6	TU-S6	TU	0	0	0	39	69	0.69	0.4
12	2012	6	DO-1A	DO	0	0	0	32	69	0.69	0.4
12	2012	6	LU-M2	LU	0	0	0	32	69	0.69	0.4
12	2012	6	MO-2	MO	0	0	0	32	69	0.69	0.4
12	2012	6	OS-21	OS	0	0	0	32	69	0.69	0.4
12	2012	6	PE-M3	PE	0	0	0	32	69	0.69	0.4
12	2012	6	TU-S7	TU	0	0	0	32	69	0.69	0.4
12	2012	6	DO-1D	DO	0	0.011666667	0	18	69	0.69	0.4
12	2012	6	LU-M1	LU	0.001666667	0.001666667	0	25	69	0.69	0.4
12	2012	6	MO-5	MO	0	0.025	0	25	69	0.69	0.4
12	2012	6	OS-14	OS	0	0	0	25	69	0.69	0.4
12	2012	6	PE-M2	PE	0	0	0	25	69	0.69	0.4
12	2012	6	TU-31S	TU	0	0	0	25	69	0.69	0.4
12	2012	6	DO-1E	DO	0.028333333	0.23	0	39	69	0.69	0.4
12	2012	6	LU-M11	LU	0	0	0	18	69	0.69	0.4
12	2012	6	MO-4	MO	0	0	0	18	69	0.69	0.4
12	2012	6	OS-18	OS	0	0	0	18	69	0.69	0.4
12	2012	6	PE-M1	PE	0	0	0	18	69	0.69	0.4
12	2012	6	TU-30	TU	0	0	0	18	69	0.69	0.4
1	2013	1	KN-11	KN	0.038333333	0.895	1.693333333	0	35	0.35	0.01
1	2013	1	KN-5	KN	0.973333333	0.026666667	20.32	-7	35	0.35	0.01
1	2013	1	KN-7	KN	0.98	0.02	23.70666667	-21	35	0.35	0.01
1	2013	1	KN-6	KN	0.975	0.025	15.66333333	-14	35	0.35	0.01
1	2013	1	AM-413	AM	0.166666667	0.175	0.846666667	1	36	0.36	0.02
1	2013	1	BR-C-4	GA	0.671666667	0.303333333	7.62	1	36	0.36	0.02
1	2013	1	BR-T-8	BR	0.663333333	0.336666667	5.08	1	36	0.36	0.02
1	2013	1	GB-6	GB	0.416666667	0.583333333	4.656666667	1	36	0.36	0.02
1	2013	1	OS-5	OS	0.772	0.188	10.16	1	36	0.36	0.02
1	2013	1	AM-102	AM	0.565	0.401666667	7.62	-6	36	0.36	0.02
1	2013	1	BR-T-5	BR	0.986	0.014	12.192	-6	36	0.36	0.02
1	2013	1	GA-B-3	GA	0.75	0.216666667	13.97	-6	36	0.36	0.02
1	2013	1	GB-8	GB	0.76	0.1	8.128	-20	36	0.36	0.02
1	2013	1	HA-South	HA	0.04	0.74	0.508	-6	36	0.36	0.02
1	2013	1	OS-14	OS	0.358333333	0.275	5.08	-6	36	0.36	0.02
1	2013	1	AM-151	AM	0.29	0.204	2.032	-20	36	0.36	0.02
1	2013	1	BR-T-6	BR	0.996666667	0.003333333	11.85333333	-13	36	0.36	0.02
1	2013	1	GA-B-2	GA	0.891666667	0.108333333	16.51	-20	36	0.36	0.02
1	2013	1	GB-9	GB	0.828	0.172	8.636	-6	36	0.36	0.02
1	2013	1	HA-North	HA	0.135	0.848333333	1.693333333	-13	36	0.36	0.02
1	2013	1	OS-18	OS	0.831666667	0.151666667	16.93333333	-13	36	0.36	0.02
1	2013	1	AM-86	AM	0.663333333	0.17	10.58333333	-13	36	0.36	0.02
1	2013	1	BR-T-7	BR	0.998333333	0.001666667	13.97	-20	36	0.36	0.02
1	2013	1	GA-B-1	GA	1	0	16.93333333	-13	36	0.36	0.02
1	2013	1	GB-7	GB	0.77	0.146666667	8.043333333	-13	36	0.36	0.02
1	2013	1	HA-East	HA	0	0	0	-20	36	0.36	0.02
1	2013	1	OS-3	OS	0.596666667	0.336666667	13.12333333	-20	36	0.36	0.02
1	2013	1	DH-18b	DH	0.948333333	0.051666667	11.85333333	2	37	0.37	0.03
1	2013	1	DO-MEB5	DOMEB	0.95	0.05	8.89	2	37	0.37	0.03
1	2013	1	LU-M2	LU	0.861666667	0.138333333	10.16	2	37	0.37	0.03
1	2013	1	MO-4	MO	0.185	0.44	1.27	-5	37	0.37	0.03
1	2013	1	TU-S6	TU	0.525	0.475	5.08	2	37	0.37	0.03
1	2013	1	DH-18a	DH	0.955	0.045	15.875	-5	37	0.37	0.03
1	2013	1	DO-MEB4	DOMEB	1	0	19.05	-12	37	0.37	0.03
1	2013	1	LU-M1	LU	0.76	0.24	8.89	-5	37	0.37	0.03
1	2013	1	MO-1	MO	0.363333333	0.553333333	3.81	-12	37	0.37	0.03
1	2013	1	TU-28	TU	0.908333333	0.091666667	11.85333333	-5	37	0.37	0.03
1	2013	1	DH-21	DH	0.758333333	0.241666667	16.93333333	-12	37	0.37	0.03
1	2013	1	DO-MEB3	DOMEB	0.786666667	0.188333333	11.43	-19	37	0.37	0.03
1	2013	1	LU-M3	LU	0.856666667	0.126666667	9.313333333	-12	37	0.37	0.03
1	2013	1	MO-2	MO	0.983333333	0.016666667	16.08666667	2	37	0.37	0.03
1	2013	1	TU-S7	TU	1	0	14.39333333	-12	37	0.37	0.03
1	2013	1	DH-20b	DH	0.931666667	0.068333333	19.89666667	-19	37	0.37	0.03
1	2013	1	DO-MEB1	DOMEB	1	0	14.81666667	-5	37	0.37	0.03
1	2013	1	LU-M11	LU	0.891666667	0.108333333	10.58333333	-19	37	0.37	0.03
1	2013	1	MO-5	MO	0.926666667	0.07	12.27666667	-19	37	0.37	0.03
1	2013	1	TU-31S	TU	0.952	0.048	15.24	-19	37	0.37	0.03
2	2013	1	BR-T-8	BR	0.583333333	0.416666667	3.81	2	37	0.37	0.03
2	2013	1	KN-11	KN	0.063333333	0.728333333	0.423333333	2	37	0.37	0.03
2	2013	1	BR-T-5	BR	0.994	0.006	13.208	-5	37	0.37	0.03
2	2013	1	KN-5	KN	0.971666667	0.028333333	20.32	-5	37	0.37	0.03
2	2013	1	BR-T-6	BR	1	0	13.12333333	-12	37	0.37	0.03
2	2013	1	KN-7	KN	0.93	0.061666667	21.16666667	-19	37	0.37	0.03
2	2013	1	BR-T-7	BR	1	0	13.54666667	-19	37	0.37	0.03
2	2013	1	KN-6	KN	0.958333333	0.041666667	14.39333333	-12	37	0.37	0.03
2	2013	1	AM-413	AM	0.166666667	0	0.846666667	3	38	0.38	0.04
2	2013	1	BR-C-4	GA	0.525	0.475	3.81	3	38	0.38	0.04
2	2013	1	GB-6	GB	0.275	0.725	4.233333333	3	38	0.38	0.04
2	2013	1	OS-5	OS	0.74	0.12	9.144	3	38	0.38	0.04
2	2013	1	AM-102	AM	0.495	0.355	5.08	-4	38	0.38	0.04
2	2013	1	GA-B-3	GA	0.975	0.025	13.54666667	-4	38	0.38	0.04
2	2013	1	GB-8	GB	0.73	0.092	8.128	-18	38	0.38	0.04
2	2013	1	HA-South	HA	0.01	0.36	0	-4	38	0.38	0.04
2	2013	1	OS-14	OS	0.346666667	0.145	3.386666667	-4	38	0.38	0.04
2	2013	1	AM-151	AM	0.344	0.096	2.032	-18	38	0.38	0.04
2	2013	1	GA-B-2	GA	0.846666667	0.151666667	16.51	-18	38	0.38	0.04
2	2013	1	GB-9	GB	0.786	0.214	7.62	-4	38	0.38	0.04
2	2013	1	HA-North	HA	0.058333333	0.483333333	0.846666667	-11	38	0.38	0.04
2	2013	1	OS-18	OS	0.821666667	0.05	15.66333333	-11	38	0.38	0.04
2	2013	1	AM-86	AM	0.636666667	0.146666667	11.00666667	-11	38	0.38	0.04
2	2013	1	GA-B-1	GA	1	0	18.62666667	-11	38	0.38	0.04
2	2013	1	GB-7	GB	0.725	0.108333333	9.313333333	-11	38	0.38	0.04
2	2013	1	HA-East	HA	0	0.091666667	0	-18	38	0.38	0.04
2	2013	1	OS-3	OS	0.575	0.283333333	11.85333333	-18	38	0.38	0.04
2	2013	1	DO-MEB5	DOMEB	0.308333333	0.658333333	2.963333333	4	39	0.39	0.05
2	2013	1	LU-M2	LU	0.835	0.165	10.58333333	4	39	0.39	0.05
2	2013	1	MO-4	MO	0.07	0.263333333	0.423333333	-3	39	0.39	0.05
2	2013	1	TU-S6	TU	0.1175	0.8825	1.27	4	39	0.39	0.05
2	2013	1	DO-MEB4	DOMEB	1	0	18.20333333	-10	39	0.39	0.05
2	2013	1	LU-M1	LU	0.815	0.185	11.00666667	-3	39	0.39	0.05
2	2013	1	MO-1	MO	0.35	0.285	3.386666667	-10	39	0.39	0.05
2	2013	1	TU-28	TU	0.94	0.06	13.12333333	-3	39	0.39	0.05
2	2013	1	DO-MEB3	DOMEB	0.828333333	0.038333333	12.27666667	-17	39	0.39	0.05
2	2013	1	LU-M3	LU	0.7	0.3	8.89	-10	39	0.39	0.05
2	2013	1	MO-2	MO	0.95	0.05	15.66333333	4	39	0.39	0.05
2	2013	1	TU-S7	TU	1	0	11.85333333	-10	39	0.39	0.05
2	2013	1	DO-MEB1	DOMEB	1	0	15.24	-3	39	0.39	0.05
2	2013	1	LU-M11	LU	0.893333333	0.106666667	12.27666667	-17	39	0.39	0.05
2	2013	1	MO-5	MO	0.865	0.135	12.27666667	-17	39	0.39	0.05
2	2013	1	TU-31S	TU	0.986	0.014	17.272	-17	39	0.39	0.05
3	2013	2	BR-C-4	GA	0.085	0.906666667	0	7	42	0.42	0.08
3	2013	2	BR-T-8	BR	0.04	0.671666667	0.846666667	7	42	0.42	0.08
3	2013	2	DO-MEB5	DOMEB	0.28	0.628333333	2.963333333	7	42	0.42	0.08
3	2013	2	KN-11	KN	0.008333333	0.575	0	7	42	0.42	0.08
3	2013	2	LU-M2	LU	0.691666667	0.308333333	9.313333333	7	42	0.42	0.08
3	2013	2	BR-T-5	BR	0.974	0.022	11.684	0	42	0.42	0.08
3	2013	2	DO-MEB4	DOMEB	1	0	16.51	-7	42	0.42	0.08
3	2013	2	GA-B-3	GA	0.713333333	0.286666667	8.466666667	0	42	0.42	0.08
3	2013	2	KN-5	KN	0.941666667	0.058333333	19.05	0	42	0.42	0.08
3	2013	2	LU-M1	LU	0.746666667	0.228333333	8.466666667	0	42	0.42	0.08
3	2013	2	BR-T-6	BR	0.998333333	0.001666667	12.7	-7	42	0.42	0.08
3	2013	2	DO-MEB3	DOMEB	0.728333333	0.125	10.58333333	-14	42	0.42	0.08
3	2013	2	GA-B-2	GA	0.826666667	0.05	15.24	-14	42	0.42	0.08
3	2013	2	KN-7	KN	0.855	0.145	19.89666667	-14	42	0.42	0.08
3	2013	2	LU-M3	LU	0.825	0.148333333	8.043333333	-7	42	0.42	0.08
3	2013	2	BR-T-7	BR	0.993333333	0.006666667	13.12333333	-14	42	0.42	0.08
3	2013	2	DO-MEB1	DOMEB	0.983333333	0.016666667	12.27666667	0	42	0.42	0.08
3	2013	2	GA-B-1	GA	1	0	16.93333333	-7	42	0.42	0.08
3	2013	2	KN-6	KN	0.991666667	0.008333333	12.7	-7	42	0.42	0.08
3	2013	2	LU-M11	LU	0.828333333	0.171666667	10.16	-14	42	0.42	0.08
3	2013	2	DH-18b	DH	0.425	0.558333333	3.386666667	8	43	0.43	0.09
3	2013	2	OS-5	OS	0.69	0.11	8.636	8	43	0.43	0.09
3	2013	2	DH-18a	DH	0.775	0.225	8.89	1	43	0.43	0.09
3	2013	2	OS-14	OS	0.325	0.033333333	2.116666667	1	43	0.43	0.09
3	2013	2	DH-21	DH	0.75	0.25	12.7	-6	43	0.43	0.09
3	2013	2	OS-18	OS	0.741666667	0.1	12.7	-6	43	0.43	0.09
3	2013	2	DH-20b	DH	0.933333333	0.066666667	15.24	-13	43	0.43	0.09
3	2013	2	OS-3	OS	0.508333333	0.2	11.43	-13	43	0.43	0.09
3	2013	2	AM-413	AM	0.016666667	0.133333333	0	9	44	0.44	0.1
3	2013	2	GB-6	GB	0.081666667	0.518333333	0.423333333	9	44	0.44	0.1
3	2013	2	MO-4	MO	0	0.208333333	0	2	44	0.44	0.1
3	2013	2	TU-S6	TU	0.0125	0.175	0	9	44	0.44	0.1
3	2013	2	AM-102	AM	0.051666667	0.331666667	0.423333333	2	44	0.44	0.1
3	2013	2	GB-8	GB	0.094	0.626	1.524	-12	44	0.44	0.1
3	2013	2	HA-South	HA	0	0	0	2	44	0.44	0.1
3	2013	2	MO-1	MO	0.141666667	0.383333333	1.693333333	-5	44	0.44	0.1
3	2013	2	TU-28	TU	0.433333333	0.491666667	5.08	2	44	0.44	0.1
3	2013	2	AM-151	AM	0.11	0.11	0.508	-12	44	0.44	0.1
3	2013	2	GB-9	GB	0.496	0.504	5.588	2	44	0.44	0.1
3	2013	2	HA-North	HA	0	0.083333333	0	-5	44	0.44	0.1
3	2013	2	MO-2	MO	0.9	0.1	13.97	9	44	0.44	0.1
3	2013	2	TU-S7	TU	1	0	15.24	-5	44	0.44	0.1
3	2013	2	AM-86	AM	0.506666667	0.176666667	9.313333333	-5	44	0.44	0.1
3	2013	2	GB-7	GB	0.583333333	0.116666667	5.926666667	-5	44	0.44	0.1
3	2013	2	HA-East	HA	0	0	0	-12	44	0.44	0.1
3	2013	2	MO-5	MO	0.791666667	0.208333333	8.466666667	-12	44	0.44	0.1
3	2013	2	TU-31S	TU	0.994	0.006	19.304	-12	44	0.44	0.1
4	2013	2	KN-11	KN	0.016666667	0.541666667	0	9	44	0.44	0.1
4	2013	2	KN-5	KN	0.866666667	0.133333333	15.24	2	44	0.44	0.1
4	2013	2	KN-7	KN	0.816666667	0.183333333	19.05	-12	44	0.44	0.1
4	2013	2	KN-6	KN	0.9	0.1	11.85333333	-5	44	0.44	0.1
4	2013	2	BR-C-4	GA	0.05	0.716666667	0	10	45	0.45	0.11
4	2013	2	BR-T-8	BR	0.091666667	0.833333333	0.846666667	10	45	0.45	0.11
4	2013	2	DH-18b	DH	0.378333333	0.491666667	2.963333333	10	45	0.45	0.11
4	2013	2	DO-MEB5	DOMEB	0.051666667	0.748333333	1.27	10	45	0.45	0.11
4	2013	2	LU-M2	LU	0.483333333	0.5	5.503333333	10	45	0.45	0.11
4	2013	2	OS-5	OS	0.61	0.19	7.62	10	45	0.45	0.11
4	2013	2	BR-T-5	BR	0.61	0.39	5.588	3	45	0.45	0.11
4	2013	2	DH-18a	DH	0.625	0.375	3.81	3	45	0.45	0.11
4	2013	2	DO-MEB4	DOMEB	0.8	0.2	7.196666667	-4	45	0.45	0.11
4	2013	2	GA-B-3	GA	0.391666667	0.541666667	3.81	3	45	0.45	0.11
4	2013	2	LU-M1	LU	0.525	0.405	5.926666667	3	45	0.45	0.11
4	2013	2	OS-14	OS	0.175	0.158333333	0.846666667	3	45	0.45	0.11
4	2013	2	BR-T-6	BR	0.976666667	0.023333333	12.27666667	-4	45	0.45	0.11
4	2013	2	DH-21	DH	0.583333333	0.416666667	11.85333333	-4	45	0.45	0.11
4	2013	2	DO-MEB3	DOMEB	0.718333333	0.123333333	9.736666667	-11	45	0.45	0.11
4	2013	2	GA-B-2	GA	0.833333333	0.041666667	14.81666667	-11	45	0.45	0.11
4	2013	2	LU-M3	LU	0.683333333	0.316666667	7.196666667	-4	45	0.45	0.11
4	2013	2	OS-18	OS	0.673333333	0.126666667	12.7	-4	45	0.45	0.11
4	2013	2	BR-T-7	BR	0.983333333	0.016666667	12.7	-11	45	0.45	0.11
4	2013	2	DH-20b	DH	0.838333333	0.161666667	14.39333333	-11	45	0.45	0.11
4	2013	2	DO-MEB1	DOMEB	0.958333333	0.041666667	13.97	3	45	0.45	0.11
4	2013	2	GA-B-1	GA	1	0	16.93333333	-4	45	0.45	0.11
4	2013	2	LU-M11	LU	0.808333333	0.175	9.736666667	-11	45	0.45	0.11
4	2013	2	OS-3	OS	0.491666667	0.118333333	11.00666667	-11	45	0.45	0.11
4	2013	2	AM-413	AM	0	0.041666667	0	11	46	0.46	0.12
4	2013	2	GB-6	GB	0.016666667	0.308333333	0	11	46	0.46	0.12
4	2013	2	MO-4	MO	0	0.091666667	0	4	46	0.46	0.12
4	2013	2	TU-S6	TU	0	0.0375	0	11	46	0.46	0.12
4	2013	2	AM-102	AM	0.011666667	0.305	0	4	46	0.46	0.12
4	2013	2	GB-8	GB	0.026	0.754	0	-10	46	0.46	0.12
4	2013	2	HA-South	HA	0	0.01	0	4	46	0.46	0.12
4	2013	2	MO-1	MO	0.045	0.358333333	0.423333333	-3	46	0.46	0.12
4	2013	2	TU-28	TU	0.308333333	0.6	2.963333333	4	46	0.46	0.12
4	2013	2	AM-151	AM	0.04	0.16	0	-10	46	0.46	0.12
4	2013	2	GB-9	GB	0.4	0.41	2.032	4	46	0.46	0.12
4	2013	2	HA-North	HA	0	0.075	0	-3	46	0.46	0.12
4	2013	2	MO-2	MO	0.891666667	0.108333333	12.7	11	46	0.46	0.12
4	2013	2	TU-S7	TU	1	0	14.81666667	-3	46	0.46	0.12
4	2013	2	AM-86	AM	0.466666667	0.183333333	7.62	-3	46	0.46	0.12
4	2013	2	GB-7	GB	0.39	0.31	4.656666667	-3	46	0.46	0.12
4	2013	2	HA-East	HA	0	0	0	-10	46	0.46	0.12
4	2013	2	MO-5	MO	0.825	0.158333333	8.466666667	-10	46	0.46	0.12
4	2013	2	TU-31S	TU	0.994	0.006	18.796	-10	46	0.46	0.12
5	2013	3	BR-C-4	GA	0.001666667	0.331666667	0	14	49	0.49	0.15
5	2013	3	BR-T-8	BR	0.008333333	0.141666667	0	14	49	0.49	0.15
5	2013	3	KN-11	KN	0.0125	0.125	0	14	49	0.49	0.15
5	2013	3	LU-M2	LU	0.18	0.736666667	1.693333333	14	49	0.49	0.15
5	2013	3	OS-5	OS	0.454	0.326	5.588	14	49	0.49	0.15
5	2013	3	BR-T-5	BR	0.124	0.876	1.016	7	49	0.49	0.15
5	2013	3	GA-B-3	GA	0.168333333	0.681666667	1.27	7	49	0.49	0.15
5	2013	3	KN-5	KN	0.708333333	0.291666667	9.736666667	7	49	0.49	0.15
5	2013	3	LU-M1	LU	0.1	0.7	2.116666667	7	49	0.49	0.15
5	2013	3	OS-14	OS	0	0.066666667	0	7	49	0.49	0.15
5	2013	3	BR-T-6	BR	0.916666667	0.083333333	7.196666667	0	49	0.49	0.15
5	2013	3	GA-B-2	GA	0.778333333	0.055	5.926666667	-7	49	0.49	0.15
5	2013	3	KN-7	KN	0.808333333	0.041666667	18.20333333	-7	49	0.49	0.15
5	2013	3	LU-M3	LU	0.525	0.408333333	4.656666667	0	49	0.49	0.15
5	2013	3	OS-18	OS	0.608333333	0.083333333	8.043333333	0	49	0.49	0.15
5	2013	3	BR-T-7	BR	0.99	0.01	10.58333333	-7	49	0.49	0.15
5	2013	3	GA-B-1	GA	1	0	15.24	0	49	0.49	0.15
5	2013	3	KN-6	KN	0.916666667	0.083333333	12.27666667	0	49	0.49	0.15
5	2013	3	LU-M11	LU	0.713333333	0.22	6.35	-7	49	0.49	0.15
5	2013	3	OS-3	OS	0.475	0.05	9.313333333	-7	49	0.49	0.15
5	2013	3	AM-413	AM	0	0	0	16	51	0.51	0.17
5	2013	3	DO-MEB5	DOMEB	0.1	0.408333333	1.27	16	51	0.51	0.17
5	2013	3	GB-6	GB	0.003333333	0.155	0	16	51	0.51	0.17
5	2013	3	MO-4	MO	0	0.008333333	0	9	51	0.51	0.17
5	2013	3	AM-102	AM	0	0.016666667	0	9	51	0.51	0.17
5	2013	3	DO-MEB4	DOMEB	0.356666667	0.485	2.963333333	2	51	0.51	0.17
5	2013	3	GB-8	GB	0	0.28	0	-5	51	0.51	0.17
5	2013	3	HA-South	HA	0	0	0	9	51	0.51	0.17
5	2013	3	MO-1	MO	0.003333333	0.171666667	0	2	51	0.51	0.17
5	2013	3	AM-151	AM	0	0.02	0	-5	51	0.51	0.17
5	2013	3	DO-MEB3	DOMEB	0.216666667	0.533333333	2.54	-5	51	0.51	0.17
5	2013	3	GB-9	GB	0.08	0.74	0	9	51	0.51	0.17
5	2013	3	HA-North	HA	0	0	0	2	51	0.51	0.17
5	2013	3	MO-2	MO	0.88	0.12	13.12333333	16	51	0.51	0.17
5	2013	3	AM-86	AM	0.458333333	0.041666667	7.62	2	51	0.51	0.17
5	2013	3	DO-MEB1	DOMEB	0.975	0.025	11.00666667	9	51	0.51	0.17
5	2013	3	GB-7	GB	0.358333333	0.141666667	2.54	2	51	0.51	0.17
5	2013	3	HA-East	HA	0	0	0	-5	51	0.51	0.17
5	2013	3	MO-5	MO	0.75	0.108333333	7.196666667	-5	51	0.51	0.17
6	2013	3	BR-C-4	GA	0	0.041666667	0	16	51	0.51	0.17
6	2013	3	GA-B-3	GA	0.208333333	0.483333333	1.693333333	9	51	0.51	0.17
6	2013	3	GA-B-2	GA	0.666666667	0.166666667	6.35	-5	51	0.51	0.17
6	2013	3	GA-B-1	GA	1	0	14.81666667	2	51	0.51	0.17
6	2013	3	KN-7	KN	0.683333333	0.275	12.27666667	-4.166666667	51.83333333	0.518333333	0.178333333
5	2013	3	DH-18b	DH	0.011666667	0.255	0	17	52	0.52	0.18
5	2013	3	TU-S6	TU	0	0.0125	0	17	52	0.52	0.18
5	2013	3	DH-18a	DH	0.03	0.2125	0	10	52	0.52	0.18
5	2013	3	TU-28	TU	0.121666667	0.305	0.423333333	10	52	0.52	0.18
5	2013	3	DH-21	DH	0.15	0.25	3.81	3	52	0.52	0.18
5	2013	3	TU-S7	TU	0.825	0.175	5.926666667	3	52	0.52	0.18
5	2013	3	DH-20b	DH	0.708333333	0.2	10.16	-4	52	0.52	0.18
5	2013	3	TU-31S	TU	0.998	0.002	21.844	-4	52	0.52	0.18
6	2013	3	KN-11	KN	0.005	0.111666667	0	17	52	0.52	0.18
6	2013	3	LU-M2	LU	0.051666667	0.108333333	0.423333333	17	52	0.52	0.18
6	2013	3	OS-5	OS	0.466	0.134	6.096	17	52	0.52	0.18
6	2013	3	KN-5	KN	0.625	0.358333333	6.773333333	10	52	0.52	0.18
6	2013	3	LU-M1	LU	0.043333333	0.173333333	0.423333333	10	52	0.52	0.18
6	2013	3	OS-14	OS	0	0	0	10	52	0.52	0.18
6	2013	3	LU-M3	LU	0.366666667	0.416666667	4.233333333	3	52	0.52	0.18
6	2013	3	OS-18	OS	0.498333333	0.168333333	4.233333333	3	52	0.52	0.18
6	2013	3	KN-6	KN	0.955	0.045	10.16	3	52	0.52	0.18
6	2013	3	LU-M11	LU	0.483333333	0.4	5.503333333	-4	52	0.52	0.18
6	2013	3	OS-3	OS	0.433333333	0.066666667	8.89	-4	52	0.52	0.18
6	2013	3	AM-413	AM	0	0	0	18	53	0.53	0.19
6	2013	3	BR-T-8	BR	0.001666667	0.095	0	18	53	0.53	0.19
6	2013	3	DH-18b	DH	0.016666667	0.416666667	0.423333333	18	53	0.53	0.19
6	2013	3	GB-6	GB	0	0.083333333	0	18	53	0.53	0.19
6	2013	3	AM-102	AM	0	0	0	11	53	0.53	0.19
6	2013	3	BR-T-5	BR	0.01	0.71	0	11	53	0.53	0.19
6	2013	3	DH-18a	DH	0.0375	0.5375	0	11	53	0.53	0.19
6	2013	3	GB-8	GB	0	0.03	0	-3	53	0.53	0.19
6	2013	3	AM-151	AM	0	0	0	-3	53	0.53	0.19
6	2013	3	BR-T-6	BR	0.133333333	0.866666667	2.54	4	53	0.53	0.19
6	2013	3	DH-21	DH	0.183333333	0.733333333	2.963333333	4	53	0.53	0.19
6	2013	3	GB-9	GB	0.03	0.42	0	11	53	0.53	0.19
6	2013	3	AM-86	AM	0.316666667	0.183333333	5.503333333	4	53	0.53	0.19
6	2013	3	BR-T-7	BR	0.988333333	0.011666667	9.736666667	-3	53	0.53	0.19
6	2013	3	DH-20b	DH	0.621666667	0.378333333	8.466666667	-3	53	0.53	0.19
6	2013	3	GB-7	GB	0.241666667	0.266666667	1.693333333	4	53	0.53	0.19
6	2013	3	MO-4	MO	0	0	0	12	54	0.54	0.2
6	2013	3	TU-S6	TU	0	0	0	19	54	0.54	0.2
6	2013	3	MO-1	MO	0	0.066666667	0	5	54	0.54	0.2
6	2013	3	TU-28	TU	0	0.3	0	12	54	0.54	0.2
6	2013	3	MO-2	MO	0.705	0.295	8.043333333	19	54	0.54	0.2
6	2013	3	TU-S7	TU	0.25	0.666666667	2.963333333	5	54	0.54	0.2
6	2013	3	MO-5	MO	0.748333333	0.101666667	7.196666667	-2	54	0.54	0.2
6	2013	3	TU-31S	TU	0.972	0.028	17.78	-2	54	0.54	0.2
6	2013	3	DO-MEB5	DOMEB	0.033333333	0.091666667	0	20	55	0.55	0.21
6	2013	3	DO-MEB4	DOMEB	0.116666667	0.4	0	6	55	0.55	0.21
6	2013	3	DO-MEB3	DOMEB	0.091666667	0.591666667	0.423333333	-1	55	0.55	0.21
6	2013	3	DO-MEB1	DOMEB	0.658333333	0.158333333	9.736666667	13	55	0.55	0.21
7	2013	4	BR-C-4	GA	0	0	0	21	56	0.56	0.22
7	2013	4	BR-T-8	BR	0.025	0.02	0	21	56	0.56	0.22
7	2013	4	KN-11	KN	0.003333333	0.025	0	21	56	0.56	0.22
7	2013	4	LU-M2	LU	0.016666667	0.525	0	21	56	0.56	0.22
7	2013	4	OS-5	OS	0.36	0.24	3.048	21	56	0.56	0.22
7	2013	4	BR-T-5	BR	0.02	0.11	0	14	56	0.56	0.22
7	2013	4	GA-B-3	GA	0.008333333	0.241666667	0	14	56	0.56	0.22
7	2013	4	KN-5	KN	0.186666667	0.555	1.693333333	14	56	0.56	0.22
7	2013	4	LU-M1	LU	0.111666667	0.266666667	0.846666667	14	56	0.56	0.22
7	2013	4	OS-14	OS	0	0	0	14	56	0.56	0.22
7	2013	4	BR-T-6	BR	0.15	0.808333333	1.693333333	7	56	0.56	0.22
7	2013	4	GA-B-2	GA	0.383333333	0.45	3.386666667	0	56	0.56	0.22
7	2013	4	KN-7	KN	0.233333333	0.558333333	2.116666667	0	56	0.56	0.22
7	2013	4	LU-M3	LU	0.316666667	0.341666667	2.116666667	7	56	0.56	0.22
7	2013	4	OS-18	OS	0.233333333	0.266666667	1.693333333	7	56	0.56	0.22
7	2013	4	BR-T-7	BR	0.975	0.025	8.89	0	56	0.56	0.22
7	2013	4	GA-B-1	GA	0.913333333	0.086666667	5.926666667	7	56	0.56	0.22
7	2013	4	KN-6	KN	0.75	0.25	7.196666667	7	56	0.56	0.22
7	2013	4	LU-M11	LU	0.441666667	0.391666667	3.81	0	56	0.56	0.22
7	2013	4	OS-3	OS	0.35	0.15	7.62	0	56	0.56	0.22
7	2013	4	AM-413	AM	0	0	0	22	57	0.57	0.23
7	2013	4	DH-18b	DH	0.008333333	0.15	0	22	57	0.57	0.23
7	2013	4	GB-6	GB	0	0	0	22	57	0.57	0.23
7	2013	4	MO-4	MO	0	0	0	15	57	0.57	0.23
7	2013	4	TU-S6	TU	0	0	0	22	57	0.57	0.23
7	2013	4	AM-102	AM	0	0	0	15	57	0.57	0.23
7	2013	4	DH-18a	DH	0.025	0.1875	0	15	57	0.57	0.23
7	2013	4	GB-8	GB	0	0	0	1	57	0.57	0.23
7	2013	4	HA-South	HA	0	0	0	15	57	0.57	0.23
7	2013	4	MO-1	MO	0	0	0	8	57	0.57	0.23
7	2013	4	TU-28	TU	0	0.175	0	15	57	0.57	0.23
7	2013	4	AM-151	AM	0	0	0	1	57	0.57	0.23
7	2013	4	DH-21	DH	0.133333333	0.675	0	8	57	0.57	0.23
7	2013	4	GB-9	GB	0	0	0	15	57	0.57	0.23
7	2013	4	HA-North	HA	0	0	0	8	57	0.57	0.23
7	2013	4	MO-2	MO	0.533333333	0.383333333	5.08	22	57	0.57	0.23
7	2013	4	TU-S7	TU	0.683333333	0.016666667	3.386666667	8	57	0.57	0.23
7	2013	4	AM-86	AM	0.233333333	0.233333333	4.233333333	8	57	0.57	0.23
7	2013	4	DH-20b	DH	0.441666667	0.533333333	5.503333333	1	57	0.57	0.23
7	2013	4	GB-7	GB	0.075	0.266666667	0.423333333	8	57	0.57	0.23
7	2013	4	HA-East	HA	0	0	0	1	57	0.57	0.23
7	2013	4	MO-5	MO	0.683333333	0.15	5.08	1	57	0.57	0.23
7	2013	4	TU-31S	TU	0.8	0.2	6.096	1	57	0.57	0.23
7	2013	4	DO-MEB5	DOMEB	0	0	0	23	58	0.58	0.24
7	2013	4	DO-MEB4	DOMEB	0.033333333	0.033333333	0	9	58	0.58	0.24
7	2013	4	DO-MEB3	DOMEB	0.028333333	0.04	0	2	58	0.58	0.24
7	2013	4	DO-MEB1	DOMEB	0.328333333	0.188333333	2.963333333	16	58	0.58	0.24
8	2013	4	BR-C-4	GA	0	0	0	23	58	0.58	0.24
8	2013	4	BR-T-8	BR	0.283333333	0.125	0	23	58	0.58	0.24
8	2013	4	LU-M2	LU	0.008333333	0.116666667	0	23	58	0.58	0.24
8	2013	4	OS-5	OS	0.07	0.53	0.508	23	58	0.58	0.24
8	2013	4	BR-T-5	BR	0.002	0.188	0	16	58	0.58	0.24
8	2013	4	GA-B-3	GA	0	0	0	16	58	0.58	0.24
8	2013	4	LU-M1	LU	0.008333333	0.25	0	16	58	0.58	0.24
8	2013	4	OS-14	OS	0	0	0	16	58	0.58	0.24
8	2013	4	BR-T-6	BR	0.013333333	0.316666667	0	9	58	0.58	0.24
8	2013	4	GA-B-2	GA	0.575	0.258333333	4.233333333	2	58	0.58	0.24
8	2013	4	LU-M3	LU	0.233333333	0.433333333	2.116666667	9	58	0.58	0.24
8	2013	4	OS-18	OS	0.136666667	0.246666667	0.846666667	9	58	0.58	0.24
8	2013	4	BR-T-7	BR	0.6	0.291666667	5.08	2	58	0.58	0.24
8	2013	4	GA-B-1	GA	0.933333333	0.066666667	5.503333333	9	58	0.58	0.24
8	2013	4	LU-M11	LU	0.566666667	0.35	4.233333333	2	58	0.58	0.24
8	2013	4	OS-3	OS	0.236666667	0.263333333	2.116666667	2	58	0.58	0.24
8	2013	4	AM-413	AM	0	0	0	24	59	0.59	0.25
8	2013	4	GB-6	GB	0	0	0	24	59	0.59	0.25
8	2013	4	MO-4	MO	0	0	0	17	59	0.59	0.25
8	2013	4	TU-S6	TU	0	0	0	24	59	0.59	0.25
8	2013	4	AM-102	AM	0	0	0	17	59	0.59	0.25
8	2013	4	GB-8	GB	0	0	0	3	59	0.59	0.25
8	2013	4	HA-South	HA	0	0	0	17	59	0.59	0.25
8	2013	4	MO-1	MO	0	0	0	10	59	0.59	0.25
8	2013	4	TU-28	TU	0	0.008333333	0	17	59	0.59	0.25
8	2013	4	AM-151	AM	0	0	0	3	59	0.59	0.25
8	2013	4	GB-9	GB	0	0.04	0	17	59	0.59	0.25
8	2013	4	HA-North	HA	0	0	0	10	59	0.59	0.25
8	2013	4	MO-2	MO	0.3	0.525	2.116666667	24	59	0.59	0.25
8	2013	4	TU-S7	TU	0.1	0.266666667	0.423333333	10	59	0.59	0.25
8	2013	4	AM-86	AM	0.066666667	0.266666667	0.423333333	10	59	0.59	0.25
8	2013	4	GB-7	GB	0.008333333	0.283333333	0	10	59	0.59	0.25
8	2013	4	HA-East	HA	0	0	0	3	59	0.59	0.25
8	2013	4	MO-5	MO	0.491666667	0.325	2.963333333	3	59	0.59	0.25
8	2013	4	TU-31S	TU	0.22	0.71	5.08	3	59	0.59	0.25
8	2013	4	DH-18b	DH	0	0.066666667	0	25	60	0.6	0.26
8	2013	4	DO-MEB5	DOMEB	0	0.091666667	0	25	60	0.6	0.26
8	2013	4	KN-11	KN	0.001666667	0.016666667	0	25	60	0.6	0.26
8	2013	4	DH-18a	DH	0	0.1	0	18	60	0.6	0.26
8	2013	4	DO-MEB4	DOMEB	0.016666667	0.141666667	0	11	60	0.6	0.26
8	2013	4	KN-5	KN	0.023333333	0.718333333	0.423333333	18	60	0.6	0.26
8	2013	4	DH-21	DH	0.05	0.508333333	0	11	60	0.6	0.26
8	2013	4	DO-MEB3	DOMEB	0.053333333	0.38	0.423333333	4	60	0.6	0.26
8	2013	4	KN-7	KN	0.05	0.55	0.846666667	4	60	0.6	0.26
8	2013	4	DH-20b	DH	0.166666667	0.508333333	0.846666667	4	60	0.6	0.26
8	2013	4	DO-MEB1	DOMEB	0.386666667	0.563333333	2.963333333	18	60	0.6	0.26
8	2013	4	KN-6	KN	0.45	0.533333333	2.116666667	11	60	0.6	0.26
9	2013	5	AM-413	AM	0	0	0	28	63	0.63	0.29
9	2013	5	BR-C-4	GA	0	0	0	28	63	0.63	0.29
9	2013	5	DH-18b	DH	0	0.021666667	0	28	63	0.63	0.29
9	2013	5	GB-6	GB	0	0	0	28	63	0.63	0.29
9	2013	5	KN-11	KN	0	0.005	0	28	63	0.63	0.29
9	2013	5	LU-M2	LU	0	0.016666667	0	28	63	0.63	0.29
9	2013	5	TU-S6	TU	0	0	0	28	63	0.63	0.29
9	2013	5	AM-102	AM	0	0	0	21	63	0.63	0.29
9	2013	5	DH-18a	DH	0	0.025	0	21	63	0.63	0.29
9	2013	5	GA-B-3	GA	0	0	0	21	63	0.63	0.29
9	2013	5	GB-8	GB	0	0	0	7	63	0.63	0.29
9	2013	5	HA-South	HA	0	0	0	21	63	0.63	0.29
9	2013	5	KN-5	KN	0.041666667	0.291666667	0.423333333	21	63	0.63	0.29
9	2013	5	LU-M1	LU	0	0.058333333	0	21	63	0.63	0.29
9	2013	5	TU-28	TU	0	0	0	21	63	0.63	0.29
9	2013	5	AM-151	AM	0	0	0	7	63	0.63	0.29
9	2013	5	DH-21	DH	0.011666667	0.28	0	14	63	0.63	0.29
9	2013	5	GA-B-2	GA	0.058333333	0.283333333	0	7	63	0.63	0.29
9	2013	5	GB-9	GB	0	0	0	21	63	0.63	0.29
9	2013	5	HA-North	HA	0	0	0	14	63	0.63	0.29
9	2013	5	KN-7	KN	0.083333333	0.258333333	0	7	63	0.63	0.29
9	2013	5	LU-M3	LU	0.021666667	0.363333333	0	14	63	0.63	0.29
9	2013	5	TU-S7	TU	0	0	0	14	63	0.63	0.29
9	2013	5	AM-86	AM	0.041666667	0.141666667	0.423333333	14	63	0.63	0.29
9	2013	5	DH-20b	DH	0.031666667	0.426666667	0	7	63	0.63	0.29
9	2013	5	GA-B-1	GA	0.65	0.333333333	2.963333333	14	63	0.63	0.29
9	2013	5	GB-7	GB	0	0.175	0	14	63	0.63	0.29
9	2013	5	HA-East	HA	0	0	0	7	63	0.63	0.29
9	2013	5	KN-6	KN	0.341666667	0.475	2.116666667	14	63	0.63	0.29
9	2013	5	LU-M11	LU	0.221666667	0.578333333	1.693333333	7	63	0.63	0.29
9	2013	5	TU-31S	TU	0	0.06	0	7	63	0.63	0.29
9	2013	5	BR-T-8	BR	0.016666667	0.35	0	29	64	0.64	0.3
9	2013	5	DO-MEB5	DOMEB	0.008333333	0	0	29	64	0.64	0.3
9	2013	5	MO-4	MO	0	0	0	22	64	0.64	0.3
9	2013	5	OS-5	OS	0.064	0.488	0.508	29	64	0.64	0.3
9	2013	5	BR-T-5	BR	0	0.04	0	22	64	0.64	0.3
9	2013	5	DO-MEB4	DOMEB	0.006666667	0.033333333	0	15	64	0.64	0.3
9	2013	5	MO-1	MO	0	0	0	15	64	0.64	0.3
9	2013	5	OS-14	OS	0	0	0	22	64	0.64	0.3
9	2013	5	BR-T-6	BR	0.001666667	0.456666667	0	15	64	0.64	0.3
9	2013	5	DO-MEB3	DOMEB	0.013333333	0.058333333	0	8	64	0.64	0.3
9	2013	5	MO-2	MO	0.101666667	0.898333333	1.27	29	64	0.64	0.3
9	2013	5	OS-18	OS	0.003333333	0.071666667	0	15	64	0.64	0.3
9	2013	5	BR-T-7	BR	0.241666667	0.608333333	1.27	8	64	0.64	0.3
9	2013	5	DO-MEB1	DOMEB	0.276666667	0.325	1.693333333	22	64	0.64	0.3
9	2013	5	MO-5	MO	0.175	0.658333333	1.27	8	64	0.64	0.3
9	2013	5	OS-3	OS	0.225	0.125	1.693333333	8	64	0.64	0.3
10	2013	5	BR-C-4	GA	0	0	0	30	65	0.65	0.31
10	2013	5	TU-S6	TU	0	0.055	0	30	65	0.65	0.31
10	2013	5	GA-B-3	GA	0	0	0	23	65	0.65	0.31
10	2013	5	TU-28	TU	0	0.108333333	0	23	65	0.65	0.31
10	2013	5	GA-B-2	GA	0.083333333	0.575	0	9	65	0.65	0.31
10	2013	5	TU-S7	TU	0.001666667	0.338333333	0	16	65	0.65	0.31
10	2013	5	GA-B-1	GA	0.566666667	0.358333333	3.81	16	65	0.65	0.31
10	2013	5	TU-31S	TU	0.018	0.366	0	9	65	0.65	0.31
10	2013	5	AM-413	AM	0	0	0	31	66	0.66	0.32
10	2013	5	KN-11	KN	0	0.001666667	0	31	66	0.66	0.32
10	2013	5	OS-5	OS	0.05	0.25	0.508	31	66	0.66	0.32
10	2013	5	AM-102	AM	0	0	0	24	66	0.66	0.32
10	2013	5	HA-South	HA	0	0	0	24	66	0.66	0.32
10	2013	5	KN-5	KN	0	0.113333333	0	24	66	0.66	0.32
10	2013	5	OS-14	OS	0	0	0	24	66	0.66	0.32
10	2013	5	AM-151	AM	0	0	0	10	66	0.66	0.32
10	2013	5	HA-North	HA	0	0	0	17	66	0.66	0.32
10	2013	5	KN-7	KN	0.025	0.225	0	10	66	0.66	0.32
10	2013	5	OS-18	OS	0	0.025	0	17	66	0.66	0.32
10	2013	5	AM-86	AM	0.008333333	0.158333333	0	17	66	0.66	0.32
10	2013	5	HA-East	HA	0	0	0	10	66	0.66	0.32
10	2013	5	KN-6	KN	0.163333333	0.556666667	1.693333333	17	66	0.66	0.32
10	2013	5	OS-3	OS	0.141666667	0.15	0.846666667	10	66	0.66	0.32
10	2013	5	BR-T-8	BR	0.025	0.158333333	0	32	67	0.67	0.33
10	2013	5	DH-18b	DH	0	0.066666667	0	32	67	0.67	0.33
10	2013	5	DO-MEB5	DOMEB	0	0.041666667	0	32	67	0.67	0.33
10	2013	5	LU-M2	LU	0	0	0	32	67	0.67	0.33
10	2013	5	MO-4	MO	0	0	0	25	67	0.67	0.33
10	2013	5	BR-T-5	BR	0	0	0	25	67	0.67	0.33
10	2013	5	DH-18a	DH	0	0.0875	0	25	67	0.67	0.33
10	2013	5	DO-MEB4	DOMEB	0	0.066666667	0	18	67	0.67	0.33
10	2013	5	LU-M1	LU	0.001666667	0.198333333	0	25	67	0.67	0.33
10	2013	5	MO-1	MO	0	0	0	18	67	0.67	0.33
10	2013	5	BR-T-6	BR	0	0	0	18	67	0.67	0.33
10	2013	5	DH-21	DH	0	0.075	0	18	67	0.67	0.33
10	2013	5	DO-MEB3	DOMEB	0.001666667	0.015	0	11	67	0.67	0.33
10	2013	5	LU-M3	LU	0	0.375	0	18	67	0.67	0.33
10	2013	5	MO-2	MO	0.076666667	0.498333333	0	32	67	0.67	0.33
10	2013	5	BR-T-7	BR	0.191666667	0.791666667	1.27	11	67	0.67	0.33
10	2013	5	DH-20b	DH	0.018333333	0.306666667	0	11	67	0.67	0.33
10	2013	5	DO-MEB1	DOMEB	0.291666667	0.341666667	1.693333333	25	67	0.67	0.33
10	2013	5	LU-M11	LU	0.118333333	0.665	0.423333333	11	67	0.67	0.33
10	2013	5	MO-5	MO	0.145	0.505	0.846666667	11	67	0.67	0.33
11	2013	6	AM-413	AM	0	0	0	35	70	0.7	0.36
11	2013	6	BR-C-4	GA	0	0	0	35	70	0.7	0.36
11	2013	6	GB-6	GB	0	0	0	35	70	0.7	0.36
11	2013	6	KN-11	KN	0	0	0	35	70	0.7	0.36
11	2013	6	MO-4	MO	0	0	0	28	70	0.7	0.36
11	2013	6	TU-S6	TU	0	0	0	35	70	0.7	0.36
11	2013	6	AM-102	AM	0	0	0	28	70	0.7	0.36
11	2013	6	GA-B-3	GA	0	0	0	28	70	0.7	0.36
11	2013	6	GB-8	GB	0	0	0	14	70	0.7	0.36
11	2013	6	HA-South	HA	0	0	0	28	70	0.7	0.36
11	2013	6	KN-5	KN	0	0.041666667	0	28	70	0.7	0.36
11	2013	6	MO-1	MO	0	0	0	21	70	0.7	0.36
11	2013	6	TU-28	TU	0	0	0	28	70	0.7	0.36
11	2013	6	AM-151	AM	0	0	0	14	70	0.7	0.36
11	2013	6	GA-B-2	GA	0	0	0	14	70	0.7	0.36
11	2013	6	GB-9	GB	0	0	0	28	70	0.7	0.36
11	2013	6	HA-North	HA	0	0	0	21	70	0.7	0.36
11	2013	6	KN-7	KN	0	0.013333333	0	14	70	0.7	0.36
11	2013	6	MO-2	MO	0.021666667	0.461666667	0	35	70	0.7	0.36
11	2013	6	TU-S7	TU	0	0	0	21	70	0.7	0.36
11	2013	6	AM-86	AM	0.008333333	0.025	0	21	70	0.7	0.36
11	2013	6	GA-B-1	GA	0.038333333	0.541666667	0	21	70	0.7	0.36
11	2013	6	GB-7	GB	0	0	0	21	70	0.7	0.36
11	2013	6	HA-East	HA	0	0	0	14	70	0.7	0.36
11	2013	6	KN-6	KN	0.023333333	0.303333333	0	21	70	0.7	0.36
11	2013	6	MO-5	MO	0.018333333	0.415	0	14	70	0.7	0.36
11	2013	6	TU-31S	TU	0	0.04	0	14	70	0.7	0.36
11	2013	6	BR-T-8	BR	0	0.075	0	36	71	0.71	0.37
11	2013	6	DH-18b	DH	0	0	0	36	71	0.71	0.37
11	2013	6	DO-MEB5	DOMEB	0	0	0	36	71	0.71	0.37
11	2013	6	LU-M2	LU	0	0	0	36	71	0.71	0.37
11	2013	6	OS-5	OS	0.004	0.16	0	36	71	0.71	0.37
11	2013	6	BR-T-5	BR	0	0	0	29	71	0.71	0.37
11	2013	6	DH-18a	DH	0	0	0	29	71	0.71	0.37
11	2013	6	DO-MEB4	DOMEB	0	0.008333333	0	22	71	0.71	0.37
11	2013	6	LU-M1	LU	0	0	0	29	71	0.71	0.37
11	2013	6	OS-14	OS	0	0	0	29	71	0.71	0.37
11	2013	6	BR-T-6	BR	0	0	0	22	71	0.71	0.37
11	2013	6	DH-21	DH	0	0.008333333	0	22	71	0.71	0.37
11	2013	6	DO-MEB3	DOMEB	0	0.016666667	0	15	71	0.71	0.37
11	2013	6	LU-M3	LU	0	0.003333333	0	22	71	0.71	0.37
11	2013	6	OS-18	OS	0	0	0	22	71	0.71	0.37
11	2013	6	BR-T-7	BR	0.005	0.405	0	15	71	0.71	0.37
11	2013	6	DH-20b	DH	0	0.033333333	0	15	71	0.71	0.37
11	2013	6	DO-MEB1	DOMEB	0.136666667	0.308333333	0.423333333	29	71	0.71	0.37
11	2013	6	LU-M11	LU	0.006666667	0.42	0	15	71	0.71	0.37
11	2013	6	OS-3	OS	0.146666667	0.153333333	0.846666667	15	71	0.71	0.37
12	2013	6	AM-413	AM	0	0	0	37	72	0.72	0.38
12	2013	6	BR-C-4	GA	0	0	0	37	72	0.72	0.38
12	2013	6	KN-11	KN	0	0	0	37	72	0.72	0.38
12	2013	6	AM-102	AM	0	0	0	30	72	0.72	0.38
12	2013	6	GA-B-3	GA	0	0	0	30	72	0.72	0.38
12	2013	6	GB-8	GB	0	0	0	16	72	0.72	0.38
12	2013	6	HA-South	HA	0	0	0	30	72	0.72	0.38
12	2013	6	KN-5	KN	0	0.003333333	0	30	72	0.72	0.38
12	2013	6	AM-151	AM	0	0	0	16	72	0.72	0.38
12	2013	6	GA-B-2	GA	0	0	0	16	72	0.72	0.38
12	2013	6	GB-9	GB	0	0	0	30	72	0.72	0.38
12	2013	6	HA-North	HA	0	0	0	23	72	0.72	0.38
12	2013	6	KN-7	KN	0	0.003333333	0	16	72	0.72	0.38
12	2013	6	AM-86	AM	0.001666667	0.016666667	0	23	72	0.72	0.38
12	2013	6	GA-B-1	GA	0.005	0.545	0	23	72	0.72	0.38
12	2013	6	GB-7	GB	0	0	0	23	72	0.72	0.38
12	2013	6	HA-East	HA	0	0	0	16	72	0.72	0.38
12	2013	6	KN-6	KN	0.015	0.536666667	0	23	72	0.72	0.38
12	2013	6	BR-T-8	BR	0	0	0	38	73	0.73	0.39
12	2013	6	LU-M2	LU	0	0	0	38	73	0.73	0.39
12	2013	6	OS-5	OS	0.002	0.02	0	38	73	0.73	0.39
12	2013	6	BR-T-5	BR	0	0	0	31	73	0.73	0.39
12	2013	6	LU-M1	LU	0	0.008333333	0	31	73	0.73	0.39
12	2013	6	OS-14	OS	0	0	0	31	73	0.73	0.39
12	2013	6	BR-T-6	BR	0	0	0	24	73	0.73	0.39
12	2013	6	LU-M3	LU	0	0.016666667	0	24	73	0.73	0.39
12	2013	6	OS-18	OS	0	0	0	24	73	0.73	0.39
12	2013	6	BR-T-7	BR	0	0.166666667	0	17	73	0.73	0.39
12	2013	6	LU-M11	LU	0	0.108333333	0	17	73	0.73	0.39
12	2013	6	OS-3	OS	0.035	0.183333333	0	17	73	0.73	0.39
12	2013	6	DH-18b	DH	0	0	0	39	74	0.74	0.4
12	2013	6	DO-MEB5	DOMEB	0	0	0	39	74	0.74	0.4
12	2013	6	TU-S6	TU	0	0	0	39	74	0.74	0.4
12	2013	6	DH-18a	DH	0	0	0	32	74	0.74	0.4
12	2013	6	DO-MEB4	DOMEB	0	0	0	25	74	0.74	0.4
12	2013	6	TU-28	TU	0	0	0	32	74	0.74	0.4
12	2013	6	DH-21	DH	0	0.001666667	0	25	74	0.74	0.4
12	2013	6	DO-MEB3	DOMEB	0	0	0	18	74	0.74	0.4
12	2013	6	MO-2	MO	0.001666667	0.108333333	0	39	74	0.74	0.4
12	2013	6	TU-S7	TU	0	0	0	25	74	0.74	0.4
12	2013	6	DH-20b	DH	0	0	0	18	74	0.74	0.4
12	2013	6	DO-MEB1	DOMEB	0.2	0.36	1.016	32	74	0.74	0.4
12	2013	6	MO-5	MO	0.006666667	0.115	0	18	74	0.74	0.4
12	2013	6	TU-31S	TU	0	0	0	18	74	0.74	0.4
