# Supplementary material for: Impact of extreme drought and incentive programs on flooded agriculture and wetlands in California’s Central Valley
Source: PeerJ. 2018 Jun 29;6:e5147. doi: 10.7717/peerj.5147 (PMC6056266; doi:10.7717/peerj.5147)
Supplement: Supplemental Information 9 [file peerj-06-5147-s009.r]

########################

## Code to generate decay curves for probaility of water after boards are puuled

## habitat value decay as function of days since boards pulled


setwd("C:/water")


## look at probabaility of being >0 cm depth as function of  ays since boards pulled (dsp)

vdp<-read.csv("water_decay.csv",header=T)
names(vdp)

vdp$depind<-ifelse(vdp$waterrev.cm>0|vdp$pflood>0|psat>0,1,0)

## get rid of survey prior to board pull

vdp<-subset(vdp,vdp$daysince>=0)

## get date boards pulled

vdp$bp<-vdp$jdate.surv-vdp$daysince

library(gamm4)
library(ggplot2)

unique(vdp$bp)
wdm1b<-gamm4(depind~s(daysince,k=10), 
                     random=~(1|field) , family=binomial, data=vdp)

summary(wdm1b$mer)

decay = data.frame(daysince=seq(0,max(vdp$daysince),1), prop.hab=0)
decay$prop.flooded = predict(wdm1b$gam, decay, type='response')
preddecay = as.data.frame(predict(wdm1b$gam, decay, type='link', se.fit=T))
decay$lcl = plogis(preddecay$fit-2*preddecay$se.fit)
decay$ucl = plogis(preddecay$fit+2*preddecay$se.fit)

write.csv(decay,"decay.csv")
