# Supplementary material for: Impact of extreme drought and incentive programs on flooded agriculture and wetlands in California’s Central Valley
Source: PeerJ. 2018 Jun 29;6:e5147. doi: 10.7717/peerj.5147 (PMC6056266; doi:10.7717/peerj.5147)
Supplement: Supplemental Information 10 [file peerj-06-5147-s010.zip]

Archive with 15 entries (15 files):
- lc_suit_fin1.aux
- lc_suit_fin1.aux (kdybala v1).xml
- lc_suit_fin1.aux (kdybala v2).xml
- lc_suit_fin1.aux.xml
- lc_suit_fin1.ovr
- lc_suit_fin1.ovr.aux.xml
- lc_suit_fin1/dblbnd.adf
- lc_suit_fin1/hdr.adf
- lc_suit_fin1/metadata (kdybala v1).xml
- lc_suit_fin1/metadata.xml
- lc_suit_fin1/prj.adf
- lc_suit_fin1/sta.adf
- lc_suit_fin1/vat.adf
- lc_suit_fin1/w001001.adf
- lc_suit_fin1/w001001x.adf
