# Supplementary material for: Impact of extreme drought and incentive programs on flooded agriculture and wetlands in California’s Central Valley
Source: PeerJ. 2018 Jun 29;6:e5147. doi: 10.7717/peerj.5147 (PMC6056266; doi:10.7717/peerj.5147)
Supplement: Supplemental Information 10 [file peerj-06-5147-s010.zip › lc_suit_fin1.aux (kdybala v1).xml]

<PAMDataset>
  <Metadata>
    <MDI key="DataType">Generic</MDI>
  </Metadata>
  <Metadata domain="Esri">
    <MDI key="PyramidResamplingType">NEAREST</MDI>
  </Metadata>
  <PAMRasterBand band="1">
    <NoDataValue>2.55000000000000E+002</NoDataValue>
  </PAMRasterBand>
</PAMDataset>
