# Supplementary material for: Impact of extreme drought and incentive programs on flooded agriculture and wetlands in California’s Central Valley
Source: PeerJ. 2018 Jun 29;6:e5147. doi: 10.7717/peerj.5147 (PMC6056266; doi:10.7717/peerj.5147)
Supplement: Supplemental Information 10 [file peerj-06-5147-s010.zip › lc_suit_fin1.ovr.aux.xml]

<PAMDataset>
  <PAMRasterBand band="1">
    <Histograms>
      <HistItem>
        <HistMin>-0.495049504950495</HistMin>
        <HistMax>100.4950495049505</HistMax>
        <BucketCount>101</BucketCount>
        <IncludeOutOfRange>0</IncludeOutOfRange>
        <Approximate>1</Approximate>
        <HistCounts>10906|1174|0|14|0|103|0|36|0|0|0|91|179|15|0|0|0|0|0|0|25|0|0|0|0|0|0|0|0|0|0|0|0|0|0|0|0|0|0|0|0|0|0|0|0|0|0|0|0|0|0|0|0|0|0|0|0|0|0|0|0|0|0|0|0|0|0|0|0|0|0|0|0|0|0|0|0|0|0|0|0|0|0|0|0|0|0|0|0|0|0|0|0|0|0|0|0|0|0|54|243</HistCounts>
      </HistItem>
    </Histograms>
  </PAMRasterBand>
</PAMDataset>
