# Supplementary material for: Impact of extreme drought and incentive programs on flooded agriculture and wetlands in California’s Central Valley
Source: PeerJ. 2018 Jun 29;6:e5147. doi: 10.7717/peerj.5147 (PMC6056266; doi:10.7717/peerj.5147)
Supplement: Supplemental Information 10 [file peerj-06-5147-s010.zip › lc_suit_fin1/metadata.xml]

<metadata xml:lang="en"><Esri><CreaDate>20151119</CreaDate><CreaTime>16383400</CreaTime><ArcGISFormat>1.0</ArcGISFormat><SyncOnce>FALSE</SyncOnce><DataProperties><itemProps><itemName Sync="TRUE">lc_suit_fin1</itemName><itemLocation><linkage Sync="TRUE">file://V:\Project\wetland\cvjv\GIS\TNC_SuitableAg\lc_suit_fin1</linkage><protocol Sync="TRUE">Local Area Network</protocol></itemLocation><imsContentType Sync="TRUE">002</imsContentType><nativeExtBox><westBL Sync="TRUE">-2356050.000000</westBL><eastBL Sync="TRUE">-1646642.000000</eastBL><southBL Sync="TRUE">1242386.000000</southBL><northBL Sync="TRUE">2452714.000000</northBL><exTypeCode Sync="TRUE">1</exTypeCode></nativeExtBox></itemProps><coordRef><type Sync="TRUE">Projected</type><geogcsn Sync="TRUE">GCS_North_American_1983</geogcsn><csUnits Sync="TRUE">Linear Unit: Meter (1.000000)</csUnits><projcsn Sync="TRUE">NAD_1983_Albers</projcsn><peXml Sync="TRUE">&lt;ProjectedCoordinateSystem xsi:type='typens:ProjectedCoordinateSystem' xmlns:xsi='http://www.w3.org/2001/XMLSchema-instance' xmlns:xs='http://www.w3.org/2001/XMLSchema' xmlns:typens='http://www.esri.com/schemas/ArcGIS/10.1'&gt;&lt;WKT&gt;PROJCS[&amp;quot;NAD_1983_Albers&amp;quot;,GEOGCS[&amp;quot;GCS_North_American_1983&amp;quot;,DATUM[&amp;quot;D_North_American_1983&amp;quot;,SPHEROID[&amp;quot;GRS_1980&amp;quot;,6378137.0,298.257222101]],PRIMEM[&amp;quot;Greenwich&amp;quot;,0.0],UNIT[&amp;quot;Degree&amp;quot;,0.0174532925199433]],PROJECTION[&amp;quot;Albers&amp;quot;],PARAMETER[&amp;quot;False_Easting&amp;quot;,0.0],PARAMETER[&amp;quot;False_Northing&amp;quot;,0.0],PARAMETER[&amp;quot;Central_Meridian&amp;quot;,-96.0],PARAMETER[&amp;quot;Standard_Parallel_1&amp;quot;,29.5],PARAMETER[&amp;quot;Standard_Parallel_2&amp;quot;,45.5],PARAMETER[&amp;quot;Latitude_Of_Origin&amp;quot;,23.0],UNIT[&amp;quot;Meter&amp;quot;,1.0]]&lt;/WKT&gt;&lt;XOrigin&gt;-16901100&lt;/XOrigin&gt;&lt;YOrigin&gt;-6972200&lt;/YOrigin&gt;&lt;XYScale&gt;266467840.99085236&lt;/XYScale&gt;&lt;ZOrigin&gt;-100000&lt;/ZOrigin&gt;&lt;ZScale&gt;10000&lt;/ZScale&gt;&lt;MOrigin&gt;-100000&lt;/MOrigin&gt;&lt;MScale&gt;10000&lt;/MScale&gt;&lt;XYTolerance&gt;0.001&lt;/XYTolerance&gt;&lt;ZTolerance&gt;0.001&lt;/ZTolerance&gt;&lt;MTolerance&gt;0.001&lt;/MTolerance&gt;&lt;HighPrecision&gt;true&lt;/HighPrecision&gt;&lt;/ProjectedCoordinateSystem&gt;</peXml></coordRef><RasterProperties><General><PixelDepth Sync="TRUE">8</PixelDepth><HasColormap Sync="TRUE">FALSE</HasColormap><CompressionType Sync="TRUE">None</CompressionType><NumBands Sync="TRUE">1</NumBands><Format Sync="TRUE">GRID</Format><HasPyramids Sync="TRUE">TRUE</HasPyramids><SourceType Sync="TRUE">continuous</SourceType><PixelType Sync="TRUE">unsigned integer</PixelType><NoDataValue Sync="TRUE">255</NoDataValue></General></RasterProperties></DataProperties><SyncDate>20160628</SyncDate><SyncTime>09371600</SyncTime><ModDate>20160628</ModDate><ModTime>09371600</ModTime><scaleRange><minScale>150000000</minScale><maxScale>5000</maxScale></scaleRange><ArcGISProfile>ItemDescription</ArcGISProfile></Esri><dataIdInfo><envirDesc Sync="TRUE"> Version 6.2 (Build 9200) ; Esri ArcGIS 10.2.1.3497</envirDesc><dataLang><languageCode value="eng" Sync="TRUE"/><countryCode value="USA" Sync="TRUE"/></dataLang><idCitation><resTitle Sync="FALSE">Suitable ag</resTitle><presForm><PresFormCd value="005" Sync="TRUE"/></presForm></idCitation><spatRpType><SpatRepTypCd value="002" Sync="TRUE"/></spatRpType><dataExt><geoEle xmlns=""><GeoBndBox esriExtentType="search"><exTypeCode Sync="TRUE">1</exTypeCode><westBL Sync="TRUE">-125.012433</westBL><eastBL Sync="TRUE">-113.803462</eastBL><northBL Sync="TRUE">43.455110</northBL><southBL Sync="TRUE">31.432105</southBL></GeoBndBox></geoEle></dataExt><idAbs>&lt;DIV STYLE="text-align:Left;"&gt;&lt;DIV&gt;&lt;DIV&gt;&lt;P STYLE="margin:0 0 0 0;"&gt;&lt;SPAN&gt;From Rodd Kelsey at TNC via email:&lt;/SPAN&gt;&lt;/P&gt;&lt;P STYLE="margin:0 0 0 0;"&gt;&lt;SPAN&gt;Just as a reminder of what this is. In a nutshell it is a very conservative estimate of what suitable crops are available across region based on Cropscape data from 2007-2014 with the following rules (developed to deal with inaccuracies of land cover assignment by Cropscape and dynamic nature of agriculture generally):&lt;/SPAN&gt;&lt;/P&gt;&lt;UL&gt;&lt;LI&gt;&lt;P&gt;&lt;SPAN&gt;Put all crop types into crop categories (rice, grain, row, field crop, vineyard/orchard, other)&lt;/SPAN&gt;&lt;/P&gt;&lt;/LI&gt;&lt;LI&gt;&lt;P&gt;&lt;SPAN&gt;&lt;SPAN&gt;Assign all pixels that were characterized by Cropscape as one of the categories that could be suitable for migratory waterbird management in at least 7/8 years into “Suitable” and all others into “Unsuitable”. Suitable included all grain crops, field crops, and row crops. &lt;/SPAN&gt;&lt;/SPAN&gt;&lt;/P&gt;&lt;/LI&gt;&lt;LI&gt;&lt;P&gt;&lt;SPAN&gt;&lt;SPAN&gt;Assign each suitable pixel to a crop category (rice, grain, row, field crop) based on what it was in the majority of those 8 years.&lt;/SPAN&gt;&lt;/SPAN&gt;&lt;/P&gt;&lt;/LI&gt;&lt;/UL&gt;&lt;P STYLE="margin:0 0 0 0;"&gt;&lt;SPAN&gt;This ends up with an underestimate of total acres, but does reflect what areas are reliably a suitable crop and gives a conservative estimate of what is likely available in any given year.&lt;/SPAN&gt;&lt;/P&gt;&lt;P STYLE="margin:0 0 0 0;"&gt;&lt;SPAN&gt;&lt;SPAN&gt;-----------------------------------&lt;/SPAN&gt;&lt;/SPAN&gt;&lt;/P&gt;&lt;P STYLE="margin:0 0 0 0;"&gt;&lt;SPAN&gt;&lt;SPAN&gt;From Chris McColl at TNC via email:&lt;/SPAN&gt;&lt;/SPAN&gt;&lt;/P&gt;&lt;P STYLE="margin:0 0 0 0;"&gt;&lt;SPAN&gt;A couple additional points to include along with Rodd’s info is the definition of “Suitable-unassigned”. This was a set of pixels that were originally ‘suitable’ however when assigning a majority crop type the ArcGIS ‘Majority’ function has the habitat of dropping data that results in a ‘tie’ (e.g. 4 yrs corn 4 yrs of alfalfa). These dropped pixels were picked back up in the model and incorporated as “suitable-assigned”. You will also notice a lot of land delineated as unsuitable that is composed of the natural landscapes (e.g. shrublands, forest lands, etc.) and urban. These types were determined to be unsuitable because the focus of the analysis was on Ag lands that could be used for future conservation applications. Finally, unlike previous iterations of this analysis the dataset has not had any filters applied to remove isolated pixels nor slope constraints.&lt;/SPAN&gt;&lt;/P&gt;&lt;/DIV&gt;&lt;/DIV&gt;&lt;/DIV&gt;</idAbs><idCredit>The Nature Conservancy
Rodd Kelsey</idCredit><searchKeys><keyword>California</keyword><keyword>agriculture</keyword><keyword>crop</keyword><keyword>wildlife</keyword></searchKeys><idPurp>**CONTACT TNC BEFORE USE**
Land cover data estimating "average" or consistent spatial distribution of broad crop classes in the Central Valley, 2007-2014. Developed in 2015 by folks at TNC to help address misclassifications in CropScape data. Metadata describing their mapping of CropScape crop types into their broader crop classes are provided in CROP_LUv4.xlsx.</idPurp></dataIdInfo><mdLang><languageCode value="eng" Sync="TRUE"/><countryCode value="USA" Sync="TRUE"/></mdLang><mdChar><CharSetCd value="004" Sync="TRUE"/></mdChar><distInfo><distFormat><formatName Sync="TRUE">Raster Dataset</formatName></distFormat></distInfo><mdHrLv><ScopeCd value="005" Sync="TRUE"/></mdHrLv><mdHrLvName Sync="TRUE">dataset</mdHrLvName><refSysInfo><RefSystem><refSysID><identCode code="0" Sync="TRUE"/></refSysID></RefSystem></refSysInfo><spatRepInfo><Georect><cellGeo><CellGeoCd Sync="TRUE" value="002"/></cellGeo><numDims Sync="TRUE">2</numDims><tranParaAv Sync="TRUE">1</tranParaAv><chkPtAv Sync="TRUE">0</chkPtAv><cornerPts><pos Sync="TRUE">-2356050.000000 1242386.000000</pos></cornerPts><cornerPts><pos Sync="TRUE">-2356050.000000 2452714.000000</pos></cornerPts><cornerPts><pos Sync="TRUE">-1646642.000000 2452714.000000</pos></cornerPts><cornerPts><pos Sync="TRUE">-1646642.000000 1242386.000000</pos></cornerPts><centerPt><pos Sync="TRUE">-2001346.000000 1847550.000000</pos></centerPt><axisDimension type="002"><dimSize Sync="TRUE">12668</dimSize><dimResol><value Sync="TRUE" uom="Meter">56.000000</value></dimResol></axisDimension><axisDimension type="001"><dimSize Sync="TRUE">21613</dimSize><dimResol><value Sync="TRUE" uom="Meter">56.000000</value></dimResol></axisDimension><ptInPixel><PixOrientCd Sync="TRUE" value="001"/></ptInPixel></Georect></spatRepInfo><eainfo><detailed Name="lc_suit_fin1.vat"><enttyp><enttypl Sync="TRUE">lc_suit_fin1.vat</enttypl><enttypt Sync="TRUE">Table</enttypt><enttypc Sync="TRUE">11</enttypc></enttyp><attr><attrlabl Sync="TRUE">Rowid</attrlabl><attalias Sync="TRUE">Rowid</attalias><attrtype Sync="TRUE">OID</attrtype><attwidth Sync="TRUE">4</attwidth><atprecis Sync="TRUE">0</atprecis><attscale Sync="TRUE">0</attscale><attrdef Sync="TRUE">Internal feature number.</attrdef><attrdefs Sync="TRUE">Esri</attrdefs><attrdomv><udom Sync="TRUE">Sequential unique whole numbers that are automatically generated.</udom></attrdomv></attr><attr><attrlabl Sync="TRUE">VALUE</attrlabl><attalias Sync="TRUE">VALUE</attalias><attrtype Sync="TRUE">Integer</attrtype><attwidth Sync="TRUE">4</attwidth><atprecis Sync="TRUE">0</atprecis><attscale Sync="TRUE">0</attscale></attr><attr><attrlabl Sync="TRUE">COUNT</attrlabl><attalias Sync="TRUE">COUNT</attalias><attrtype Sync="TRUE">Integer</attrtype><attwidth Sync="TRUE">4</attwidth><atprecis Sync="TRUE">0</atprecis><attscale Sync="TRUE">0</attscale></attr><attr><attrlabl Sync="TRUE">TREND_CATE</attrlabl><attalias Sync="TRUE">TREND_CATE</attalias><attrtype Sync="TRUE">String</attrtype><attwidth Sync="TRUE">254</attwidth><atprecis Sync="TRUE">0</atprecis><attscale Sync="TRUE">0</attscale></attr></detailed></eainfo><contInfo><ImgDesc><contentTyp><ContentTypCd Sync="TRUE" value="003"/></contentTyp><covDim><Band><dimDescrp Sync="TRUE">Band_1</dimDescrp><maxVal Sync="TRUE">100.000000</maxVal><minVal Sync="TRUE">0.000000</minVal><bitsPerVal Sync="TRUE">8</bitsPerVal><valUnit><UOM type="length"/></valUnit></Band></covDim></ImgDesc></contInfo><mdDateSt Sync="TRUE">20160628</mdDateSt><Binary><Thumbnail><Data EsriPropertyType="PictureX">/9j/4AAQSkZJRgABAQEAAQABAAD/2wBDAAgGBgcGBQgHBwcJCQgKDBQNDAsLDBkSEw8UHRofHh0a
HBwgJC4nICIsIxwcKDcpLDAxNDQ0Hyc5PTgyPC4zNDL/2wBDAQkJCQwLDBgNDRgyIRwhMjIyMjIy
MjIyMjIyMjIyMjIyMjIyMjIyMjIyMjIyMjIyMjIyMjIyMjIyMjIyMjIyMjL/wAARCACFAMgDASIA
AhEBAxEB/8QAHwAAAQUBAQEBAQEAAAAAAAAAAAECAwQFBgcICQoL/8QAtRAAAgEDAwIEAwUFBAQA
AAF9AQIDAAQRBRIhMUEGE1FhByJxFDKBkaEII0KxwRVS0fAkM2JyggkKFhcYGRolJicoKSo0NTY3
ODk6Q0RFRkdISUpTVFVWV1hZWmNkZWZnaGlqc3R1dnd4eXqDhIWGh4iJipKTlJWWl5iZmqKjpKWm
p6ipqrKztLW2t7i5usLDxMXGx8jJytLT1NXW19jZ2uHi4+Tl5ufo6erx8vP09fb3+Pn6/8QAHwEA
AwEBAQEBAQEBAQAAAAAAAAECAwQFBgcICQoL/8QAtREAAgECBAQDBAcFBAQAAQJ3AAECAxEEBSEx
BhJBUQdhcRMiMoEIFEKRobHBCSMzUvAVYnLRChYkNOEl8RcYGRomJygpKjU2Nzg5OkNERUZHSElK
U1RVVldYWVpjZGVmZ2hpanN0dXZ3eHl6goOEhYaHiImKkpOUlZaXmJmaoqOkpaanqKmqsrO0tba3
uLm6wsPExcbHyMnK0tPU1dbX2Nna4uPk5ebn6Onq8vP09fb3+Pn6/9oADAMBAAIRAxEAPwD3+iii
gAooooAKKKKACiiigBskiQxPLIwVEUszHoAOpqtZanY6im6zu4Zx1IjcEj6jqKo+K7uCz8MX7T7c
SRNGinuzDA/Xn8K8RR2RgyMVYdCDgimlc6qGG9rFu9j6Horxaw8Ya5YY26hJIo/gn/eA/iefyNdR
p3xMVgRqNiBj+O3bOf8AgJ6f99VnzxM5UJK9tUj0GisOy8X6FfFVS/SNz/DMCn6nj9a21YMoZSCp
GQR0NWncyaaFooooEFFFFABRRRQAUUUUAFFFFABRRRQAUUUUAFFFFABRRRQAUUUUAeVeO/EbaleP
pcKbbe1lO4kfM0i5B/Dk1xldT480yPTvEbPEuI7pPOwD0Ykhv1GfxrmFGXANNPlTbPWoSVOlfpa4
2nBT14A+tSzQ+Wi8YzzUFRTqqvDmgwo4iOKpc9J6Xf4Fm0tzeXtvbIeZpFjX1BJxXvsaLFGsaDCq
AoHoBXkPgCy+1+KYZCuUt0aU59eg/Ug/hXsFVy8uhx4pcslC+wUUUUHKFFFFABRRRQAUUUUAFFFF
ABRRRQAUUUUAFFFFABRRRQAUUUUAeQ/EC4kn8VzRsQUgjREA7Ajcc/iTXMxusZaR87UBY49q7j4g
6GYdUh1KJMQ3REcpHaT1/EfyNcTFFHLL5UoDRPw+O49qxr605R8jsrNTwkoRfT/hxZb6C9ij8pXV
kRWcMDyGyRzjBqCnwSSNA0UsYjdMAgAfNwOcjr0POKZTw0eRSppWswyqSdKUErWf56/mel/DKwCW
V5fsvzSOIlJ7BRk/qR+Vd7WN4TsTp/hixhYfO0fmN9W+b9M4/CtmtTCtLmqNhRRRQZBRRRQAUUUU
AFFFFABRRRQAUUUUAFFFFABRRRQAUUUUAFFFFAGJ4s0651TQJYLQK0ysHCH+LHYHsf8APvXkV/Cb
C8igVvMOxDI+3AQsgJ4ycjnr+le4X5K6ddMA5IicgJ948Hp714bc6g95Ik0kaiRIljJUAbtowD9c
Afl+XNXppxcktdilTvCU4rXbe3/AGwxpNYC6AUA/LjH8QyD/ACzVRuGNalpHF9nEERYcb8NnjOfb
HXNZ0y7ZCKmhU/2mSV7S1VzXBT5MXKndtSSav5aNfI9P+H/iL7fZ/wBl3Lk3NuuY2P8AHH6fUfyx
Xa18/wBlez6feRXds5SaJgykfyPtXuGi6tDrelQ3sPG8YdM52MOortkjXF0eSXOtmaFFFFScYUUU
UAFFFFABRRRQAUUUUAFFFFABRRRQAUUUUAFFFFABRRRQAV4z4qk02TXphp1uIoUHlSbRgGQMckD8
q9mryLxppUel+JmeNNtvdL5o64DEkN+vOPes6vwMuOsZatadDn47J55RKmSFUIxVsEckjH4ZP4Vb
1Oy8tlK8jaOox+lR2LyLdNGpOxgV2huv+c1oNPbBlWaF2kICZBBODyfy9elcEac5RUoPWP6/1Y46
alJrlfvx1T/z+WjX+RztdN4K8Q/2LqvlTsfsdyQknPCHs3+PsfaueuYvJndOOD2qKvVhJVIqS6n0
kXDEUlLo0fRHWiuL8A+I/wC0LL+zLlx9ptlHlknl4/8AEfyxXaUmrHj1KbpycWFFFFIgKKKKACii
igAooooAKKKKACiiigAooooAKKKKACiiigArmvG+kw6joEk7sEltAZUfBPblfx4/Kulqrqc7W2lX
c6Al44XZQBk5AOKUldageII8RkGUYFfvd81pMIrmJUm4VAJFYP8AMQB0/GsQkIUYEkY5zVi3lhMZ
jeR0JYfd+6Rx1rz6dOdNv2b0fXscv1LkqKrBN9nrpuvuXbsQ3jb7lmA6nPFV6lndXlZlGATwM1FX
dhIuNGKfY9/L4yhhoRlukixY3s+nX0N5bPtmibcp/p9O1e4aNq1vremRXtueGGHTPKN3U14PXS+D
PEX9h6p5c7H7FcELJ6Iezf4+30reSuXiqPtI3W6PY6KOtFZnjhRRRQAUUUUAFFFFABRRRQAUUUUA
FFFFABRRRQAUUUUAFIehwM+1LRQBzepaHoOtMgubSS3mJYK6xGJjg4OTjB9s9uRXlut6PNouqTWk
u4qrfu5CpAdexH+ete6llDBSwDHoM8moLu1s7uMR3kEEyZ4WZAwz7Z70a2sdFLEShpfQ8AJyKStn
xB4cvfD9wguVVopOUkjJK/7uSBzWSU+Tdkc+9VzRjoeoqkIpW2YyiiirNj1X4fa9JqOnPp8+5pbQ
DbIecoegJ9R0+mK7OvGfBOp/2b4lg3bzHcfuWCjPXocfXFezVnJanjYunyVNOoUUUUjmCiiigAoo
ooAKKKKACiiigAooooAKKKKACiiigAooooAKhnVZSsMkIkikyGyMgEcjI/Dr64qaigChrOlQazpc
1lOow4yjf3G7EV4SwZco2RgnIPY19CEZBHrXmV78NdRa4le1ubXyi7FEdmyBngZxyaDrw1SMbqTs
cPkbcY5z1pvQ11EvgDxBE+VtIpgD0SZRn8yKzJPDOuRH59Juzzj5Yi38qpS96x6UasHs0ehfD3Rz
ZaRJeXEAS4nkOxiOfLAGOvTnd9eK7GqmmTS3GmW8s9s1tIyAmFzkp7E1bqfU8arJzm2wooooMwoo
ooAKKKKACiiigAooooAKKKKACiiigAooooAKKKKACiiigAooooAKKKKACiiigAooooAKKKKACiii
gAooooA//9k=</Data></Thumbnail></Binary></metadata>
