# Supplementary material for: Impact of extreme drought and incentive programs on flooded agriculture and wetlands in California’s Central Valley
Source: PeerJ. 2018 Jun 29;6:e5147. doi: 10.7717/peerj.5147 (PMC6056266; doi:10.7717/peerj.5147)
Supplement: Supplemental Information 10 [file peerj-06-5147-s010.zip › lc_suit_fin1/prj.adf]

Projection    ALBERS
Datum         NAD83
Spheroid      GRS80
Units         METERS
Zunits        NO
Xshift        0.0
Yshift        0.0
Parameters    
  29 30  0.0 /* 1st standard parallel
  45 30  0.0 /* 2nd standard parallel
 -96  0  0.0 /* central meridian
  23  0  0.0 /* latitude of projection's origin
0.0 /* false easting (meters)
0.0 /* false northing (meters)
