# Supplementary material for: Impact of extreme drought and incentive programs on flooded agriculture and wetlands in California’s Central Valley
Source: PeerJ. 2018 Jun 29;6:e5147. doi: 10.7717/peerj.5147 (PMC6056266; doi:10.7717/peerj.5147)
Supplement: Supplemental Information 13 [file peerj-06-5147-s013.r]

#### impact of drought analysis

## Reiter et al.

## date: January 2017; mod June 2017; mod December 2017

## This code is for modeling wetland and agriculture types individually by year set
## It includes code for making plots shown in the manuscript

## required data: "wetlands_merge_scene_dates_ownership.csv"; "err2.csv";
##                 "Ag_merge_precip3.csv"


setwd("C:/water")

wetwater<-read.csv("wetlands_merge_scene_dates_ownership.csv", header=T)

## read in bias correction data for reference
bc<-read.csv("C:/water/err2.csv", header=T)

library(gamm4)
library(ggplot2)

library(gridExtra)	
library(cowplot)
#library(gam)

## add in drought indicator

wetwater$drought<-ifelse(wetwater$water.year%in%c(2001:2002,2007:2015),1,0)
## only 2000-2011 data
wetwater1<- subset(wetwater,wetwater$year<2012)
## drought year 2000-2011
wetwater1d<-subset(wetwater1, wetwater1$drought==1)
## non-drought year 2000-2011
wetwater1nd<-subset(wetwater1, wetwater1$drought==0)

## 2013-2015 data - extreme drought
wetwater2<-subset(wetwater, wetwater$year>2012)

## 

####### grab only seasonal wetlands

wetwater1seas<-subset(wetwater1,wetwater1$landcover==1 & wetwater1$prop.sampled>=0.5|wetwater1$landcover==10 & wetwater1$prop.sampled>=0.5)
wetwater1seasD<-subset(wetwater1d,wetwater1d$landcover==1 & wetwater1d$prop.sampled>=0.5|wetwater1d$landcover==10 & wetwater1d$prop.sampled>=0.5)
wetwater1seasND<-subset(wetwater1nd,wetwater1nd$landcover==1 & wetwater1nd$prop.sampled>=0.5|wetwater1nd$landcover==10 & wetwater1nd$prop.sampled>=0.5)

## standardize some covariates
wetwater1seas$zday = (wetwater1seas$yday-150)/100
wetwater1seas$id = c(1:nrow(wetwater1seas))
wetwater1seas$sprecip4 = wetwater1seas$precip.4wk/100
wetwater1seas$sprecip2 = wetwater1seas$precip.2wk/100

## correct for classification bias between sensors
wetwater1seas$nfloodbc<-ifelse(wetwater1seas$year<2012,
                               round(wetwater1seas$n.flooded-wetwater1seas$n.flooded*-.0127),
                               round(wetwater1seas$n.flooded-wetwater1seas$n.flooded*-.1065))
## some issueswith bias correction where the corrected number of flooded pixels is greater than the number sampled
## line below makes the correctd value equal to the number sampled.
wetwater1seas$nfloodbc<-ifelse(wetwater1seas$nfloodbc>wetwater1seas$n.sampled,wetwater1seas$n.sampled,wetwater1seas$nfloodbc)


### now looking at modeling only the drought years 2000-2011
wetwater1seasD$zday = (wetwater1seasD$yday-150)/100
wetwater1seasD$id = c(1:nrow(wetwater1seasD))
wetwater1seasD$sprecip4 = wetwater1seasD$precip.4wk/100
wetwater1seasD$sprecip2 = wetwater1seasD$precip.2wk/100

## correct for classification bias between sensors
wetwater1seasD$nfloodbc<-ifelse(wetwater1seasD$year<2012,
                                round(wetwater1seasD$n.flooded-wetwater1seasD$n.flooded*-0.0127),
                                round(wetwater1seasD$n.flooded-wetwater1seasD$n.flooded*-.1065))


f1D<-gamm4(cbind(nfloodbc, n.sampled-nfloodbc)~s(zday, k=10), 
           random=~(1|water.year) , family=binomial, data=wetwater1seasD, weights=wetwater1seasD$prop.sampled)


newdatf1D = data.frame(yday=seq(1,319,1), prop.flooded=0, n.flooded=0, n.sampled=0, prop.sampled=0)
newdatf1D$zday = (newdatf1D$yday-150)/100
newdatf1D$prop.flooded = predict(f1D$gam, newdatf1D, type='response')
predD = as.data.frame(predict(f1D$gam, newdatf1D, type='link', se.fit=T))
newdatf1D$lcl = plogis(predD$fit-2*predD$se.fit)
newdatf1D$ucl = plogis(predD$fit+2*predD$se.fit)


## the non-drought years 2000-2011
wetwater1seasND$zday = (wetwater1seasND$yday-150)/100
wetwater1seasND$id = c(1:nrow(wetwater1seasND))
wetwater1seasND$sprecip4 = wetwater1seasND$precip.4wk/100
wetwater1seasND$sprecip2 = wetwater1seasND$precip.2wk/100

## correct for classification bias between sensors
wetwater1seasND$nfloodbc<-ifelse(wetwater1seasND$year<2012,
                                 round(wetwater1seasND$n.flooded-wetwater1seasND$n.flooded*-0.0127),
                                 round(wetwater1seasND$n.flooded-wetwater1seasND$n.flooded*-0.1065))

## some issueswith bias correction where the corrected number of flooded pixels is greater than the number sampled
## line below makes the correctd value equal to the number sampled.
wetwater1seasND$nfloodbc<-ifelse(wetwater1seasND$nfloodbc>wetwater1seasND$n.sampled,wetwater1seasND$n.sampled,wetwater1seasND$nfloodbc)


f1ND<-gamm4(cbind(nfloodbc, n.sampled-nfloodbc)~s(zday, k=10), 
            random=~(1|water.year) , family=binomial, data=wetwater1seasND, weights=wetwater1seasND$prop.sampled)


## data for plots from the fitted model
newdatf1ND = data.frame(yday=seq(1,319,1), prop.flooded=0, n.flooded=0, n.sampled=0, prop.sampled=0)
newdatf1ND$zday = (newdatf1ND$yday-150)/100
newdatf1ND$prop.flooded = predict(f1ND$gam, newdatf1ND, type='response')
predND = as.data.frame(predict(f1ND$gam, newdatf1ND, type='link', se.fit=T))
newdatf1ND$lcl = plogis(predND$fit-2*predND$se.fit)
newdatf1ND$ucl = plogis(predND$fit+2*predND$se.fit)


############################################

## fitting gam to 2013-2015 data
wetwater2$zday = (wetwater2$yday-150)/100
wetwater2$id = c(1:nrow(wetwater2))
wetwater2$sprecip4 = wetwater2$precip.4wk/100
wetwater2$sprecip2 = wetwater2$precip.2wk/100

## correct for classification bias between sensors
wetwater2$nfloodbc<-ifelse(wetwater2$year<2012,
                           round(wetwater2$n.flooded-wetwater2$n.flooded*-.0127),
                           round(wetwater2$n.flooded-wetwater2$n.flooded*-.1065))

## some issueswith bias correction where the corrected number of flooded pixels is greater than the number sampled
## line below makes the correctd value equal to the number sampled.
wetwater2$nfloodbc<-ifelse(wetwater2$nfloodbc>wetwater2$n.sampled,wetwater2$n.sampled,wetwater2$nfloodbc)


wetwater2seas<-subset(wetwater2,wetwater2$landcover==1&wetwater2$prop.sampled>=0.5|wetwater2$landcover==10&wetwater2$prop.sampled>=0.5)


f1r<-gamm4(cbind(nfloodbc, n.sampled-nfloodbc)~s(zday, k=10), 
            random=~(1|water.year) , family=binomial, data=wetwater2seas, weights=wetwater2seas$prop.sampled)


newdatf2 = data.frame(yday=seq(1,319,1), prop.flooded=0, n.flooded=0, n.sampled=0, prop.sampled=0)
newdatf2$zday = (newdatf2$yday-150)/100
newdatf2$prop.flooded = predict(f1r$gam, newdatf2, type='response')
pred = as.data.frame(predict(f1r$gam, newdatf2, type='link', se.fit=T))
newdatf2$lcl = plogis(pred$fit-2*pred$se.fit)
newdatf2$ucl = plogis(pred$fit+2*pred$se.fit)


#########################################3

## combine all three model plots

newdatDNDe<-data.frame(rbind(newdatf1ND, newdatf1D, newdatf2))
newdatDNDe$g<-c(rep("non-drought",319), rep("drought",319), rep("critical",319))

seas<-ggplot(data = newdatDNDe,aes(x = yday, y = prop.flooded, ymin=lcl, ymax=ucl,fill = g)) + 
  geom_ribbon(alpha = 0.4) + 
  scale_fill_manual(name = "",
                    values = c('black','green',"blue"))+
                    #labels = c('2013-2015','Drought: 2000-2011','Non-Drought: 2000-2011'))+
  scale_x_continuous(limits=c(1,319), expand=c(0,0), breaks=c(1,32,62,93,124,154,185,216,244,275,305), 
                     labels=c('Jul','Aug','Sep','Oct','Nov','Dec','Jan','Feb','Mar','Apr','May'))+
  scale_y_continuous(labels=scaleFUN)+
  xlab(NULL) + ylab('Proportion Open Water')+ 
  theme(legend.position="none")+ ggtitle("Seasonal")

print(seas)


#######################################################################

## analysis for semi-permanent wetlands


####### grab only semional wetlands

wetwater1semi<-subset(wetwater1,wetwater1$landcover==2 & wetwater1$prop.sampled>=0.5|wetwater1$landcover==20 & wetwater1$prop.sampled>=0.5)
wetwater1semiD<-subset(wetwater1d,wetwater1d$landcover==2 & wetwater1d$prop.sampled>=0.5|wetwater1d$landcover==20 & wetwater1d$prop.sampled>=0.5)
wetwater1semiND<-subset(wetwater1nd,wetwater1nd$landcover==2 & wetwater1nd$prop.sampled>=0.5|wetwater1nd$landcover==20 & wetwater1nd$prop.sampled>=0.5)

## standardize some covariates
wetwater1semi$zday = (wetwater1semi$yday-150)/100
wetwater1semi$id = c(1:nrow(wetwater1semi))
wetwater1semi$sprecip4 = wetwater1semi$precip.4wk/100
wetwater1semi$sprecip2 = wetwater1semi$precip.2wk/100

## correct for classification bias between sensors
wetwater1semi$nfloodbc<-ifelse(wetwater1semi$year<2012,
                               round(wetwater1semi$n.flooded-wetwater1semi$n.flooded*-.0127),
                               round(wetwater1semi$n.flooded-wetwater1semi$n.flooded*-.1065))

## some issueswith bias correction where the corrected number of flooded pixels is greater than the number sampled
## line below makes the correctd value equal to the number sampled.
wetwater1semi$nfloodbc<-ifelse(wetwater1semi$nfloodbc>wetwater1semi$n.sampled,wetwater1semi$n.sampled,wetwater1semi$nfloodbc)


### now looking at modeling only the drought years 2000-2011
wetwater1semiD$zday = (wetwater1semiD$yday-150)/100
wetwater1semiD$id = c(1:nrow(wetwater1semiD))
wetwater1semiD$sprecip4 = wetwater1semiD$precip.4wk/100
wetwater1semiD$sprecip2 = wetwater1semiD$precip.2wk/100

## correct for classification bias between sensors
wetwater1semiD$nfloodbc<-ifelse(wetwater1semiD$year<2012,
                                round(wetwater1semiD$n.flooded-wetwater1semiD$n.flooded*-0.0127),
                                round(wetwater1semiD$n.flooded-wetwater1semiD$n.flooded*-.1065))


f1sD<-gamm4(cbind(nfloodbc, n.sampled-nfloodbc)~s(zday, k=10), 
            random=~(1|water.year) , family=binomial, data=wetwater1semiD, weights=wetwater1semiD$prop.sampled)


newdatf1sD = data.frame(yday=seq(1,319,1), prop.flooded=0, n.flooded=0, n.sampled=0, prop.sampled=0)
newdatf1sD$zday = (newdatf1sD$yday-150)/100
newdatf1sD$prop.flooded = predict(f1sD$gam, newdatf1sD, type='response')
predD = as.data.frame(predict(f1sD$gam, newdatf1sD, type='link', se.fit=T))
newdatf1sD$lcl = plogis(predD$fit-2*predD$se.fit)
newdatf1sD$ucl = plogis(predD$fit+2*predD$se.fit)


## the non-drought years 2000-2011
wetwater1semiND$zday = (wetwater1semiND$yday-150)/100
wetwater1semiND$id = c(1:nrow(wetwater1semiND))
wetwater1semiND$sprecip4 = wetwater1semiND$precip.4wk/100
wetwater1semiND$sprecip2 = wetwater1semiND$precip.2wk/100

## correct for classification bias between sensors
wetwater1semiND$nfloodbc<-ifelse(wetwater1semiND$year<2012,
                                 round(wetwater1semiND$n.flooded-wetwater1semiND$n.flooded*-0.0127),
                                 round(wetwater1semiND$n.flooded-wetwater1semiND$n.flooded*-0.1065))

## some issueswith bias correction where the corrected number of flooded pixels is greater than the number sampled
## line below makes the correctd value equal to the number sampled.
wetwater1semiND$nfloodbc<-ifelse(wetwater1semiND$nfloodbc>wetwater1semiND$n.sampled,wetwater1semiND$n.sampled,wetwater1semiND$nfloodbc)


f1sND<-gamm4(cbind(nfloodbc, n.sampled-nfloodbc)~s(zday, k=10), 
             random=~(1|water.year) , family=binomial, data=wetwater1semiND, weights=wetwater1semiND$prop.sampled)


## data for plots from the top model
newdatf1sND = data.frame(yday=seq(1,319,1), prop.flooded=0, n.flooded=0, n.sampled=0, prop.sampled=0)
newdatf1sND$zday = (newdatf1sND$yday-150)/100
newdatf1sND$prop.flooded = predict(f1sND$gam, newdatf1sND, type='response')
predND = as.data.frame(predict(f1sND$gam, newdatf1sND, type='link', se.fit=T))
newdatf1sND$lcl = plogis(predND$fit-2*predND$se.fit)
newdatf1sND$ucl = plogis(predND$fit+2*predND$se.fit)


############################################

## fitting gam to 2013-2015 data
wetwater2$zday = (wetwater2$yday-150)/100
wetwater2$id = c(1:nrow(wetwater2))
wetwater2$sprecip4 = wetwater2$precip.4wk/100
wetwater2$sprecip2 = wetwater2$precip.2wk/100

## correct for classification bias between sensors
wetwater2$nfloodbc<-ifelse(wetwater2$year<2012,
                           round(wetwater2$n.flooded-wetwater2$n.flooded*-.0127),
                           round(wetwater2$n.flooded-wetwater2$n.flooded*-.1065))

## some issues with bias correction where the corrected number of flooded pixels is greater than the number sampled
## line below makes the correctd value equal to the number sampled.
wetwater2$nfloodbc<-ifelse(wetwater2$nfloodbc>wetwater2$n.sampled,wetwater2$n.sampled,wetwater2$nfloodbc)

wetwater2semi<-subset(wetwater2,wetwater2$landcover==2&wetwater2$prop.sampled>=0.5|wetwater2$landcover==20&wetwater2$prop.sampled>=0.5)


f1sr<-gamm4(cbind(nfloodbc, n.sampled-nfloodbc)~s(zday, k=10), 
            random=~(1|water.year) , family=binomial, data=wetwater2semi, weights=wetwater2semi$prop.sampled)


newdatf2 = data.frame(yday=seq(1,319,1), prop.flooded=0, n.flooded=0, n.sampled=0, prop.sampled=0)
newdatf2$zday = (newdatf2$yday-150)/100
newdatf2$prop.flooded = predict(f1sr$gam, newdatf2, type='response')
pred = as.data.frame(predict(f1sr$gam, newdatf2, type='link', se.fit=T))
newdatf2$lcl = plogis(pred$fit-2*pred$se.fit)
newdatf2$ucl = plogis(pred$fit+2*pred$se.fit)

#########################################3

## combine all three model plots

newdatDNDe<-data.frame(rbind(newdatf1sND, newdatf1sD, newdatf2))
newdatDNDe$g<-c(rep("non-drought",319), rep("drought",319), rep("critical",319))


semi<-ggplot(data = newdatDNDe,aes(x = yday, y = prop.flooded, ymin=lcl, ymax=ucl,fill = g)) + 
  geom_ribbon(alpha = 0.4) + 
  scale_fill_manual(name = "",
                    values = c('black','green',"blue"))+
                    #labels = c('2013-2015','Drought: 2000-2011','Non-Drought: 2000-2011'))+
  scale_x_continuous(limits=c(1,319), expand=c(0,0), breaks=c(1,32,62,93,124,154,185,216,244,275,305), 
                     labels=c('Jul','Aug','Sep','Oct','Nov','Dec','Jan','Feb','Mar','Apr','May'))+
  scale_y_continuous(labels=scaleFUN)+
  xlab(NULL) + ylab('Proportion Open Water')+
  theme(legend.position="none")+ ggtitle("Semi-permanent")


#######

# combine seasonal and semipermanent into single plot
wet1<- plot_grid(seas, semi, 
                nrow=2, ncol=1, align="hv")
save_plot("wet_all2.png", wet1, nrow=2, ncol=1)

wet2<- plot_grid(seas, semi,
                nrow=1, ncol=2, align="hv")
save_plot("wet_all2b.png", wet2, nrow=1, ncol=2)


###########################################################
### AGRICULTURE MODELS

## separate models by year type

#############
setwd("C:/water")

agwater<-read.csv("Ag_merge_precip3.csv", header=T)

## read in bias correction data for reference
bc<-read.csv("C:/water/err2.csv", header=T)

##
## drought indicator

agwater$drought<-ifelse(agwater$water.year%in%c(2001:2002,2007:2015),1,0)

agwater$zday = (agwater$yday-150)/100
agwater$id = c(1:nrow(agwater))


## agwater valley
agwaterrice<-subset(agwater,agwater$landcover=="Rice" & agwater$prop.sampled>=0.5)
agwatercorn<-subset(agwater,agwater$landcover=="Corn" & agwater$prop.sampled>=0.5)
agwaterother<-subset(agwater,agwater$landcover=="Field Crop" & agwater$prop.sampled>=0.5|
                       agwater$landcover=="Grains" & agwater$prop.sampled>=0.5|
                       agwater$landcover=="Row Crop" & agwater$prop.sampled>=0.5)


agwaterrice$nfloodbc<-ifelse(agwaterrice$year<2012,
                             round(agwaterrice$n.flooded-agwaterrice$n.flooded*.0297),
                             round(agwaterrice$n.flooded-agwaterrice$n.flooded*.0446))
agwaterrice$sprecip4 = agwaterrice$precip.4wk/100
agwaterrice$sprecip2 = agwaterrice$precip.2wk/100

agwatercorn$nfloodbc<-ifelse(agwatercorn$year<2012,
                             round(agwatercorn$n.flooded-agwatercorn$n.flooded*-0.06522),
                             round(agwatercorn$n.flooded-agwatercorn$n.flooded*0.05319))
agwatercorn$sprecip4 = agwatercorn$precip.4wk/100
agwatercorn$sprecip2 = agwatercorn$precip.2wk/100


agwaterother$nfloodbc<-ifelse(agwaterother$year<2012,
                              round(agwaterother$n.flooded-agwaterother$n.flooded*0.003),
                              round(agwaterother$n.flooded-agwaterother$n.flooded*0.001))
agwaterother$sprecip4 = agwaterother$precip.4wk/100
agwaterother$sprecip2 = agwaterother$precip.2wk/100


####################################################

## split each crop and region combination into 2000-2011 non-drought, 2000-2011 drought and..
## 2013-2015 which is sever drought

agwaterrice1315<-subset(agwaterrice, agwaterrice$year>2011)
agwaterriceD<-subset(agwaterrice, agwaterrice$year<2013 & agwaterrice$drought==1)
agwaterriceND<-subset(agwaterrice, agwaterrice$year<2013 & agwaterrice$drought==0)

agwatercorn1315<-subset(agwatercorn, agwatercorn$year>2011)
agwatercornD<-subset(agwatercorn, agwatercorn$year<2013 & agwatercorn$drought==1)
agwatercornND<-subset(agwatercorn, agwatercorn$year<2013 & agwatercorn$drought==0)

agwaterother1315<-subset(agwaterother, agwaterother$year>2011)
agwaterotherD<-subset(agwaterother, agwaterother$year<2013 & agwaterother$drought==1)
agwaterotherND<-subset(agwaterother, agwaterother$year<2013 & agwaterother$drought==0)


########################################################################

##
##  fit models for each combination of region and cover type

## model set agriculture

## RICE

# 2000-2011 drought
agwaterricef1<-gamm4(cbind(nfloodbc, n.sampled-nfloodbc)~s(zday, k=10), 
                     random=~(1|water.year) , family=binomial, data=agwaterriceD, weights=agwaterriceD$prop.sampled)


#######

# 2000-2011 non-drought
agwaterricef1ND<-gamm4(cbind(nfloodbc, n.sampled-nfloodbc)~s(zday, k=10), 
                       random=~(1|water.year) , family=binomial, data=agwaterriceND, weights=agwaterriceND$prop.sampled)


## 2013-2015 drought


agwaterricef1RD<-gamm4(cbind(nfloodbc, n.sampled-nfloodbc)~s(zday, k=10), 
                       random=~(1|water.year) , family=binomial, data=agwaterrice1315, weights=agwaterrice1315$prop.sampled)

## CORN

# 2000-2011 drought
agwatercornf1<-gamm4(cbind(nfloodbc, n.sampled-nfloodbc)~s(zday, k=10), 
                     random=~(1|water.year) , family=binomial, data=agwatercornD, weights=agwatercornD$prop.sampled)


#######

# 2000-2011 non-drought
agwatercornf1ND<-gamm4(cbind(nfloodbc, n.sampled-nfloodbc)~s(zday, k=10), 
                       random=~(1|water.year) , family=binomial, data=agwatercornND, weights=agwatercornND$prop.sampled)


## 2013-2015 drought
agwatercornf1RD<-gamm4(cbind(nfloodbc, n.sampled-nfloodbc)~s(zday, k=10), 
                       random=~(1|water.year) , family=binomial, data=agwatercorn1315, weights=agwatercorn1315$prop.sampled)


# OTHER CROPS

# 2000-2011 drought
agwaterotherf1<-gamm4(cbind(nfloodbc, n.sampled-nfloodbc)~s(zday, k=10), 
                      random=~(1|water.year) , family=binomial, data=agwaterotherD, weights=agwaterotherD$prop.sampled)


#######

# 2000-2011 non-drought
agwaterotherf1ND<-gamm4(cbind(nfloodbc, n.sampled-nfloodbc)~s(zday, k=10), 
                        random=~(1|water.year) , family=binomial, data=agwaterotherND, weights=agwaterotherND$prop.sampled)


## 2013-2015 drought
agwaterotherf1RD<-gamm4(cbind(nfloodbc, n.sampled-nfloodbc)~s(zday, k=10), 
                        random=~(1|water.year) , family=binomial, data=agwaterother1315, weights=agwaterother1315$prop.sampled)


##########################################################

## now we need to make plots of each crop  of interest


## code to standardize decimal places

scaleFUN <- function(x) sprintf("%.2f", x)

## data for plots from the top model
Dagwaterricef1ND = data.frame(yday=seq(1,319,1), prop.flooded=0, n.flooded=0, n.sampled=0, prop.sampled=0)
Dagwaterricef1ND$zday = (Dagwaterricef1ND$yday-150)/100
Dagwaterricef1ND$prop.flooded = predict(agwaterricef1ND$gam, Dagwaterricef1ND, type='response')
predagwaterriceND = as.data.frame(predict(agwaterricef1ND$gam, Dagwaterricef1ND, type='link', se.fit=T))
Dagwaterricef1ND$lcl = plogis(predagwaterriceND$fit-2*predagwaterriceND$se.fit)
Dagwaterricef1ND$ucl = plogis(predagwaterriceND$fit+2*predagwaterriceND$se.fit)

Dagwaterricef1RD = data.frame(yday=seq(1,319,1), prop.flooded=0, n.flooded=0, n.sampled=0, prop.sampled=0)
Dagwaterricef1RD$zday = (Dagwaterricef1RD$yday-150)/100
Dagwaterricef1RD$prop.flooded = predict(agwaterricef1RD$gam, Dagwaterricef1RD, type='response')
predagwaterriceRD = as.data.frame(predict(agwaterricef1RD$gam, Dagwaterricef1RD, type='link', se.fit=T))
Dagwaterricef1RD$lcl = plogis(predagwaterriceRD$fit-2*predagwaterriceRD$se.fit)
Dagwaterricef1RD$ucl = plogis(predagwaterriceRD$fit+2*predagwaterriceRD$se.fit)

Dagwaterricef1D = data.frame(yday=seq(1,319,1), prop.flooded=0, n.flooded=0, n.sampled=0, prop.sampled=0)
Dagwaterricef1D$zday = (Dagwaterricef1D$yday-150)/100
Dagwaterricef1D$prop.flooded = predict(agwaterricef1$gam, Dagwaterricef1D, type='response')
predagwaterriceD = as.data.frame(predict(agwaterricef1$gam, Dagwaterricef1D, type='link', se.fit=T))
Dagwaterricef1D$lcl = plogis(predagwaterriceD$fit-2*predagwaterriceD$se.fit)
Dagwaterricef1D$ucl = plogis(predagwaterriceD$fit+2*predagwaterriceD$se.fit)

newdatagwaterriceDND<-data.frame(rbind(Dagwaterricef1ND, Dagwaterricef1D, Dagwaterricef1RD))
newdatagwaterriceDND$g<-c(rep("non-drought",319), rep("drought",319), rep("critical",319))


## RICE 

rice<-ggplot(data = newdatagwaterriceDND,aes(x = yday, y = prop.flooded, ymin=lcl, ymax=ucl,fill = g)) + 
  geom_ribbon(alpha = 0.4) + 
  scale_fill_manual(name = "",
                    values = c('black','green',"blue"))+
  #labels = c('Extreme Drought: 2013-2015','Drought: 2000-2011','Non-Drought: 2000-2011'))+
  scale_x_continuous(limits=c(1,319), expand=c(0,0), breaks=c(1,32,62,93,124,154,185,216,244,275,305), 
                     labels=c('Jul','Aug','Sep','Oct','Nov','Dec','Jan','Feb','Mar','Apr','May'))+
  scale_y_continuous(labels=scaleFUN)+
  xlab(NULL) + ylab('Proportion Open Water')+
  theme(legend.position="none")+ ggtitle("Rice") 

## CORN

Dagwatercornf1ND = data.frame(yday=seq(1,319,1), prop.flooded=0, n.flooded=0, n.sampled=0, prop.sampled=0)
Dagwatercornf1ND$zday = (Dagwatercornf1ND$yday-150)/100
Dagwatercornf1ND$prop.flooded = predict(agwatercornf1ND$gam, Dagwatercornf1ND, type='response')
predagwatercornND = as.data.frame(predict(agwatercornf1ND$gam, Dagwatercornf1ND, type='link', se.fit=T))
Dagwatercornf1ND$lcl = plogis(predagwatercornND$fit-2*predagwatercornND$se.fit)
Dagwatercornf1ND$ucl = plogis(predagwatercornND$fit+2*predagwatercornND$se.fit)

Dagwatercornf1RD = data.frame(yday=seq(1,319,1), prop.flooded=0, n.flooded=0, n.sampled=0, prop.sampled=0)
Dagwatercornf1RD$zday = (Dagwatercornf1RD$yday-150)/100
Dagwatercornf1RD$prop.flooded = predict(agwatercornf1RD$gam, Dagwatercornf1RD, type='response')
predagwatercornRD = as.data.frame(predict(agwatercornf1RD$gam, Dagwatercornf1RD, type='link', se.fit=T))
Dagwatercornf1RD$lcl = plogis(predagwatercornRD$fit-2*predagwatercornRD$se.fit)
Dagwatercornf1RD$ucl = plogis(predagwatercornRD$fit+2*predagwatercornRD$se.fit)

Dagwatercornf1D = data.frame(yday=seq(1,319,1), prop.flooded=0, n.flooded=0, n.sampled=0, prop.sampled=0)
Dagwatercornf1D$zday = (Dagwatercornf1D$yday-150)/100
Dagwatercornf1D$prop.flooded = predict(agwatercornf1$gam, Dagwatercornf1D, type='response')
predagwatercornD = as.data.frame(predict(agwatercornf1$gam, Dagwatercornf1D, type='link', se.fit=T))
Dagwatercornf1D$lcl = plogis(predagwatercornD$fit-2*predagwatercornD$se.fit)
Dagwatercornf1D$ucl = plogis(predagwatercornD$fit+2*predagwatercornD$se.fit)

newdatagwatercornDND<-data.frame(rbind(Dagwatercornf1ND, Dagwatercornf1D, Dagwatercornf1RD))
newdatagwatercornDND$g<-c(rep("non-drought",319), rep("drought",319), rep("critical",319))


corn<-ggplot(data = newdatagwatercornDND,aes(x = yday, y = prop.flooded, ymin=lcl, ymax=ucl,fill = g)) + 
  geom_ribbon(alpha = 0.4) + 
  scale_fill_manual(name = "",
                    values = c('black','green',"blue"))+
  #labels = c('Extreme Drought: 2013-2015','Drought: 2000-2011','Non-Drought: 2000-2011'))+
  scale_x_continuous(limits=c(1,319), expand=c(0,0), breaks=c(1,32,62,93,124,154,185,216,244,275,305), 
                     labels=c('Jul','Aug','Sep','Oct','Nov','Dec','Jan','Feb','Mar','Apr','May'))+
  scale_y_continuous(labels=scaleFUN)+
  xlab(NULL) + ylab('Proportion Open Water')+
  theme(legend.position="none")+ ggtitle("Corn") 

## OTHER CROPS

Dagwaterotherf1ND = data.frame(yday=seq(1,319,1), prop.flooded=0, n.flooded=0, n.sampled=0, prop.sampled=0)
Dagwaterotherf1ND$zday = (Dagwaterotherf1ND$yday-150)/100
Dagwaterotherf1ND$prop.flooded = predict(agwaterotherf1ND$gam, Dagwaterotherf1ND, type='response')
predagwaterotherND = as.data.frame(predict(agwaterotherf1ND$gam, Dagwaterotherf1ND, type='link', se.fit=T))
Dagwaterotherf1ND$lcl = plogis(predagwaterotherND$fit-2*predagwaterotherND$se.fit)
Dagwaterotherf1ND$ucl = plogis(predagwaterotherND$fit+2*predagwaterotherND$se.fit)

Dagwaterotherf1RD = data.frame(yday=seq(1,319,1), prop.flooded=0, n.flooded=0, n.sampled=0, prop.sampled=0)
Dagwaterotherf1RD$zday = (Dagwaterotherf1RD$yday-150)/100
Dagwaterotherf1RD$prop.flooded = predict(agwaterotherf1RD$gam, Dagwaterotherf1RD, type='response')
predagwaterotherRD = as.data.frame(predict(agwaterotherf1RD$gam, Dagwaterotherf1RD, type='link', se.fit=T))
Dagwaterotherf1RD$lcl = plogis(predagwaterotherRD$fit-2*predagwaterotherRD$se.fit)
Dagwaterotherf1RD$ucl = plogis(predagwaterotherRD$fit+2*predagwaterotherRD$se.fit)

Dagwaterotherf1D = data.frame(yday=seq(1,319,1), prop.flooded=0, n.flooded=0, n.sampled=0, prop.sampled=0)
Dagwaterotherf1D$zday = (Dagwaterotherf1D$yday-150)/100
Dagwaterotherf1D$prop.flooded = predict(agwaterotherf1$gam, Dagwaterotherf1D, type='response')
predagwaterotherD = as.data.frame(predict(agwaterotherf1$gam, Dagwaterotherf1D, type='link', se.fit=T))
Dagwaterotherf1D$lcl = plogis(predagwaterotherD$fit-2*predagwaterotherD$se.fit)
Dagwaterotherf1D$ucl = plogis(predagwaterotherD$fit+2*predagwaterotherD$se.fit)

newdatagwaterotherDND<-data.frame(rbind(Dagwaterotherf1ND, Dagwaterotherf1D, Dagwaterotherf1RD))
newdatagwaterotherDND$g<-c(rep("non-drought",319), rep("drought",319), rep("critical",319))


other<-ggplot(data = newdatagwaterotherDND,aes(x = yday, y = prop.flooded, ymin=lcl, ymax=ucl,fill = g)) + 
  geom_ribbon(alpha = 0.4) + 
  scale_fill_manual(name = "",
                    values = c('black','green',"blue"))+
  #labels = c('Extreme Drought: 2013-2015','Drought: 2000-2011','Non-Drought: 2000-2011'))+
  scale_x_continuous(limits=c(1,319), expand=c(0,0), breaks=c(1,32,62,93,124,154,185,216,244,275,305), 
                     labels=c('Jul','Aug','Sep','Oct','Nov','Dec','Jan','Feb','Mar','Apr','May'))+
  scale_y_continuous(labels=scaleFUN)+
  xlab(NULL) + ylab('Proportion Open Water')+
  theme(legend.position="none")+ ggtitle("Other crops") 


## combine into a single plot
ag1<- plot_grid(rice, corn, other,
                nrow=3, ncol=1, align="hv")
save_plot("ag_all3.png", ag1, nrow=3, ncol=1)

ag2<- plot_grid(rice, corn, other,
                nrow=1, ncol=3, align="hv")
save_plot("ag_all3b.png", ag2, nrow=1, ncol=3)
